# Supplementary material for: Pilot study to assess the impact of feed-through insecticide on the sand fly density in an endemic area of zoonotic cutaneous leishmaniasis in Morocco
Source: PLoS Negl Trop Dis. 2025 Dec 18;19(12):e0013767. doi: 10.1371/journal.pntd.0013767 (PMC12747434; doi:10.1371/journal.pntd.0013767)
Supplement: S1 Data — (CSV) [file pntd.0013767.s006.csv]

	code	village	village_type	location	trap_id	collection_date	survey	status	sex	number
1	AMN-15-06-20-I-M01	AIT MNAD	intervention	Indoor	AMN-I-M01	15-06-20	1	male.tot	mal	24
2	AMN-15-06-20-E-M01	AIT MNAD	intervention	Outdoor	AMN-E-M01	15-06-20	1	male.tot	mal	87
3	AMN-15-06-20-C-M01	AIT MNAD	intervention	Field	AMN-C-M01	15-06-20	1	male.tot	mal	1
4	AMN-15-06-20-I-M02	AIT MNAD	intervention	Indoor	AMN-I-M02	15-06-20	1	male.tot	mal	0
5	AMN-15-06-20-E-M02	AIT MNAD	intervention	Outdoor	AMN-E-M02	15-06-20	1	male.tot	mal	28
6	AMN-15-06-20-C-M02	AIT MNAD	intervention	Field	AMN-C-M02	15-06-20	1	male.tot	mal	1
7	AMN-15-06-20-I-M03	AIT MNAD	intervention	Indoor	AMN-I-M03	15-06-20	1	male.tot	mal	2
8	AMN-15-06-20-E-M03	AIT MNAD	intervention	Outdoor	AMN-E-M03	15-06-20	1	male.tot	mal	20
9	AMN-15-06-20-C-M03	AIT MNAD	intervention	Field	AMN-C-M03	15-06-20	1	male.tot	mal	0
10	AMN-15-06-20-I-M04	AIT MNAD	intervention	Indoor	AMN-I-M04	15-06-20	1	male.tot	mal	3
11	AMN-15-06-20-E-M04	AIT MNAD	intervention	Outdoor	AMN-E-M04	15-06-20	1	male.tot	mal	15
12	AMN-15-06-20-C-M04	AIT MNAD	intervention	Field	AMN-C-M04	15-06-20	1	male.tot	mal	0
13	AMN-15-06-20-I-M05	AIT MNAD	intervention	Indoor	AMN-I-M05	15-06-20	1	male.tot	mal	13
14	AMN-15-06-20-E-M05	AIT MNAD	intervention	Outdoor	AMN-E-M05	15-06-20	1	male.tot	mal	0
15	AMN-15-06-20-C-M05	AIT MNAD	intervention	Field	AMN-C-M05	15-06-20	1	male.tot	mal	0
16	AMN-15-06-20-I-M06	AIT MNAD	intervention	Indoor	AMN-I-M06	15-06-20	1	male.tot	mal	5
17	AMN-15-06-20-E-M06	AIT MNAD	intervention	Outdoor	AMN-E-M06	15-06-20	1	male.tot	mal	22
18	AMN-15-06-20-C-M06	AIT MNAD	intervention	Field	AMN-C-M06	15-06-20	1	male.tot	mal	2
19	AMN-15-06-20-I-M07	AIT MNAD	intervention	Indoor	AMN-I-M07	15-06-20	1	male.tot	mal	10
20	AMN-15-06-20-E-M07	AIT MNAD	intervention	Outdoor	AMN-E-M07	15-06-20	1	male.tot	mal	6
21	AMN-15-06-20-C-M07	AIT MNAD	intervention	Field	AMN-C-M07	15-06-20	1	male.tot	mal	0
22	AMN-15-06-20-I-M08	AIT MNAD	intervention	Indoor	AMN-I-M08	15-06-20	1	male.tot	mal	13
23	AMN-15-06-20-E-M08	AIT MNAD	intervention	Outdoor	AMN-E-M08	15-06-20	1	male.tot	mal	8
24	AMN-15-06-20-C-M08	AIT MNAD	intervention	Field	AMN-C-M08	15-06-20	1	male.tot	mal	1
25	AMN-15-06-20-I-M09	AIT MNAD	intervention	Indoor	AMN-I-M09	15-06-20	1	male.tot	mal	7
26	AMN-15-06-20-E-M09	AIT MNAD	intervention	Outdoor	AMN-E-M09	15-06-20	1	male.tot	mal	15
27	AMN-15-06-20-C-M09	AIT MNAD	intervention	Field	AMN-C-M09	15-06-20	1	male.tot	mal	1
28	AMN-15-06-20-I-M10	AIT MNAD	intervention	Indoor	AMN-I-M10	15-06-20	1	male.tot	mal	3
29	AMN-15-06-20-E-M10	AIT MNAD	intervention	Outdoor	AMN-E-M10	15-06-20	1	male.tot	mal	2
30	AMN-15-06-20-C-M10	AIT MNAD	intervention	Field	AMN-C-M10	15-06-20	1	male.tot	mal	0
31	AMN-16-06-20-I-M01	AIT MNAD	intervention	Indoor	AMN-I-M01	16-06-20	1	male.tot	mal	4
32	AMN-16-06-20-E-M01	AIT MNAD	intervention	Outdoor	AMN-E-M01	16-06-20	1	male.tot	mal	5
33	AMN-16-06-20-C-M01	AIT MNAD	intervention	Field	AMN-C-M01	16-06-20	1	male.tot	mal	6
34	AMN-16-06-20-I-M02	AIT MNAD	intervention	Indoor	AMN-I-M02	16-06-20	1	male.tot	mal	4
35	AMN-16-06-20-E-M02	AIT MNAD	intervention	Outdoor	AMN-E-M02	16-06-20	1	male.tot	mal	15
36	AMN-16-06-20-C-M02	AIT MNAD	intervention	Field	AMN-C-M02	16-06-20	1	male.tot	mal	7
37	AMN-16-06-20-I-M03	AIT MNAD	intervention	Indoor	AMN-I-M03	16-06-20	1	male.tot	mal	2
38	AMN-16-06-20-E-M03	AIT MNAD	intervention	Outdoor	AMN-E-M03	16-06-20	1	male.tot	mal	2
39	AMN-16-06-20-C-M03	AIT MNAD	intervention	Field	AMN-C-M03	16-06-20	1	male.tot	mal	0
40	AMN-16-06-20-I-M04	AIT MNAD	intervention	Indoor	AMN-I-M04	16-06-20	1	male.tot	mal	5
41	AMN-16-06-20-E-M04	AIT MNAD	intervention	Outdoor	AMN-E-M04	16-06-20	1	male.tot	mal	4
42	AMN-16-06-20-C-M04	AIT MNAD	intervention	Field	AMN-C-M04	16-06-20	1	male.tot	mal	4
43	AMN-16-06-20-I-M05	AIT MNAD	intervention	Indoor	AMN-I-M05	16-06-20	1	male.tot	mal	16
44	AMN-16-06-20-E-M05	AIT MNAD	intervention	Outdoor	AMN-E-M05	16-06-20	1	male.tot	mal	0
45	AMN-16-06-20-C-M05	AIT MNAD	intervention	Field	AMN-C-M05	16-06-20	1	male.tot	mal	0
46	AMN-16-06-20-I-M06	AIT MNAD	intervention	Indoor	AMN-I-M06	16-06-20	1	male.tot	mal	2
47	AMN-16-06-20-E-M06	AIT MNAD	intervention	Outdoor	AMN-E-M06	16-06-20	1	male.tot	mal	27
48	AMN-16-06-20-C-M06	AIT MNAD	intervention	Field	AMN-C-M06	16-06-20	1	male.tot	mal	0
49	AMN-16-06-20-I-M07	AIT MNAD	intervention	Indoor	AMN-I-M07	16-06-20	1	male.tot	mal	5
50	AMN-16-06-20-E-M07	AIT MNAD	intervention	Outdoor	AMN-E-M07	16-06-20	1	male.tot	mal	27
51	AMN-16-06-20-C-M07	AIT MNAD	intervention	Field	AMN-C-M07	16-06-20	1	male.tot	mal	1
52	AMN-16-06-20-I-M08	AIT MNAD	intervention	Indoor	AMN-I-M08	16-06-20	1	male.tot	mal	10
53	AMN-16-06-20-E-M08	AIT MNAD	intervention	Outdoor	AMN-E-M08	16-06-20	1	male.tot	mal	2
54	AMN-16-06-20-C-M08	AIT MNAD	intervention	Field	AMN-C-M08	16-06-20	1	male.tot	mal	0
55	AMN-16-06-20-I-M09	AIT MNAD	intervention	Indoor	AMN-I-M09	16-06-20	1	male.tot	mal	17
56	AMN-16-06-20-E-M09	AIT MNAD	intervention	Outdoor	AMN-E-M09	16-06-20	1	male.tot	mal	15
57	AMN-16-06-20-C-M09	AIT MNAD	intervention	Field	AMN-C-M09	16-06-20	1	male.tot	mal	2
58	AMN-16-06-20-I-M10	AIT MNAD	intervention	Indoor	AMN-I-M10	16-06-20	1	male.tot	mal	6
59	AMN-16-06-20-E-M10	AIT MNAD	intervention	Outdoor	AMN-E-M10	16-06-20	1	male.tot	mal	3
60	AMN-16-06-20-C-M10	AIT MNAD	intervention	Field	AMN-C-M10	16-06-20	1	male.tot	mal	7
61	AMN-17-06-20-I-M01	AIT MNAD	intervention	Indoor	AMN-I-M01	17-06-20	1	male.tot	mal	1
62	AMN-17-06-20-E-M01	AIT MNAD	intervention	Outdoor	AMN-E-M01	17-06-20	1	male.tot	mal	25
63	AMN-17-06-20-C-M01	AIT MNAD	intervention	Field	AMN-C-M01	17-06-20	1	male.tot	mal	12
64	AMN-17-06-20-I-M02	AIT MNAD	intervention	Indoor	AMN-I-M02	17-06-20	1	male.tot	mal	2
65	AMN-17-06-20-E-M02	AIT MNAD	intervention	Outdoor	AMN-E-M02	17-06-20	1	male.tot	mal	12
66	AMN-17-06-20-C-M02	AIT MNAD	intervention	Field	AMN-C-M02	17-06-20	1	male.tot	mal	2
67	AMN-17-06-20-I-M03	AIT MNAD	intervention	Indoor	AMN-I-M03	17-06-20	1	male.tot	mal	0
68	AMN-17-06-20-E-M03	AIT MNAD	intervention	Outdoor	AMN-E-M03	17-06-20	1	male.tot	mal	8
69	AMN-17-06-20-C-M03	AIT MNAD	intervention	Field	AMN-C-M03	17-06-20	1	male.tot	mal	1
70	AMN-17-06-20-I-M04	AIT MNAD	intervention	Indoor	AMN-I-M04	17-06-20	1	male.tot	mal	2
71	AMN-17-06-20-E-M04	AIT MNAD	intervention	Outdoor	AMN-E-M04	17-06-20	1	male.tot	mal	6
72	AMN-17-06-20-C-M04	AIT MNAD	intervention	Field	AMN-C-M04	17-06-20	1	male.tot	mal	2
73	AMN-17-06-20-I-M05	AIT MNAD	intervention	Indoor	AMN-I-M05	17-06-20	1	male.tot	mal	2
74	AMN-17-06-20-E-M05	AIT MNAD	intervention	Outdoor	AMN-E-M05	17-06-20	1	male.tot	mal	13
75	AMN-17-06-20-C-M05	AIT MNAD	intervention	Field	AMN-C-M05	17-06-20	1	male.tot	mal	6
76	AMN-17-06-20-I-M06	AIT MNAD	intervention	Indoor	AMN-I-M06	17-06-20	1	male.tot	mal	0
77	AMN-17-06-20-E-M06	AIT MNAD	intervention	Outdoor	AMN-E-M06	17-06-20	1	male.tot	mal	33
78	AMN-17-06-20-C-M06	AIT MNAD	intervention	Field	AMN-C-M06	17-06-20	1	male.tot	mal	3
79	AMN-17-06-20-I-M07	AIT MNAD	intervention	Indoor	AMN-I-M07	17-06-20	1	male.tot	mal	4
80	AMN-17-06-20-E-M07	AIT MNAD	intervention	Outdoor	AMN-E-M07	17-06-20	1	male.tot	mal	6
81	AMN-17-06-20-C-M07	AIT MNAD	intervention	Field	AMN-C-M07	17-06-20	1	male.tot	mal	0
82	AMN-17-06-20-I-M08	AIT MNAD	intervention	Indoor	AMN-I-M08	17-06-20	1	male.tot	mal	0
83	AMN-17-06-20-E-M08	AIT MNAD	intervention	Outdoor	AMN-E-M08	17-06-20	1	male.tot	mal	0
84	AMN-17-06-20-C-M08	AIT MNAD	intervention	Field	AMN-C-M08	17-06-20	1	male.tot	mal	0
85	AMN-17-06-20-I-M09	AIT MNAD	intervention	Indoor	AMN-I-M09	17-06-20	1	male.tot	mal	13
86	AMN-17-06-20-E-M09	AIT MNAD	intervention	Outdoor	AMN-E-M09	17-06-20	1	male.tot	mal	23
87	AMN-17-06-20-C-M09	AIT MNAD	intervention	Field	AMN-C-M09	17-06-20	1	male.tot	mal	2
88	AMN-17-06-20-I-M10	AIT MNAD	intervention	Indoor	AMN-I-M10	17-06-20	1	male.tot	mal	2
89	AMN-17-06-20-E-M10	AIT MNAD	intervention	Outdoor	AMN-E-M10	17-06-20	1	male.tot	mal	3
90	AMN-17-06-20-C-M10	AIT MNAD	intervention	Field	AMN-C-M10	17-06-20	1	male.tot	mal	2
91	AMN-28-06-20-I-M01	AIT MNAD	intervention	Indoor	AMN-I-M01	28-06-20	2	male.tot	mal	1
92	AMN-28-06-20-E-M01	AIT MNAD	intervention	Outdoor	AMN-E-M01	28-06-20	2	male.tot	mal	30
93	AMN-28-06-20-C-M01	AIT MNAD	intervention	Field	AMN-C-M01	28-06-20	2	male.tot	mal	4
94	AMN-28-06-20-I-M02	AIT MNAD	intervention	Indoor	AMN-I-M02	28-06-20	2	male.tot	mal	2
95	AMN-28-06-20-E-M02	AIT MNAD	intervention	Outdoor	AMN-E-M02	28-06-20	2	male.tot	mal	1
96	AMN-28-06-20-C-M02	AIT MNAD	intervention	Field	AMN-C-M02	28-06-20	2	male.tot	mal	4
97	AMN-28-06-20-I-M03	AIT MNAD	intervention	Indoor	AMN-I-M03	28-06-20	2	male.tot	mal	2
98	AMN-28-06-20-E-M03	AIT MNAD	intervention	Outdoor	AMN-E-M03	28-06-20	2	male.tot	mal	16
99	AMN-28-06-20-C-M03	AIT MNAD	intervention	Field	AMN-C-M03	28-06-20	2	male.tot	mal	1
100	AMN-28-06-20-I-M04	AIT MNAD	intervention	Indoor	AMN-I-M04	28-06-20	2	male.tot	mal	2
101	AMN-28-06-20-E-M04	AIT MNAD	intervention	Outdoor	AMN-E-M04	28-06-20	2	male.tot	mal	0
102	AMN-28-06-20-C-M04	AIT MNAD	intervention	Field	AMN-C-M04	28-06-20	2	male.tot	mal	2
103	AMN-28-06-20-I-M05	AIT MNAD	intervention	Indoor	AMN-I-M05	28-06-20	2	male.tot	mal	4
104	AMN-28-06-20-E-M05	AIT MNAD	intervention	Outdoor	AMN-E-M05	28-06-20	2	male.tot	mal	73
105	AMN-28-06-20-C-M05	AIT MNAD	intervention	Field	AMN-C-M05	28-06-20	2	male.tot	mal	0
106	AMN-28-06-20-I-M06	AIT MNAD	intervention	Indoor	AMN-I-M06	28-06-20	2	male.tot	mal	0
107	AMN-28-06-20-E-M06	AIT MNAD	intervention	Outdoor	AMN-E-M06	28-06-20	2	male.tot	mal	3
108	AMN-28-06-20-C-M06	AIT MNAD	intervention	Field	AMN-C-M06	28-06-20	2	male.tot	mal	3
109	AMN-28-06-20-I-M07	AIT MNAD	intervention	Indoor	AMN-I-M07	28-06-20	2	male.tot	mal	5
110	AMN-28-06-20-E-M07	AIT MNAD	intervention	Outdoor	AMN-E-M07	28-06-20	2	male.tot	mal	6
111	AMN-28-06-20-C-M07	AIT MNAD	intervention	Field	AMN-C-M07	28-06-20	2	male.tot	mal	3
112	AMN-28-06-20-I-M08	AIT MNAD	intervention	Indoor	AMN-I-M08	28-06-20	2	male.tot	mal	5
113	AMN-28-06-20-E-M08	AIT MNAD	intervention	Outdoor	AMN-E-M08	28-06-20	2	male.tot	mal	3
114	AMN-28-06-20-C-M08	AIT MNAD	intervention	Field	AMN-C-M08	28-06-20	2	male.tot	mal	2
115	AMN-28-06-20-I-M09	AIT MNAD	intervention	Indoor	AMN-I-M09	28-06-20	2	male.tot	mal	2
116	AMN-28-06-20-E-M09	AIT MNAD	intervention	Outdoor	AMN-E-M09	28-06-20	2	male.tot	mal	2
117	AMN-28-06-20-C-M09	AIT MNAD	intervention	Field	AMN-C-M09	28-06-20	2	male.tot	mal	0
118	AMN-28-06-20-I-M10	AIT MNAD	intervention	Indoor	AMN-I-M10	28-06-20	2	male.tot	mal	0
119	AMN-28-06-20-E-M10	AIT MNAD	intervention	Outdoor	AMN-E-M10	28-06-20	2	male.tot	mal	0
120	AMN-28-06-20-C-M10	AIT MNAD	intervention	Field	AMN-C-M10	28-06-20	2	male.tot	mal	2
121	AMN-29-06-20-I-M01	AIT MNAD	intervention	Indoor	AMN-I-M01	29-06-20	2	male.tot	mal	1
122	AMN-29-06-20-E-M01	AIT MNAD	intervention	Outdoor	AMN-E-M01	29-06-20	2	male.tot	mal	40
123	AMN-29-06-20-C-M01	AIT MNAD	intervention	Field	AMN-C-M01	29-06-20	2	male.tot	mal	0
124	AMN-29-06-20-I-M02	AIT MNAD	intervention	Indoor	AMN-I-M02	29-06-20	2	male.tot	mal	0
125	AMN-29-06-20-E-M02	AIT MNAD	intervention	Outdoor	AMN-E-M02	29-06-20	2	male.tot	mal	2
126	AMN-29-06-20-C-M02	AIT MNAD	intervention	Field	AMN-C-M02	29-06-20	2	male.tot	mal	0
127	AMN-29-06-20-I-M03	AIT MNAD	intervention	Indoor	AMN-I-M03	29-06-20	2	male.tot	mal	9
128	AMN-29-06-20-E-M03	AIT MNAD	intervention	Outdoor	AMN-E-M03	29-06-20	2	male.tot	mal	2
129	AMN-29-06-20-C-M03	AIT MNAD	intervention	Field	AMN-C-M03	29-06-20	2	male.tot	mal	6
130	AMN-29-06-20-I-M04	AIT MNAD	intervention	Indoor	AMN-I-M04	29-06-20	2	male.tot	mal	1
131	AMN-29-06-20-E-M04	AIT MNAD	intervention	Outdoor	AMN-E-M04	29-06-20	2	male.tot	mal	1
132	AMN-29-06-20-C-M04	AIT MNAD	intervention	Field	AMN-C-M04	29-06-20	2	male.tot	mal	1
133	AMN-29-06-20-I-M05	AIT MNAD	intervention	Indoor	AMN-I-M05	29-06-20	2	male.tot	mal	0
134	AMN-29-06-20-E-M05	AIT MNAD	intervention	Outdoor	AMN-E-M05	29-06-20	2	male.tot	mal	1
135	AMN-29-06-20-C-M05	AIT MNAD	intervention	Field	AMN-C-M05	29-06-20	2	male.tot	mal	0
136	AMN-29-06-20-I-M06	AIT MNAD	intervention	Indoor	AMN-I-M06	29-06-20	2	male.tot	mal	0
137	AMN-29-06-20-E-M06	AIT MNAD	intervention	Outdoor	AMN-E-M06	29-06-20	2	male.tot	mal	37
138	AMN-29-06-20-C-M06	AIT MNAD	intervention	Field	AMN-C-M06	29-06-20	2	male.tot	mal	0
139	AMN-29-06-20-I-M07	AIT MNAD	intervention	Indoor	AMN-I-M07	29-06-20	2	male.tot	mal	0
140	AMN-29-06-20-E-M07	AIT MNAD	intervention	Outdoor	AMN-E-M07	29-06-20	2	male.tot	mal	38
141	AMN-29-06-20-C-M07	AIT MNAD	intervention	Field	AMN-C-M07	29-06-20	2	male.tot	mal	0
142	AMN-29-06-20-I-M08	AIT MNAD	intervention	Indoor	AMN-I-M08	29-06-20	2	male.tot	mal	0
143	AMN-29-06-20-E-M08	AIT MNAD	intervention	Outdoor	AMN-E-M08	29-06-20	2	male.tot	mal	39
144	AMN-29-06-20-C-M08	AIT MNAD	intervention	Field	AMN-C-M08	29-06-20	2	male.tot	mal	0
145	AMN-29-06-20-I-M09	AIT MNAD	intervention	Indoor	AMN-I-M09	29-06-20	2	male.tot	mal	14
146	AMN-29-06-20-E-M09	AIT MNAD	intervention	Outdoor	AMN-E-M09	29-06-20	2	male.tot	mal	0
147	AMN-29-06-20-C-M09	AIT MNAD	intervention	Field	AMN-C-M09	29-06-20	2	male.tot	mal	0
148	AMN-29-06-20-I-M10	AIT MNAD	intervention	Indoor	AMN-I-M10	29-06-20	2	male.tot	mal	1
149	AMN-29-06-20-E-M10	AIT MNAD	intervention	Outdoor	AMN-E-M10	29-06-20	2	male.tot	mal	0
150	AMN-29-06-20-C-M10	AIT MNAD	intervention	Field	AMN-C-M10	29-06-20	2	male.tot	mal	1
151	AMN-30-06-20-I-M01	AIT MNAD	intervention	Indoor	AMN-I-M01	30-06-20	2	male.tot	mal	3
152	AMN-30-06-20-E-M01	AIT MNAD	intervention	Outdoor	AMN-E-M01	30-06-20	2	male.tot	mal	4
153	AMN-30-06-20-C-M01	AIT MNAD	intervention	Field	AMN-C-M01	30-06-20	2	male.tot	mal	0
154	AMN-30-06-20-I-M02	AIT MNAD	intervention	Indoor	AMN-I-M02	30-06-20	2	male.tot	mal	1
155	AMN-30-06-20-E-M02	AIT MNAD	intervention	Outdoor	AMN-E-M02	30-06-20	2	male.tot	mal	0
156	AMN-30-06-20-C-M02	AIT MNAD	intervention	Field	AMN-C-M02	30-06-20	2	male.tot	mal	2
157	AMN-30-06-20-I-M03	AIT MNAD	intervention	Indoor	AMN-I-M03	30-06-20	2	male.tot	mal	4
158	AMN-30-06-20-E-M03	AIT MNAD	intervention	Outdoor	AMN-E-M03	30-06-20	2	male.tot	mal	4
159	AMN-30-06-20-C-M03	AIT MNAD	intervention	Field	AMN-C-M03	30-06-20	2	male.tot	mal	3
160	AMN-30-06-20-I-M04	AIT MNAD	intervention	Indoor	AMN-I-M04	30-06-20	2	male.tot	mal	0
161	AMN-30-06-20-E-M04	AIT MNAD	intervention	Outdoor	AMN-E-M04	30-06-20	2	male.tot	mal	29
162	AMN-30-06-20-C-M04	AIT MNAD	intervention	Field	AMN-C-M04	30-06-20	2	male.tot	mal	2
163	AMN-30-06-20-I-M05	AIT MNAD	intervention	Indoor	AMN-I-M05	30-06-20	2	male.tot	mal	0
164	AMN-30-06-20-E-M05	AIT MNAD	intervention	Outdoor	AMN-E-M05	30-06-20	2	male.tot	mal	7
165	AMN-30-06-20-C-M05	AIT MNAD	intervention	Field	AMN-C-M05	30-06-20	2	male.tot	mal	5
166	AMN-30-06-20-I-M06	AIT MNAD	intervention	Indoor	AMN-I-M06	30-06-20	2	male.tot	mal	3
167	AMN-30-06-20-E-M06	AIT MNAD	intervention	Outdoor	AMN-E-M06	30-06-20	2	male.tot	mal	8
168	AMN-30-06-20-C-M06	AIT MNAD	intervention	Field	AMN-C-M06	30-06-20	2	male.tot	mal	2
169	AMN-30-06-20-I-M07	AIT MNAD	intervention	Indoor	AMN-I-M07	30-06-20	2	male.tot	mal	0
170	AMN-30-06-20-E-M07	AIT MNAD	intervention	Outdoor	AMN-E-M07	30-06-20	2	male.tot	mal	13
171	AMN-30-06-20-C-M07	AIT MNAD	intervention	Field	AMN-C-M07	30-06-20	2	male.tot	mal	2
172	AMN-30-06-20-I-M08	AIT MNAD	intervention	Indoor	AMN-I-M08	30-06-20	2	male.tot	mal	1
173	AMN-30-06-20-E-M08	AIT MNAD	intervention	Outdoor	AMN-E-M08	30-06-20	2	male.tot	mal	40
174	AMN-30-06-20-C-M08	AIT MNAD	intervention	Field	AMN-C-M08	30-06-20	2	male.tot	mal	1
175	AMN-30-06-20-I-M09	AIT MNAD	intervention	Indoor	AMN-I-M09	30-06-20	2	male.tot	mal	3
176	AMN-30-06-20-E-M09	AIT MNAD	intervention	Outdoor	AMN-E-M09	30-06-20	2	male.tot	mal	25
177	AMN-30-06-20-C-M09	AIT MNAD	intervention	Field	AMN-C-M09	30-06-20	2	male.tot	mal	0
178	AMN-30-06-20-I-M10	AIT MNAD	intervention	Indoor	AMN-I-M10	30-06-20	2	male.tot	mal	30
179	AMN-30-06-20-E-M10	AIT MNAD	intervention	Outdoor	AMN-E-M10	30-06-20	2	male.tot	mal	0
180	AMN-30-06-20-C-M10	AIT MNAD	intervention	Field	AMN-C-M10	30-06-20	2	male.tot	mal	0
181	AMN-13-07-20-I-M01	AIT MNAD	intervention	Indoor	AMN-I-M01	13-07-20	3	male.tot	mal	3
182	AMN-13-07-20-E-M01	AIT MNAD	intervention	Outdoor	AMN-E-M01	13-07-20	3	male.tot	mal	2
183	AMN-13-07-20-C-M01	AIT MNAD	intervention	Field	AMN-C-M01	13-07-20	3	male.tot	mal	0
184	AMN-13-07-20-I-M02	AIT MNAD	intervention	Indoor	AMN-I-M02	13-07-20	3	male.tot	mal	0
185	AMN-13-07-20-E-M02	AIT MNAD	intervention	Outdoor	AMN-E-M02	13-07-20	3	male.tot	mal	11
186	AMN-13-07-20-C-M02	AIT MNAD	intervention	Field	AMN-C-M02	13-07-20	3	male.tot	mal	0
187	AMN-13-07-20-I-M03	AIT MNAD	intervention	Indoor	AMN-I-M03	13-07-20	3	male.tot	mal	0
188	AMN-13-07-20-E-M03	AIT MNAD	intervention	Outdoor	AMN-E-M03	13-07-20	3	male.tot	mal	0
189	AMN-13-07-20-C-M03	AIT MNAD	intervention	Field	AMN-C-M03	13-07-20	3	male.tot	mal	0
190	AMN-13-07-20-I-M04	AIT MNAD	intervention	Indoor	AMN-I-M04	13-07-20	3	male.tot	mal	0
191	AMN-13-07-20-E-M04	AIT MNAD	intervention	Outdoor	AMN-E-M04	13-07-20	3	male.tot	mal	0
192	AMN-13-07-20-C-M04	AIT MNAD	intervention	Field	AMN-C-M04	13-07-20	3	male.tot	mal	0
193	AMN-13-07-20-I-M05	AIT MNAD	intervention	Indoor	AMN-I-M05	13-07-20	3	male.tot	mal	4
194	AMN-13-07-20-E-M05	AIT MNAD	intervention	Outdoor	AMN-E-M05	13-07-20	3	male.tot	mal	0
195	AMN-13-07-20-C-M05	AIT MNAD	intervention	Field	AMN-C-M05	13-07-20	3	male.tot	mal	1
196	AMN-13-07-20-I-M06	AIT MNAD	intervention	Indoor	AMN-I-M06	13-07-20	3	male.tot	mal	18
197	AMN-13-07-20-E-M06	AIT MNAD	intervention	Outdoor	AMN-E-M06	13-07-20	3	male.tot	mal	1
198	AMN-13-07-20-C-M06	AIT MNAD	intervention	Field	AMN-C-M06	13-07-20	3	male.tot	mal	1
199	AMN-13-07-20-I-M07	AIT MNAD	intervention	Indoor	AMN-I-M07	13-07-20	3	male.tot	mal	2
200	AMN-13-07-20-E-M07	AIT MNAD	intervention	Outdoor	AMN-E-M07	13-07-20	3	male.tot	mal	2
201	AMN-13-07-20-C-M07	AIT MNAD	intervention	Field	AMN-C-M07	13-07-20	3	male.tot	mal	1
202	AMN-13-07-20-I-M08	AIT MNAD	intervention	Indoor	AMN-I-M08	13-07-20	3	male.tot	mal	0
203	AMN-13-07-20-E-M08	AIT MNAD	intervention	Outdoor	AMN-E-M08	13-07-20	3	male.tot	mal	2
204	AMN-13-07-20-C-M08	AIT MNAD	intervention	Field	AMN-C-M08	13-07-20	3	male.tot	mal	2
205	AMN-13-07-20-I-M09	AIT MNAD	intervention	Indoor	AMN-I-M09	13-07-20	3	male.tot	mal	0
206	AMN-13-07-20-E-M09	AIT MNAD	intervention	Outdoor	AMN-E-M09	13-07-20	3	male.tot	mal	0
207	AMN-13-07-20-C-M09	AIT MNAD	intervention	Field	AMN-C-M09	13-07-20	3	male.tot	mal	2
208	AMN-13-07-20-I-M10	AIT MNAD	intervention	Indoor	AMN-I-M10	13-07-20	3	male.tot	mal	1
209	AMN-13-07-20-E-M10	AIT MNAD	intervention	Outdoor	AMN-E-M10	13-07-20	3	male.tot	mal	0
210	AMN-13-07-20-C-M10	AIT MNAD	intervention	Field	AMN-C-M10	13-07-20	3	male.tot	mal	0
211	AMN-14-07-20-I-M01	AIT MNAD	intervention	Indoor	AMN-I-M01	14-07-20	3	male.tot	mal	3
212	AMN-14-07-20-E-M01	AIT MNAD	intervention	Outdoor	AMN-E-M01	14-07-20	3	male.tot	mal	3
213	AMN-14-07-20-C-M01	AIT MNAD	intervention	Field	AMN-C-M01	14-07-20	3	male.tot	mal	2
214	AMN-14-07-20-I-M02	AIT MNAD	intervention	Indoor	AMN-I-M02	14-07-20	3	male.tot	mal	3
215	AMN-14-07-20-E-M02	AIT MNAD	intervention	Outdoor	AMN-E-M02	14-07-20	3	male.tot	mal	2
216	AMN-14-07-20-C-M02	AIT MNAD	intervention	Field	AMN-C-M02	14-07-20	3	male.tot	mal	4
217	AMN-14-07-20-I-M03	AIT MNAD	intervention	Indoor	AMN-I-M03	14-07-20	3	male.tot	mal	1
218	AMN-14-07-20-E-M03	AIT MNAD	intervention	Outdoor	AMN-E-M03	14-07-20	3	male.tot	mal	5
219	AMN-14-07-20-C-M03	AIT MNAD	intervention	Field	AMN-C-M03	14-07-20	3	male.tot	mal	0
220	AMN-14-07-20-I-M04	AIT MNAD	intervention	Indoor	AMN-I-M04	14-07-20	3	male.tot	mal	0
221	AMN-14-07-20-E-M04	AIT MNAD	intervention	Outdoor	AMN-E-M04	14-07-20	3	male.tot	mal	5
222	AMN-14-07-20-C-M04	AIT MNAD	intervention	Field	AMN-C-M04	14-07-20	3	male.tot	mal	2
223	AMN-14-07-20-I-M05	AIT MNAD	intervention	Indoor	AMN-I-M05	14-07-20	3	male.tot	mal	2
224	AMN-14-07-20-E-M05	AIT MNAD	intervention	Outdoor	AMN-E-M05	14-07-20	3	male.tot	mal	4
225	AMN-14-07-20-C-M05	AIT MNAD	intervention	Field	AMN-C-M05	14-07-20	3	male.tot	mal	6
226	AMN-14-07-20-I-M06	AIT MNAD	intervention	Indoor	AMN-I-M06	14-07-20	3	male.tot	mal	0
227	AMN-14-07-20-E-M06	AIT MNAD	intervention	Outdoor	AMN-E-M06	14-07-20	3	male.tot	mal	1
228	AMN-14-07-20-C-M06	AIT MNAD	intervention	Field	AMN-C-M06	14-07-20	3	male.tot	mal	0
229	AMN-14-07-20-I-M07	AIT MNAD	intervention	Indoor	AMN-I-M07	14-07-20	3	male.tot	mal	2
230	AMN-14-07-20-E-M07	AIT MNAD	intervention	Outdoor	AMN-E-M07	14-07-20	3	male.tot	mal	3
231	AMN-14-07-20-C-M07	AIT MNAD	intervention	Field	AMN-C-M07	14-07-20	3	male.tot	mal	2
232	AMN-14-07-20-I-M08	AIT MNAD	intervention	Indoor	AMN-I-M08	14-07-20	3	male.tot	mal	2
233	AMN-14-07-20-E-M08	AIT MNAD	intervention	Outdoor	AMN-E-M08	14-07-20	3	male.tot	mal	0
234	AMN-14-07-20-C-M08	AIT MNAD	intervention	Field	AMN-C-M08	14-07-20	3	male.tot	mal	0
235	AMN-14-07-20-I-M09	AIT MNAD	intervention	Indoor	AMN-I-M09	14-07-20	3	male.tot	mal	2
236	AMN-14-07-20-E-M09	AIT MNAD	intervention	Outdoor	AMN-E-M09	14-07-20	3	male.tot	mal	0
237	AMN-14-07-20-C-M09	AIT MNAD	intervention	Field	AMN-C-M09	14-07-20	3	male.tot	mal	6
238	AMN-14-07-20-I-M10	AIT MNAD	intervention	Indoor	AMN-I-M10	14-07-20	3	male.tot	mal	1
239	AMN-14-07-20-E-M10	AIT MNAD	intervention	Outdoor	AMN-E-M10	14-07-20	3	male.tot	mal	0
240	AMN-14-07-20-C-M10	AIT MNAD	intervention	Field	AMN-C-M10	14-07-20	3	male.tot	mal	6
241	AMN-15-07-20-I-M01	AIT MNAD	intervention	Indoor	AMN-I-M01	15-07-20	3	male.tot	mal	1
242	AMN-15-07-20-E-M01	AIT MNAD	intervention	Outdoor	AMN-E-M01	15-07-20	3	male.tot	mal	20
243	AMN-15-07-20-C-M01	AIT MNAD	intervention	Field	AMN-C-M01	15-07-20	3	male.tot	mal	0
244	AMN-15-07-20-I-M02	AIT MNAD	intervention	Indoor	AMN-I-M02	15-07-20	3	male.tot	mal	3
245	AMN-15-07-20-E-M02	AIT MNAD	intervention	Outdoor	AMN-E-M02	15-07-20	3	male.tot	mal	2
246	AMN-15-07-20-C-M02	AIT MNAD	intervention	Field	AMN-C-M02	15-07-20	3	male.tot	mal	0
247	AMN-15-07-20-I-M03	AIT MNAD	intervention	Indoor	AMN-I-M03	15-07-20	3	male.tot	mal	2
248	AMN-15-07-20-E-M03	AIT MNAD	intervention	Outdoor	AMN-E-M03	15-07-20	3	male.tot	mal	5
249	AMN-15-07-20-C-M03	AIT MNAD	intervention	Field	AMN-C-M03	15-07-20	3	male.tot	mal	0
250	AMN-15-07-20-I-M04	AIT MNAD	intervention	Indoor	AMN-I-M04	15-07-20	3	male.tot	mal	3
251	AMN-15-07-20-E-M04	AIT MNAD	intervention	Outdoor	AMN-E-M04	15-07-20	3	male.tot	mal	29
252	AMN-15-07-20-C-M04	AIT MNAD	intervention	Field	AMN-C-M04	15-07-20	3	male.tot	mal	6
253	AMN-15-07-20-I-M05	AIT MNAD	intervention	Indoor	AMN-I-M05	15-07-20	3	male.tot	mal	4
254	AMN-15-07-20-E-M05	AIT MNAD	intervention	Outdoor	AMN-E-M05	15-07-20	3	male.tot	mal	5
255	AMN-15-07-20-C-M05	AIT MNAD	intervention	Field	AMN-C-M05	15-07-20	3	male.tot	mal	0
256	AMN-15-07-20-I-M06	AIT MNAD	intervention	Indoor	AMN-I-M06	15-07-20	3	male.tot	mal	1
257	AMN-15-07-20-E-M06	AIT MNAD	intervention	Outdoor	AMN-E-M06	15-07-20	3	male.tot	mal	3
258	AMN-15-07-20-C-M06	AIT MNAD	intervention	Field	AMN-C-M06	15-07-20	3	male.tot	mal	0
259	AMN-15-07-20-I-M07	AIT MNAD	intervention	Indoor	AMN-I-M07	15-07-20	3	male.tot	mal	6
260	AMN-15-07-20-E-M07	AIT MNAD	intervention	Outdoor	AMN-E-M07	15-07-20	3	male.tot	mal	5
261	AMN-15-07-20-C-M07	AIT MNAD	intervention	Field	AMN-C-M07	15-07-20	3	male.tot	mal	0
262	AMN-15-07-20-I-M08	AIT MNAD	intervention	Indoor	AMN-I-M08	15-07-20	3	male.tot	mal	0
263	AMN-15-07-20-E-M08	AIT MNAD	intervention	Outdoor	AMN-E-M08	15-07-20	3	male.tot	mal	2
264	AMN-15-07-20-C-M08	AIT MNAD	intervention	Field	AMN-C-M08	15-07-20	3	male.tot	mal	0
265	AMN-15-07-20-I-M09	AIT MNAD	intervention	Indoor	AMN-I-M09	15-07-20	3	male.tot	mal	0
266	AMN-15-07-20-E-M09	AIT MNAD	intervention	Outdoor	AMN-E-M09	15-07-20	3	male.tot	mal	0
267	AMN-15-07-20-C-M09	AIT MNAD	intervention	Field	AMN-C-M09	15-07-20	3	male.tot	mal	0
268	AMN-15-07-20-I-M10	AIT MNAD	intervention	Indoor	AMN-I-M10	15-07-20	3	male.tot	mal	1
269	AMN-15-07-20-E-M10	AIT MNAD	intervention	Outdoor	AMN-E-M10	15-07-20	3	male.tot	mal	0
270	AMN-15-07-20-C-M10	AIT MNAD	intervention	Field	AMN-C-M10	15-07-20	3	male.tot	mal	0
271	AMN-20-07-20-I-M01	AIT MNAD	intervention	Indoor	AMN-I-M01	20-07-20	4	male.tot	mal	1
272	AMN-20-07-20-E-M01	AIT MNAD	intervention	Outdoor	AMN-E-M01	20-07-20	4	male.tot	mal	0
273	AMN-20-07-20-C-M01	AIT MNAD	intervention	Field	AMN-C-M01	20-07-20	4	male.tot	mal	10
274	AMN-20-07-20-I-M02	AIT MNAD	intervention	Indoor	AMN-I-M02	20-07-20	4	male.tot	mal	6
275	AMN-20-07-20-E-M02	AIT MNAD	intervention	Outdoor	AMN-E-M02	20-07-20	4	male.tot	mal	2
276	AMN-20-07-20-C-M02	AIT MNAD	intervention	Field	AMN-C-M02	20-07-20	4	male.tot	mal	9
277	AMN-20-07-20-I-M03	AIT MNAD	intervention	Indoor	AMN-I-M03	20-07-20	4	male.tot	mal	2
278	AMN-20-07-20-E-M03	AIT MNAD	intervention	Outdoor	AMN-E-M03	20-07-20	4	male.tot	mal	1
279	AMN-20-07-20-C-M03	AIT MNAD	intervention	Field	AMN-C-M03	20-07-20	4	male.tot	mal	0
280	AMN-20-07-20-I-M04	AIT MNAD	intervention	Indoor	AMN-I-M04	20-07-20	4	male.tot	mal	6
281	AMN-20-07-20-E-M04	AIT MNAD	intervention	Outdoor	AMN-E-M04	20-07-20	4	male.tot	mal	1
282	AMN-20-07-20-C-M04	AIT MNAD	intervention	Field	AMN-C-M04	20-07-20	4	male.tot	mal	3
283	AMN-20-07-20-I-M05	AIT MNAD	intervention	Indoor	AMN-I-M05	20-07-20	4	male.tot	mal	1
284	AMN-20-07-20-E-M05	AIT MNAD	intervention	Outdoor	AMN-E-M05	20-07-20	4	male.tot	mal	14
285	AMN-20-07-20-C-M05	AIT MNAD	intervention	Field	AMN-C-M05	20-07-20	4	male.tot	mal	0
286	AMN-20-07-20-I-M06	AIT MNAD	intervention	Indoor	AMN-I-M06	20-07-20	4	male.tot	mal	1
287	AMN-20-07-20-E-M06	AIT MNAD	intervention	Outdoor	AMN-E-M06	20-07-20	4	male.tot	mal	14
288	AMN-20-07-20-C-M06	AIT MNAD	intervention	Field	AMN-C-M06	20-07-20	4	male.tot	mal	5
289	AMN-20-07-20-I-M07	AIT MNAD	intervention	Indoor	AMN-I-M07	20-07-20	4	male.tot	mal	0
290	AMN-20-07-20-E-M07	AIT MNAD	intervention	Outdoor	AMN-E-M07	20-07-20	4	male.tot	mal	20
291	AMN-20-07-20-C-M07	AIT MNAD	intervention	Field	AMN-C-M07	20-07-20	4	male.tot	mal	0
292	AMN-20-07-20-I-M08	AIT MNAD	intervention	Indoor	AMN-I-M08	20-07-20	4	male.tot	mal	6
293	AMN-20-07-20-E-M08	AIT MNAD	intervention	Outdoor	AMN-E-M08	20-07-20	4	male.tot	mal	7
294	AMN-20-07-20-C-M08	AIT MNAD	intervention	Field	AMN-C-M08	20-07-20	4	male.tot	mal	5
295	AMN-20-07-20-I-M09	AIT MNAD	intervention	Indoor	AMN-I-M09	20-07-20	4	male.tot	mal	1
296	AMN-20-07-20-E-M09	AIT MNAD	intervention	Outdoor	AMN-E-M09	20-07-20	4	male.tot	mal	9
297	AMN-20-07-20-C-M09	AIT MNAD	intervention	Field	AMN-C-M09	20-07-20	4	male.tot	mal	2
298	AMN-20-07-20-I-M10	AIT MNAD	intervention	Indoor	AMN-I-M10	20-07-20	4	male.tot	mal	0
299	AMN-20-07-20-E-M10	AIT MNAD	intervention	Outdoor	AMN-E-M10	20-07-20	4	male.tot	mal	21
300	AMN-20-07-20-C-M10	AIT MNAD	intervention	Field	AMN-C-M10	20-07-20	4	male.tot	mal	0
301	AMN-21-07-20-I-M01	AIT MNAD	intervention	Indoor	AMN-I-M01	21-07-20	4	male.tot	mal	2
302	AMN-21-07-20-E-M01	AIT MNAD	intervention	Outdoor	AMN-E-M01	21-07-20	4	male.tot	mal	0
303	AMN-21-07-20-C-M01	AIT MNAD	intervention	Field	AMN-C-M01	21-07-20	4	male.tot	mal	13
304	AMN-21-07-20-I-M02	AIT MNAD	intervention	Indoor	AMN-I-M02	21-07-20	4	male.tot	mal	1
305	AMN-21-07-20-E-M02	AIT MNAD	intervention	Outdoor	AMN-E-M02	21-07-20	4	male.tot	mal	0
306	AMN-21-07-20-C-M02	AIT MNAD	intervention	Field	AMN-C-M02	21-07-20	4	male.tot	mal	6
307	AMN-21-07-20-I-M03	AIT MNAD	intervention	Indoor	AMN-I-M03	21-07-20	4	male.tot	mal	0
308	AMN-21-07-20-E-M03	AIT MNAD	intervention	Outdoor	AMN-E-M03	21-07-20	4	male.tot	mal	4
309	AMN-21-07-20-C-M03	AIT MNAD	intervention	Field	AMN-C-M03	21-07-20	4	male.tot	mal	16
310	AMN-21-07-20-I-M04	AIT MNAD	intervention	Indoor	AMN-I-M04	21-07-20	4	male.tot	mal	0
311	AMN-21-07-20-E-M04	AIT MNAD	intervention	Outdoor	AMN-E-M04	21-07-20	4	male.tot	mal	5
312	AMN-21-07-20-C-M04	AIT MNAD	intervention	Field	AMN-C-M04	21-07-20	4	male.tot	mal	10
313	AMN-21-07-20-I-M05	AIT MNAD	intervention	Indoor	AMN-I-M05	21-07-20	4	male.tot	mal	0
314	AMN-21-07-20-E-M05	AIT MNAD	intervention	Outdoor	AMN-E-M05	21-07-20	4	male.tot	mal	0
315	AMN-21-07-20-C-M05	AIT MNAD	intervention	Field	AMN-C-M05	21-07-20	4	male.tot	mal	4
316	AMN-21-07-20-I-M06	AIT MNAD	intervention	Indoor	AMN-I-M06	21-07-20	4	male.tot	mal	1
317	AMN-21-07-20-E-M06	AIT MNAD	intervention	Outdoor	AMN-E-M06	21-07-20	4	male.tot	mal	4
318	AMN-21-07-20-C-M06	AIT MNAD	intervention	Field	AMN-C-M06	21-07-20	4	male.tot	mal	16
319	AMN-21-07-20-I-M07	AIT MNAD	intervention	Indoor	AMN-I-M07	21-07-20	4	male.tot	mal	0
320	AMN-21-07-20-E-M07	AIT MNAD	intervention	Outdoor	AMN-E-M07	21-07-20	4	male.tot	mal	9
321	AMN-21-07-20-C-M07	AIT MNAD	intervention	Field	AMN-C-M07	21-07-20	4	male.tot	mal	9
322	AMN-21-07-20-I-M08	AIT MNAD	intervention	Indoor	AMN-I-M08	21-07-20	4	male.tot	mal	0
323	AMN-21-07-20-E-M08	AIT MNAD	intervention	Outdoor	AMN-E-M08	21-07-20	4	male.tot	mal	0
324	AMN-21-07-20-C-M08	AIT MNAD	intervention	Field	AMN-C-M08	21-07-20	4	male.tot	mal	2
325	AMN-21-07-20-I-M09	AIT MNAD	intervention	Indoor	AMN-I-M09	21-07-20	4	male.tot	mal	3
326	AMN-21-07-20-E-M09	AIT MNAD	intervention	Outdoor	AMN-E-M09	21-07-20	4	male.tot	mal	21
327	AMN-21-07-20-C-M09	AIT MNAD	intervention	Field	AMN-C-M09	21-07-20	4	male.tot	mal	0
328	AMN-21-07-20-I-M10	AIT MNAD	intervention	Indoor	AMN-I-M10	21-07-20	4	male.tot	mal	0
329	AMN-21-07-20-E-M10	AIT MNAD	intervention	Outdoor	AMN-E-M10	21-07-20	4	male.tot	mal	13
330	AMN-21-07-20-C-M10	AIT MNAD	intervention	Field	AMN-C-M10	21-07-20	4	male.tot	mal	2
331	AMN-22-07-20-I-M01	AIT MNAD	intervention	Indoor	AMN-I-M01	22-07-20	4	male.tot	mal	0
332	AMN-22-07-20-E-M01	AIT MNAD	intervention	Outdoor	AMN-E-M01	22-07-20	4	male.tot	mal	18
333	AMN-22-07-20-C-M01	AIT MNAD	intervention	Field	AMN-C-M01	22-07-20	4	male.tot	mal	0
334	AMN-22-07-20-I-M02	AIT MNAD	intervention	Indoor	AMN-I-M02	22-07-20	4	male.tot	mal	0
335	AMN-22-07-20-E-M02	AIT MNAD	intervention	Outdoor	AMN-E-M02	22-07-20	4	male.tot	mal	25
336	AMN-22-07-20-C-M02	AIT MNAD	intervention	Field	AMN-C-M02	22-07-20	4	male.tot	mal	0
337	AMN-22-07-20-I-M03	AIT MNAD	intervention	Indoor	AMN-I-M03	22-07-20	4	male.tot	mal	3
338	AMN-22-07-20-E-M03	AIT MNAD	intervention	Outdoor	AMN-E-M03	22-07-20	4	male.tot	mal	1
339	AMN-22-07-20-C-M03	AIT MNAD	intervention	Field	AMN-C-M03	22-07-20	4	male.tot	mal	2
340	AMN-22-07-20-I-M04	AIT MNAD	intervention	Indoor	AMN-I-M04	22-07-20	4	male.tot	mal	3
341	AMN-22-07-20-E-M04	AIT MNAD	intervention	Outdoor	AMN-E-M04	22-07-20	4	male.tot	mal	2
342	AMN-22-07-20-C-M04	AIT MNAD	intervention	Field	AMN-C-M04	22-07-20	4	male.tot	mal	3
343	AMN-22-07-20-I-M05	AIT MNAD	intervention	Indoor	AMN-I-M05	22-07-20	4	male.tot	mal	2
344	AMN-22-07-20-E-M05	AIT MNAD	intervention	Outdoor	AMN-E-M05	22-07-20	4	male.tot	mal	1
345	AMN-22-07-20-C-M05	AIT MNAD	intervention	Field	AMN-C-M05	22-07-20	4	male.tot	mal	5
346	AMN-22-07-20-I-M06	AIT MNAD	intervention	Indoor	AMN-I-M06	22-07-20	4	male.tot	mal	0
347	AMN-22-07-20-E-M06	AIT MNAD	intervention	Outdoor	AMN-E-M06	22-07-20	4	male.tot	mal	2
348	AMN-22-07-20-C-M06	AIT MNAD	intervention	Field	AMN-C-M06	22-07-20	4	male.tot	mal	6
349	AMN-22-07-20-I-M07	AIT MNAD	intervention	Indoor	AMN-I-M07	22-07-20	4	male.tot	mal	0
350	AMN-22-07-20-E-M07	AIT MNAD	intervention	Outdoor	AMN-E-M07	22-07-20	4	male.tot	mal	4
351	AMN-22-07-20-C-M07	AIT MNAD	intervention	Field	AMN-C-M07	22-07-20	4	male.tot	mal	5
352	AMN-22-07-20-I-M08	AIT MNAD	intervention	Indoor	AMN-I-M08	22-07-20	4	male.tot	mal	0
353	AMN-22-07-20-E-M08	AIT MNAD	intervention	Outdoor	AMN-E-M08	22-07-20	4	male.tot	mal	1
354	AMN-22-07-20-C-M08	AIT MNAD	intervention	Field	AMN-C-M08	22-07-20	4	male.tot	mal	2
355	AMN-22-07-20-I-M09	AIT MNAD	intervention	Indoor	AMN-I-M09	22-07-20	4	male.tot	mal	2
356	AMN-22-07-20-E-M09	AIT MNAD	intervention	Outdoor	AMN-E-M09	22-07-20	4	male.tot	mal	2
357	AMN-22-07-20-C-M09	AIT MNAD	intervention	Field	AMN-C-M09	22-07-20	4	male.tot	mal	1
358	AMN-22-07-20-I-M10	AIT MNAD	intervention	Indoor	AMN-I-M10	22-07-20	4	male.tot	mal	2
359	AMN-22-07-20-E-M10	AIT MNAD	intervention	Outdoor	AMN-E-M10	22-07-20	4	male.tot	mal	2
360	AMN-22-07-20-C-M10	AIT MNAD	intervention	Field	AMN-C-M10	22-07-20	4	male.tot	mal	2
361	AMN-15-08-20-I-M01	AIT MNAD	intervention	Indoor	AMN-I-M01	15-08-20	5	male.tot	mal	24
362	AMN-15-08-20-E-M01	AIT MNAD	intervention	Outdoor	AMN-E-M01	15-08-20	5	male.tot	mal	19
363	AMN-15-08-20-C-M01	AIT MNAD	intervention	Field	AMN-C-M01	15-08-20	5	male.tot	mal	1
364	AMN-15-08-20-I-M02	AIT MNAD	intervention	Indoor	AMN-I-M02	15-08-20	5	male.tot	mal	3
365	AMN-15-08-20-E-M02	AIT MNAD	intervention	Outdoor	AMN-E-M02	15-08-20	5	male.tot	mal	2
366	AMN-15-08-20-C-M02	AIT MNAD	intervention	Field	AMN-C-M02	15-08-20	5	male.tot	mal	1
367	AMN-15-08-20-I-M03	AIT MNAD	intervention	Indoor	AMN-I-M03	15-08-20	5	male.tot	mal	2
368	AMN-15-08-20-E-M03	AIT MNAD	intervention	Outdoor	AMN-E-M03	15-08-20	5	male.tot	mal	5
369	AMN-15-08-20-C-M03	AIT MNAD	intervention	Field	AMN-C-M03	15-08-20	5	male.tot	mal	0
370	AMN-15-08-20-I-M04	AIT MNAD	intervention	Indoor	AMN-I-M04	15-08-20	5	male.tot	mal	3
371	AMN-15-08-20-E-M04	AIT MNAD	intervention	Outdoor	AMN-E-M04	15-08-20	5	male.tot	mal	3
372	AMN-15-08-20-C-M04	AIT MNAD	intervention	Field	AMN-C-M04	15-08-20	5	male.tot	mal	4
373	AMN-15-08-20-I-M05	AIT MNAD	intervention	Indoor	AMN-I-M05	15-08-20	5	male.tot	mal	0
374	AMN-15-08-20-E-M05	AIT MNAD	intervention	Outdoor	AMN-E-M05	15-08-20	5	male.tot	mal	3
375	AMN-15-08-20-C-M05	AIT MNAD	intervention	Field	AMN-C-M05	15-08-20	5	male.tot	mal	1
376	AMN-15-08-20-I-M06	AIT MNAD	intervention	Indoor	AMN-I-M06	15-08-20	5	male.tot	mal	1
377	AMN-15-08-20-E-M06	AIT MNAD	intervention	Outdoor	AMN-E-M06	15-08-20	5	male.tot	mal	1
378	AMN-15-08-20-C-M06	AIT MNAD	intervention	Field	AMN-C-M06	15-08-20	5	male.tot	mal	0
379	AMN-15-08-20-I-M07	AIT MNAD	intervention	Indoor	AMN-I-M07	15-08-20	5	male.tot	mal	3
380	AMN-15-08-20-E-M07	AIT MNAD	intervention	Outdoor	AMN-E-M07	15-08-20	5	male.tot	mal	1
381	AMN-15-08-20-C-M07	AIT MNAD	intervention	Field	AMN-C-M07	15-08-20	5	male.tot	mal	1
382	AMN-15-08-20-I-M08	AIT MNAD	intervention	Indoor	AMN-I-M08	15-08-20	5	male.tot	mal	1
383	AMN-15-08-20-E-M08	AIT MNAD	intervention	Outdoor	AMN-E-M08	15-08-20	5	male.tot	mal	0
384	AMN-15-08-20-C-M08	AIT MNAD	intervention	Field	AMN-C-M08	15-08-20	5	male.tot	mal	0
385	AMN-15-08-20-I-M09	AIT MNAD	intervention	Indoor	AMN-I-M09	15-08-20	5	male.tot	mal	3
386	AMN-15-08-20-E-M09	AIT MNAD	intervention	Outdoor	AMN-E-M09	15-08-20	5	male.tot	mal	3
387	AMN-15-08-20-C-M09	AIT MNAD	intervention	Field	AMN-C-M09	15-08-20	5	male.tot	mal	1
388	AMN-15-08-20-I-M10	AIT MNAD	intervention	Indoor	AMN-I-M10	15-08-20	5	male.tot	mal	1
389	AMN-15-08-20-E-M10	AIT MNAD	intervention	Outdoor	AMN-E-M10	15-08-20	5	male.tot	mal	0
390	AMN-15-08-20-C-M10	AIT MNAD	intervention	Field	AMN-C-M10	15-08-20	5	male.tot	mal	0
391	AMN-16-08-20-I-M01	AIT MNAD	intervention	Indoor	AMN-I-M01	16-08-20	5	male.tot	mal	6
392	AMN-16-08-20-E-M01	AIT MNAD	intervention	Outdoor	AMN-E-M01	16-08-20	5	male.tot	mal	30
393	AMN-16-08-20-C-M01	AIT MNAD	intervention	Field	AMN-C-M01	16-08-20	5	male.tot	mal	0
394	AMN-16-08-20-I-M02	AIT MNAD	intervention	Indoor	AMN-I-M02	16-08-20	5	male.tot	mal	1
395	AMN-16-08-20-E-M02	AIT MNAD	intervention	Outdoor	AMN-E-M02	16-08-20	5	male.tot	mal	21
396	AMN-16-08-20-C-M02	AIT MNAD	intervention	Field	AMN-C-M02	16-08-20	5	male.tot	mal	0
397	AMN-16-08-20-I-M03	AIT MNAD	intervention	Indoor	AMN-I-M03	16-08-20	5	male.tot	mal	7
398	AMN-16-08-20-E-M03	AIT MNAD	intervention	Outdoor	AMN-E-M03	16-08-20	5	male.tot	mal	16
399	AMN-16-08-20-C-M03	AIT MNAD	intervention	Field	AMN-C-M03	16-08-20	5	male.tot	mal	2
400	AMN-16-08-20-I-M04	AIT MNAD	intervention	Indoor	AMN-I-M04	16-08-20	5	male.tot	mal	0
401	AMN-16-08-20-E-M04	AIT MNAD	intervention	Outdoor	AMN-E-M04	16-08-20	5	male.tot	mal	16
402	AMN-16-08-20-C-M04	AIT MNAD	intervention	Field	AMN-C-M04	16-08-20	5	male.tot	mal	0
403	AMN-16-08-20-I-M05	AIT MNAD	intervention	Indoor	AMN-I-M05	16-08-20	5	male.tot	mal	3
404	AMN-16-08-20-E-M05	AIT MNAD	intervention	Outdoor	AMN-E-M05	16-08-20	5	male.tot	mal	1
405	AMN-16-08-20-C-M05	AIT MNAD	intervention	Field	AMN-C-M05	16-08-20	5	male.tot	mal	0
406	AMN-16-08-20-I-M06	AIT MNAD	intervention	Indoor	AMN-I-M06	16-08-20	5	male.tot	mal	0
407	AMN-16-08-20-E-M06	AIT MNAD	intervention	Outdoor	AMN-E-M06	16-08-20	5	male.tot	mal	2
408	AMN-16-08-20-C-M06	AIT MNAD	intervention	Field	AMN-C-M06	16-08-20	5	male.tot	mal	0
409	AMN-16-08-20-I-M07	AIT MNAD	intervention	Indoor	AMN-I-M07	16-08-20	5	male.tot	mal	2
410	AMN-16-08-20-E-M07	AIT MNAD	intervention	Outdoor	AMN-E-M07	16-08-20	5	male.tot	mal	8
411	AMN-16-08-20-C-M07	AIT MNAD	intervention	Field	AMN-C-M07	16-08-20	5	male.tot	mal	0
412	AMN-16-08-20-I-M08	AIT MNAD	intervention	Indoor	AMN-I-M08	16-08-20	5	male.tot	mal	0
413	AMN-16-08-20-E-M08	AIT MNAD	intervention	Outdoor	AMN-E-M08	16-08-20	5	male.tot	mal	2
414	AMN-16-08-20-C-M08	AIT MNAD	intervention	Field	AMN-C-M08	16-08-20	5	male.tot	mal	0
415	AMN-16-08-20-I-M09	AIT MNAD	intervention	Indoor	AMN-I-M09	16-08-20	5	male.tot	mal	4
416	AMN-16-08-20-E-M09	AIT MNAD	intervention	Outdoor	AMN-E-M09	16-08-20	5	male.tot	mal	0
417	AMN-16-08-20-C-M09	AIT MNAD	intervention	Field	AMN-C-M09	16-08-20	5	male.tot	mal	0
418	AMN-16-08-20-I-M10	AIT MNAD	intervention	Indoor	AMN-I-M10	16-08-20	5	male.tot	mal	0
419	AMN-16-08-20-E-M10	AIT MNAD	intervention	Outdoor	AMN-E-M10	16-08-20	5	male.tot	mal	0
420	AMN-16-08-20-C-M10	AIT MNAD	intervention	Field	AMN-C-M10	16-08-20	5	male.tot	mal	0
421	AMN-17-08-20-I-M01	AIT MNAD	intervention	Indoor	AMN-I-M01	17-08-20	5	male.tot	mal	1
422	AMN-17-08-20-E-M01	AIT MNAD	intervention	Outdoor	AMN-E-M01	17-08-20	5	male.tot	mal	0
423	AMN-17-08-20-C-M01	AIT MNAD	intervention	Field	AMN-C-M01	17-08-20	5	male.tot	mal	19
424	AMN-17-08-20-I-M02	AIT MNAD	intervention	Indoor	AMN-I-M02	17-08-20	5	male.tot	mal	1
425	AMN-17-08-20-E-M02	AIT MNAD	intervention	Outdoor	AMN-E-M02	17-08-20	5	male.tot	mal	0
426	AMN-17-08-20-C-M02	AIT MNAD	intervention	Field	AMN-C-M02	17-08-20	5	male.tot	mal	6
427	AMN-17-08-20-I-M03	AIT MNAD	intervention	Indoor	AMN-I-M03	17-08-20	5	male.tot	mal	4
428	AMN-17-08-20-E-M03	AIT MNAD	intervention	Outdoor	AMN-E-M03	17-08-20	5	male.tot	mal	3
429	AMN-17-08-20-C-M03	AIT MNAD	intervention	Field	AMN-C-M03	17-08-20	5	male.tot	mal	22
430	AMN-17-08-20-I-M04	AIT MNAD	intervention	Indoor	AMN-I-M04	17-08-20	5	male.tot	mal	0
431	AMN-17-08-20-E-M04	AIT MNAD	intervention	Outdoor	AMN-E-M04	17-08-20	5	male.tot	mal	0
432	AMN-17-08-20-C-M04	AIT MNAD	intervention	Field	AMN-C-M04	17-08-20	5	male.tot	mal	22
433	AMN-17-08-20-I-M05	AIT MNAD	intervention	Indoor	AMN-I-M05	17-08-20	5	male.tot	mal	0
434	AMN-17-08-20-E-M05	AIT MNAD	intervention	Outdoor	AMN-E-M05	17-08-20	5	male.tot	mal	5
435	AMN-17-08-20-C-M05	AIT MNAD	intervention	Field	AMN-C-M05	17-08-20	5	male.tot	mal	12
436	AMN-17-08-20-I-M06	AIT MNAD	intervention	Indoor	AMN-I-M06	17-08-20	5	male.tot	mal	1
437	AMN-17-08-20-E-M06	AIT MNAD	intervention	Outdoor	AMN-E-M06	17-08-20	5	male.tot	mal	1
438	AMN-17-08-20-C-M06	AIT MNAD	intervention	Field	AMN-C-M06	17-08-20	5	male.tot	mal	12
439	AMN-17-08-20-I-M07	AIT MNAD	intervention	Indoor	AMN-I-M07	17-08-20	5	male.tot	mal	0
440	AMN-17-08-20-E-M07	AIT MNAD	intervention	Outdoor	AMN-E-M07	17-08-20	5	male.tot	mal	4
441	AMN-17-08-20-C-M07	AIT MNAD	intervention	Field	AMN-C-M07	17-08-20	5	male.tot	mal	11
442	AMN-17-08-20-I-M08	AIT MNAD	intervention	Indoor	AMN-I-M08	17-08-20	5	male.tot	mal	3
443	AMN-17-08-20-E-M08	AIT MNAD	intervention	Outdoor	AMN-E-M08	17-08-20	5	male.tot	mal	6
444	AMN-17-08-20-C-M08	AIT MNAD	intervention	Field	AMN-C-M08	17-08-20	5	male.tot	mal	11
445	AMN-17-08-20-I-M09	AIT MNAD	intervention	Indoor	AMN-I-M09	17-08-20	5	male.tot	mal	0
446	AMN-17-08-20-E-M09	AIT MNAD	intervention	Outdoor	AMN-E-M09	17-08-20	5	male.tot	mal	2
447	AMN-17-08-20-C-M09	AIT MNAD	intervention	Field	AMN-C-M09	17-08-20	5	male.tot	mal	11
448	AMN-17-08-20-I-M10	AIT MNAD	intervention	Indoor	AMN-I-M10	17-08-20	5	male.tot	mal	7
449	AMN-17-08-20-E-M10	AIT MNAD	intervention	Outdoor	AMN-E-M10	17-08-20	5	male.tot	mal	0
450	AMN-17-08-20-C-M10	AIT MNAD	intervention	Field	AMN-C-M10	17-08-20	5	male.tot	mal	7
451	AMN-27-08-20-I-M01	AIT MNAD	intervention	Indoor	AMN-I-M01	27-08-20	6	male.tot	mal	2
452	AMN-27-08-20-E-M01	AIT MNAD	intervention	Outdoor	AMN-E-M01	27-08-20	6	male.tot	mal	0
453	AMN-27-08-20-C-M01	AIT MNAD	intervention	Field	AMN-C-M01	27-08-20	6	male.tot	mal	1
454	AMN-27-08-20-I-M02	AIT MNAD	intervention	Indoor	AMN-I-M02	27-08-20	6	male.tot	mal	0
455	AMN-27-08-20-E-M02	AIT MNAD	intervention	Outdoor	AMN-E-M02	27-08-20	6	male.tot	mal	3
456	AMN-27-08-20-C-M02	AIT MNAD	intervention	Field	AMN-C-M02	27-08-20	6	male.tot	mal	1
457	AMN-27-08-20-I-M03	AIT MNAD	intervention	Indoor	AMN-I-M03	27-08-20	6	male.tot	mal	1
458	AMN-27-08-20-E-M03	AIT MNAD	intervention	Outdoor	AMN-E-M03	27-08-20	6	male.tot	mal	1
459	AMN-27-08-20-C-M03	AIT MNAD	intervention	Field	AMN-C-M03	27-08-20	6	male.tot	mal	3
460	AMN-27-08-20-I-M04	AIT MNAD	intervention	Indoor	AMN-I-M04	27-08-20	6	male.tot	mal	1
461	AMN-27-08-20-E-M04	AIT MNAD	intervention	Outdoor	AMN-E-M04	27-08-20	6	male.tot	mal	1
462	AMN-27-08-20-C-M04	AIT MNAD	intervention	Field	AMN-C-M04	27-08-20	6	male.tot	mal	1
463	AMN-27-08-20-I-M05	AIT MNAD	intervention	Indoor	AMN-I-M05	27-08-20	6	male.tot	mal	4
464	AMN-27-08-20-E-M05	AIT MNAD	intervention	Outdoor	AMN-E-M05	27-08-20	6	male.tot	mal	4
465	AMN-27-08-20-C-M05	AIT MNAD	intervention	Field	AMN-C-M05	27-08-20	6	male.tot	mal	0
466	AMN-27-08-20-I-M06	AIT MNAD	intervention	Indoor	AMN-I-M06	27-08-20	6	male.tot	mal	1
467	AMN-27-08-20-E-M06	AIT MNAD	intervention	Outdoor	AMN-E-M06	27-08-20	6	male.tot	mal	1
468	AMN-27-08-20-C-M06	AIT MNAD	intervention	Field	AMN-C-M06	27-08-20	6	male.tot	mal	0
469	AMN-27-08-20-I-M07	AIT MNAD	intervention	Indoor	AMN-I-M07	27-08-20	6	male.tot	mal	6
470	AMN-27-08-20-E-M07	AIT MNAD	intervention	Outdoor	AMN-E-M07	27-08-20	6	male.tot	mal	6
471	AMN-27-08-20-C-M07	AIT MNAD	intervention	Field	AMN-C-M07	27-08-20	6	male.tot	mal	0
472	AMN-27-08-20-I-M08	AIT MNAD	intervention	Indoor	AMN-I-M08	27-08-20	6	male.tot	mal	0
473	AMN-27-08-20-E-M08	AIT MNAD	intervention	Outdoor	AMN-E-M08	27-08-20	6	male.tot	mal	0
474	AMN-27-08-20-C-M08	AIT MNAD	intervention	Field	AMN-C-M08	27-08-20	6	male.tot	mal	2
475	AMN-27-08-20-I-M09	AIT MNAD	intervention	Indoor	AMN-I-M09	27-08-20	6	male.tot	mal	2
476	AMN-27-08-20-E-M09	AIT MNAD	intervention	Outdoor	AMN-E-M09	27-08-20	6	male.tot	mal	4
477	AMN-27-08-20-C-M09	AIT MNAD	intervention	Field	AMN-C-M09	27-08-20	6	male.tot	mal	0
478	AMN-27-08-20-I-M10	AIT MNAD	intervention	Indoor	AMN-I-M10	27-08-20	6	male.tot	mal	1
479	AMN-27-08-20-E-M10	AIT MNAD	intervention	Outdoor	AMN-E-M10	27-08-20	6	male.tot	mal	0
480	AMN-27-08-20-C-M10	AIT MNAD	intervention	Field	AMN-C-M10	27-08-20	6	male.tot	mal	6
481	AMN-28-08-20-I-M01	AIT MNAD	intervention	Indoor	AMN-I-M01	28-08-20	6	male.tot	mal	1
482	AMN-28-08-20-E-M01	AIT MNAD	intervention	Outdoor	AMN-E-M01	28-08-20	6	male.tot	mal	2
483	AMN-28-08-20-C-M01	AIT MNAD	intervention	Field	AMN-C-M01	28-08-20	6	male.tot	mal	21
484	AMN-28-08-20-I-M02	AIT MNAD	intervention	Indoor	AMN-I-M02	28-08-20	6	male.tot	mal	4
485	AMN-28-08-20-E-M02	AIT MNAD	intervention	Outdoor	AMN-E-M02	28-08-20	6	male.tot	mal	17
486	AMN-28-08-20-C-M02	AIT MNAD	intervention	Field	AMN-C-M02	28-08-20	6	male.tot	mal	14
487	AMN-28-08-20-I-M03	AIT MNAD	intervention	Indoor	AMN-I-M03	28-08-20	6	male.tot	mal	1
488	AMN-28-08-20-E-M03	AIT MNAD	intervention	Outdoor	AMN-E-M03	28-08-20	6	male.tot	mal	21
489	AMN-28-08-20-C-M03	AIT MNAD	intervention	Field	AMN-C-M03	28-08-20	6	male.tot	mal	0
490	AMN-28-08-20-I-M04	AIT MNAD	intervention	Indoor	AMN-I-M04	28-08-20	6	male.tot	mal	0
491	AMN-28-08-20-E-M04	AIT MNAD	intervention	Outdoor	AMN-E-M04	28-08-20	6	male.tot	mal	26
492	AMN-28-08-20-C-M04	AIT MNAD	intervention	Field	AMN-C-M04	28-08-20	6	male.tot	mal	1
493	AMN-28-08-20-I-M05	AIT MNAD	intervention	Indoor	AMN-I-M05	28-08-20	6	male.tot	mal	3
494	AMN-28-08-20-E-M05	AIT MNAD	intervention	Outdoor	AMN-E-M05	28-08-20	6	male.tot	mal	4
495	AMN-28-08-20-C-M05	AIT MNAD	intervention	Field	AMN-C-M05	28-08-20	6	male.tot	mal	4
496	AMN-28-08-20-I-M06	AIT MNAD	intervention	Indoor	AMN-I-M06	28-08-20	6	male.tot	mal	3
497	AMN-28-08-20-E-M06	AIT MNAD	intervention	Outdoor	AMN-E-M06	28-08-20	6	male.tot	mal	0
498	AMN-28-08-20-C-M06	AIT MNAD	intervention	Field	AMN-C-M06	28-08-20	6	male.tot	mal	0
499	AMN-28-08-20-I-M07	AIT MNAD	intervention	Indoor	AMN-I-M07	28-08-20	6	male.tot	mal	0
500	AMN-28-08-20-E-M07	AIT MNAD	intervention	Outdoor	AMN-E-M07	28-08-20	6	male.tot	mal	4
501	AMN-28-08-20-C-M07	AIT MNAD	intervention	Field	AMN-C-M07	28-08-20	6	male.tot	mal	14
502	AMN-28-08-20-I-M08	AIT MNAD	intervention	Indoor	AMN-I-M08	28-08-20	6	male.tot	mal	3
503	AMN-28-08-20-E-M08	AIT MNAD	intervention	Outdoor	AMN-E-M08	28-08-20	6	male.tot	mal	6
504	AMN-28-08-20-C-M08	AIT MNAD	intervention	Field	AMN-C-M08	28-08-20	6	male.tot	mal	2
505	AMN-28-08-20-I-M09	AIT MNAD	intervention	Indoor	AMN-I-M09	28-08-20	6	male.tot	mal	3
506	AMN-28-08-20-E-M09	AIT MNAD	intervention	Outdoor	AMN-E-M09	28-08-20	6	male.tot	mal	4
507	AMN-28-08-20-C-M09	AIT MNAD	intervention	Field	AMN-C-M09	28-08-20	6	male.tot	mal	0
508	AMN-28-08-20-I-M10	AIT MNAD	intervention	Indoor	AMN-I-M10	28-08-20	6	male.tot	mal	1
509	AMN-28-08-20-E-M10	AIT MNAD	intervention	Outdoor	AMN-E-M10	28-08-20	6	male.tot	mal	0
510	AMN-28-08-20-C-M10	AIT MNAD	intervention	Field	AMN-C-M10	28-08-20	6	male.tot	mal	6
511	AMN-29-08-20-I-M01	AIT MNAD	intervention	Indoor	AMN-I-M01	29-08-20	6	male.tot	mal	2
512	AMN-29-08-20-E-M01	AIT MNAD	intervention	Outdoor	AMN-E-M01	29-08-20	6	male.tot	mal	0
513	AMN-29-08-20-C-M01	AIT MNAD	intervention	Field	AMN-C-M01	29-08-20	6	male.tot	mal	2
514	AMN-29-08-20-I-M02	AIT MNAD	intervention	Indoor	AMN-I-M02	29-08-20	6	male.tot	mal	3
515	AMN-29-08-20-E-M02	AIT MNAD	intervention	Outdoor	AMN-E-M02	29-08-20	6	male.tot	mal	5
516	AMN-29-08-20-C-M02	AIT MNAD	intervention	Field	AMN-C-M02	29-08-20	6	male.tot	mal	4
517	AMN-29-08-20-I-M03	AIT MNAD	intervention	Indoor	AMN-I-M03	29-08-20	6	male.tot	mal	2
518	AMN-29-08-20-E-M03	AIT MNAD	intervention	Outdoor	AMN-E-M03	29-08-20	6	male.tot	mal	6
519	AMN-29-08-20-C-M03	AIT MNAD	intervention	Field	AMN-C-M03	29-08-20	6	male.tot	mal	0
520	AMN-29-08-20-I-M04	AIT MNAD	intervention	Indoor	AMN-I-M04	29-08-20	6	male.tot	mal	1
521	AMN-29-08-20-E-M04	AIT MNAD	intervention	Outdoor	AMN-E-M04	29-08-20	6	male.tot	mal	18
522	AMN-29-08-20-C-M04	AIT MNAD	intervention	Field	AMN-C-M04	29-08-20	6	male.tot	mal	1
523	AMN-29-08-20-I-M05	AIT MNAD	intervention	Indoor	AMN-I-M05	29-08-20	6	male.tot	mal	1
524	AMN-29-08-20-E-M05	AIT MNAD	intervention	Outdoor	AMN-E-M05	29-08-20	6	male.tot	mal	22
525	AMN-29-08-20-C-M05	AIT MNAD	intervention	Field	AMN-C-M05	29-08-20	6	male.tot	mal	8
526	AMN-29-08-20-I-M06	AIT MNAD	intervention	Indoor	AMN-I-M06	29-08-20	6	male.tot	mal	2
527	AMN-29-08-20-E-M06	AIT MNAD	intervention	Outdoor	AMN-E-M06	29-08-20	6	male.tot	mal	16
528	AMN-29-08-20-C-M06	AIT MNAD	intervention	Field	AMN-C-M06	29-08-20	6	male.tot	mal	0
529	AMN-29-08-20-I-M07	AIT MNAD	intervention	Indoor	AMN-I-M07	29-08-20	6	male.tot	mal	0
530	AMN-29-08-20-E-M07	AIT MNAD	intervention	Outdoor	AMN-E-M07	29-08-20	6	male.tot	mal	14
531	AMN-29-08-20-C-M07	AIT MNAD	intervention	Field	AMN-C-M07	29-08-20	6	male.tot	mal	12
532	AMN-29-08-20-I-M08	AIT MNAD	intervention	Indoor	AMN-I-M08	29-08-20	6	male.tot	mal	0
533	AMN-29-08-20-E-M08	AIT MNAD	intervention	Outdoor	AMN-E-M08	29-08-20	6	male.tot	mal	10
534	AMN-29-08-20-C-M08	AIT MNAD	intervention	Field	AMN-C-M08	29-08-20	6	male.tot	mal	4
535	AMN-29-08-20-I-M09	AIT MNAD	intervention	Indoor	AMN-I-M09	29-08-20	6	male.tot	mal	0
536	AMN-29-08-20-E-M09	AIT MNAD	intervention	Outdoor	AMN-E-M09	29-08-20	6	male.tot	mal	5
537	AMN-29-08-20-C-M09	AIT MNAD	intervention	Field	AMN-C-M09	29-08-20	6	male.tot	mal	0
538	AMN-29-08-20-I-M10	AIT MNAD	intervention	Indoor	AMN-I-M10	29-08-20	6	male.tot	mal	0
539	AMN-29-08-20-E-M10	AIT MNAD	intervention	Outdoor	AMN-E-M10	29-08-20	6	male.tot	mal	8
540	AMN-29-08-20-C-M10	AIT MNAD	intervention	Field	AMN-C-M10	29-08-20	6	male.tot	mal	0
541	AMN-16-09-20-I-M01	AIT MNAD	intervention	Indoor	AMN-I-M01	16-09-20	7	male.tot	mal	2
542	AMN-16-09-20-E-M01	AIT MNAD	intervention	Outdoor	AMN-E-M01	16-09-20	7	male.tot	mal	1
543	AMN-16-09-20-C-M01	AIT MNAD	intervention	Field	AMN-C-M01	16-09-20	7	male.tot	mal	4
544	AMN-16-09-20-I-M02	AIT MNAD	intervention	Indoor	AMN-I-M02	16-09-20	7	male.tot	mal	4
545	AMN-16-09-20-E-M02	AIT MNAD	intervention	Outdoor	AMN-E-M02	16-09-20	7	male.tot	mal	4
546	AMN-16-09-20-C-M02	AIT MNAD	intervention	Field	AMN-C-M02	16-09-20	7	male.tot	mal	3
547	AMN-16-09-20-I-M03	AIT MNAD	intervention	Indoor	AMN-I-M03	16-09-20	7	male.tot	mal	1
548	AMN-16-09-20-E-M03	AIT MNAD	intervention	Outdoor	AMN-E-M03	16-09-20	7	male.tot	mal	4
549	AMN-16-09-20-C-M03	AIT MNAD	intervention	Field	AMN-C-M03	16-09-20	7	male.tot	mal	1
550	AMN-16-09-20-I-M04	AIT MNAD	intervention	Indoor	AMN-I-M04	16-09-20	7	male.tot	mal	4
551	AMN-16-09-20-E-M04	AIT MNAD	intervention	Outdoor	AMN-E-M04	16-09-20	7	male.tot	mal	8
552	AMN-16-09-20-C-M04	AIT MNAD	intervention	Field	AMN-C-M04	16-09-20	7	male.tot	mal	1
553	AMN-16-09-20-I-M05	AIT MNAD	intervention	Indoor	AMN-I-M05	16-09-20	7	male.tot	mal	0
554	AMN-16-09-20-E-M05	AIT MNAD	intervention	Outdoor	AMN-E-M05	16-09-20	7	male.tot	mal	5
555	AMN-16-09-20-C-M05	AIT MNAD	intervention	Field	AMN-C-M05	16-09-20	7	male.tot	mal	0
556	AMN-16-09-20-I-M06	AIT MNAD	intervention	Indoor	AMN-I-M06	16-09-20	7	male.tot	mal	13
557	AMN-16-09-20-E-M06	AIT MNAD	intervention	Outdoor	AMN-E-M06	16-09-20	7	male.tot	mal	9
558	AMN-16-09-20-C-M06	AIT MNAD	intervention	Field	AMN-C-M06	16-09-20	7	male.tot	mal	2
559	AMN-16-09-20-I-M07	AIT MNAD	intervention	Indoor	AMN-I-M07	16-09-20	7	male.tot	mal	12
560	AMN-16-09-20-E-M07	AIT MNAD	intervention	Outdoor	AMN-E-M07	16-09-20	7	male.tot	mal	0
561	AMN-16-09-20-C-M07	AIT MNAD	intervention	Field	AMN-C-M07	16-09-20	7	male.tot	mal	0
562	AMN-16-09-20-I-M08	AIT MNAD	intervention	Indoor	AMN-I-M08	16-09-20	7	male.tot	mal	4
563	AMN-16-09-20-E-M08	AIT MNAD	intervention	Outdoor	AMN-E-M08	16-09-20	7	male.tot	mal	3
564	AMN-16-09-20-C-M08	AIT MNAD	intervention	Field	AMN-C-M08	16-09-20	7	male.tot	mal	0
565	AMN-16-09-20-I-M09	AIT MNAD	intervention	Indoor	AMN-I-M09	16-09-20	7	male.tot	mal	5
566	AMN-16-09-20-E-M09	AIT MNAD	intervention	Outdoor	AMN-E-M09	16-09-20	7	male.tot	mal	11
567	AMN-16-09-20-C-M09	AIT MNAD	intervention	Field	AMN-C-M09	16-09-20	7	male.tot	mal	0
568	AMN-16-09-20-I-M10	AIT MNAD	intervention	Indoor	AMN-I-M10	16-09-20	7	male.tot	mal	7
569	AMN-16-09-20-E-M10	AIT MNAD	intervention	Outdoor	AMN-E-M10	16-09-20	7	male.tot	mal	1
570	AMN-16-09-20-C-M10	AIT MNAD	intervention	Field	AMN-C-M10	16-09-20	7	male.tot	mal	1
571	AMN-17-09-20-I-M01	AIT MNAD	intervention	Indoor	AMN-I-M01	17-09-20	7	male.tot	mal	0
572	AMN-17-09-20-E-M01	AIT MNAD	intervention	Outdoor	AMN-E-M01	17-09-20	7	male.tot	mal	0
573	AMN-17-09-20-C-M01	AIT MNAD	intervention	Field	AMN-C-M01	17-09-20	7	male.tot	mal	0
574	AMN-17-09-20-I-M02	AIT MNAD	intervention	Indoor	AMN-I-M02	17-09-20	7	male.tot	mal	1
575	AMN-17-09-20-E-M02	AIT MNAD	intervention	Outdoor	AMN-E-M02	17-09-20	7	male.tot	mal	4
576	AMN-17-09-20-C-M02	AIT MNAD	intervention	Field	AMN-C-M02	17-09-20	7	male.tot	mal	0
577	AMN-17-09-20-I-M03	AIT MNAD	intervention	Indoor	AMN-I-M03	17-09-20	7	male.tot	mal	0
578	AMN-17-09-20-E-M03	AIT MNAD	intervention	Outdoor	AMN-E-M03	17-09-20	7	male.tot	mal	8
579	AMN-17-09-20-C-M03	AIT MNAD	intervention	Field	AMN-C-M03	17-09-20	7	male.tot	mal	0
580	AMN-17-09-20-I-M04	AIT MNAD	intervention	Indoor	AMN-I-M04	17-09-20	7	male.tot	mal	5
581	AMN-17-09-20-E-M04	AIT MNAD	intervention	Outdoor	AMN-E-M04	17-09-20	7	male.tot	mal	7
582	AMN-17-09-20-C-M04	AIT MNAD	intervention	Field	AMN-C-M04	17-09-20	7	male.tot	mal	0
583	AMN-17-09-20-I-M05	AIT MNAD	intervention	Indoor	AMN-I-M05	17-09-20	7	male.tot	mal	3
584	AMN-17-09-20-E-M05	AIT MNAD	intervention	Outdoor	AMN-E-M05	17-09-20	7	male.tot	mal	7
585	AMN-17-09-20-C-M05	AIT MNAD	intervention	Field	AMN-C-M05	17-09-20	7	male.tot	mal	0
586	AMN-17-09-20-I-M06	AIT MNAD	intervention	Indoor	AMN-I-M06	17-09-20	7	male.tot	mal	3
587	AMN-17-09-20-E-M06	AIT MNAD	intervention	Outdoor	AMN-E-M06	17-09-20	7	male.tot	mal	10
588	AMN-17-09-20-C-M06	AIT MNAD	intervention	Field	AMN-C-M06	17-09-20	7	male.tot	mal	0
589	AMN-17-09-20-I-M07	AIT MNAD	intervention	Indoor	AMN-I-M07	17-09-20	7	male.tot	mal	1
590	AMN-17-09-20-E-M07	AIT MNAD	intervention	Outdoor	AMN-E-M07	17-09-20	7	male.tot	mal	13
591	AMN-17-09-20-C-M07	AIT MNAD	intervention	Field	AMN-C-M07	17-09-20	7	male.tot	mal	0
592	AMN-17-09-20-I-M08	AIT MNAD	intervention	Indoor	AMN-I-M08	17-09-20	7	male.tot	mal	1
593	AMN-17-09-20-E-M08	AIT MNAD	intervention	Outdoor	AMN-E-M08	17-09-20	7	male.tot	mal	9
594	AMN-17-09-20-C-M08	AIT MNAD	intervention	Field	AMN-C-M08	17-09-20	7	male.tot	mal	0
595	AMN-17-09-20-I-M09	AIT MNAD	intervention	Indoor	AMN-I-M09	17-09-20	7	male.tot	mal	0
596	AMN-17-09-20-E-M09	AIT MNAD	intervention	Outdoor	AMN-E-M09	17-09-20	7	male.tot	mal	5
597	AMN-17-09-20-C-M09	AIT MNAD	intervention	Field	AMN-C-M09	17-09-20	7	male.tot	mal	0
598	AMN-17-09-20-I-M10	AIT MNAD	intervention	Indoor	AMN-I-M10	17-09-20	7	male.tot	mal	0
599	AMN-17-09-20-E-M10	AIT MNAD	intervention	Outdoor	AMN-E-M10	17-09-20	7	male.tot	mal	2
600	AMN-17-09-20-C-M10	AIT MNAD	intervention	Field	AMN-C-M10	17-09-20	7	male.tot	mal	0
601	AMN-18-09-20-I-M01	AIT MNAD	intervention	Indoor	AMN-I-M01	18-09-20	7	male.tot	mal	6
602	AMN-18-09-20-E-M01	AIT MNAD	intervention	Outdoor	AMN-E-M01	18-09-20	7	male.tot	mal	15
603	AMN-18-09-20-C-M01	AIT MNAD	intervention	Field	AMN-C-M01	18-09-20	7	male.tot	mal	1
604	AMN-18-09-20-I-M02	AIT MNAD	intervention	Indoor	AMN-I-M02	18-09-20	7	male.tot	mal	5
605	AMN-18-09-20-E-M02	AIT MNAD	intervention	Outdoor	AMN-E-M02	18-09-20	7	male.tot	mal	0
606	AMN-18-09-20-C-M02	AIT MNAD	intervention	Field	AMN-C-M02	18-09-20	7	male.tot	mal	0
607	AMN-18-09-20-I-M03	AIT MNAD	intervention	Indoor	AMN-I-M03	18-09-20	7	male.tot	mal	12
608	AMN-18-09-20-E-M03	AIT MNAD	intervention	Outdoor	AMN-E-M03	18-09-20	7	male.tot	mal	1
609	AMN-18-09-20-C-M03	AIT MNAD	intervention	Field	AMN-C-M03	18-09-20	7	male.tot	mal	0
610	AMN-18-09-20-I-M04	AIT MNAD	intervention	Indoor	AMN-I-M04	18-09-20	7	male.tot	mal	4
611	AMN-18-09-20-E-M04	AIT MNAD	intervention	Outdoor	AMN-E-M04	18-09-20	7	male.tot	mal	0
612	AMN-18-09-20-C-M04	AIT MNAD	intervention	Field	AMN-C-M04	18-09-20	7	male.tot	mal	0
613	AMN-18-09-20-I-M05	AIT MNAD	intervention	Indoor	AMN-I-M05	18-09-20	7	male.tot	mal	2
614	AMN-18-09-20-E-M05	AIT MNAD	intervention	Outdoor	AMN-E-M05	18-09-20	7	male.tot	mal	4
615	AMN-18-09-20-C-M05	AIT MNAD	intervention	Field	AMN-C-M05	18-09-20	7	male.tot	mal	1
616	AMN-18-09-20-I-M06	AIT MNAD	intervention	Indoor	AMN-I-M06	18-09-20	7	male.tot	mal	2
617	AMN-18-09-20-E-M06	AIT MNAD	intervention	Outdoor	AMN-E-M06	18-09-20	7	male.tot	mal	8
618	AMN-18-09-20-C-M06	AIT MNAD	intervention	Field	AMN-C-M06	18-09-20	7	male.tot	mal	0
619	AMN-18-09-20-I-M07	AIT MNAD	intervention	Indoor	AMN-I-M07	18-09-20	7	male.tot	mal	0
620	AMN-18-09-20-E-M07	AIT MNAD	intervention	Outdoor	AMN-E-M07	18-09-20	7	male.tot	mal	11
621	AMN-18-09-20-C-M07	AIT MNAD	intervention	Field	AMN-C-M07	18-09-20	7	male.tot	mal	0
622	AMN-18-09-20-I-M08	AIT MNAD	intervention	Indoor	AMN-I-M08	18-09-20	7	male.tot	mal	0
623	AMN-18-09-20-E-M08	AIT MNAD	intervention	Outdoor	AMN-E-M08	18-09-20	7	male.tot	mal	1
624	AMN-18-09-20-C-M08	AIT MNAD	intervention	Field	AMN-C-M08	18-09-20	7	male.tot	mal	0
625	AMN-18-09-20-I-M09	AIT MNAD	intervention	Indoor	AMN-I-M09	18-09-20	7	male.tot	mal	2
626	AMN-18-09-20-E-M09	AIT MNAD	intervention	Outdoor	AMN-E-M09	18-09-20	7	male.tot	mal	1
627	AMN-18-09-20-C-M09	AIT MNAD	intervention	Field	AMN-C-M09	18-09-20	7	male.tot	mal	0
628	AMN-18-09-20-I-M10	AIT MNAD	intervention	Indoor	AMN-I-M10	18-09-20	7	male.tot	mal	3
629	AMN-18-09-20-E-M10	AIT MNAD	intervention	Outdoor	AMN-E-M10	18-09-20	7	male.tot	mal	0
630	AMN-18-09-20-C-M10	AIT MNAD	intervention	Field	AMN-C-M10	18-09-20	7	male.tot	mal	0
631	AMN-12-10-20-I-M01	AIT MNAD	intervention	Indoor	AMN-I-M01	12-10-20	8	male.tot	mal	3
632	AMN-12-10-20-E-M01	AIT MNAD	intervention	Outdoor	AMN-E-M01	12-10-20	8	male.tot	mal	1
633	AMN-12-10-20-C-M01	AIT MNAD	intervention	Field	AMN-C-M01	12-10-20	8	male.tot	mal	0
634	AMN-12-10-20-I-M02	AIT MNAD	intervention	Indoor	AMN-I-M02	12-10-20	8	male.tot	mal	4
635	AMN-12-10-20-E-M02	AIT MNAD	intervention	Outdoor	AMN-E-M02	12-10-20	8	male.tot	mal	0
636	AMN-12-10-20-C-M02	AIT MNAD	intervention	Field	AMN-C-M02	12-10-20	8	male.tot	mal	2
637	AMN-12-10-20-I-M03	AIT MNAD	intervention	Indoor	AMN-I-M03	12-10-20	8	male.tot	mal	1
638	AMN-12-10-20-E-M03	AIT MNAD	intervention	Outdoor	AMN-E-M03	12-10-20	8	male.tot	mal	9
639	AMN-12-10-20-C-M03	AIT MNAD	intervention	Field	AMN-C-M03	12-10-20	8	male.tot	mal	0
640	AMN-12-10-20-I-M04	AIT MNAD	intervention	Indoor	AMN-I-M04	12-10-20	8	male.tot	mal	0
641	AMN-12-10-20-E-M04	AIT MNAD	intervention	Outdoor	AMN-E-M04	12-10-20	8	male.tot	mal	15
642	AMN-12-10-20-C-M04	AIT MNAD	intervention	Field	AMN-C-M04	12-10-20	8	male.tot	mal	0
643	AMN-12-10-20-I-M05	AIT MNAD	intervention	Indoor	AMN-I-M05	12-10-20	8	male.tot	mal	2
644	AMN-12-10-20-E-M05	AIT MNAD	intervention	Outdoor	AMN-E-M05	12-10-20	8	male.tot	mal	8
645	AMN-12-10-20-C-M05	AIT MNAD	intervention	Field	AMN-C-M05	12-10-20	8	male.tot	mal	1
646	AMN-12-10-20-I-M06	AIT MNAD	intervention	Indoor	AMN-I-M06	12-10-20	8	male.tot	mal	8
647	AMN-12-10-20-E-M06	AIT MNAD	intervention	Outdoor	AMN-E-M06	12-10-20	8	male.tot	mal	0
648	AMN-12-10-20-C-M06	AIT MNAD	intervention	Field	AMN-C-M06	12-10-20	8	male.tot	mal	0
649	AMN-12-10-20-I-M07	AIT MNAD	intervention	Indoor	AMN-I-M07	12-10-20	8	male.tot	mal	0
650	AMN-12-10-20-E-M07	AIT MNAD	intervention	Outdoor	AMN-E-M07	12-10-20	8	male.tot	mal	0
651	AMN-12-10-20-C-M07	AIT MNAD	intervention	Field	AMN-C-M07	12-10-20	8	male.tot	mal	1
652	AMN-12-10-20-I-M08	AIT MNAD	intervention	Indoor	AMN-I-M08	12-10-20	8	male.tot	mal	3
653	AMN-12-10-20-E-M08	AIT MNAD	intervention	Outdoor	AMN-E-M08	12-10-20	8	male.tot	mal	6
654	AMN-12-10-20-C-M08	AIT MNAD	intervention	Field	AMN-C-M08	12-10-20	8	male.tot	mal	0
655	AMN-12-10-20-I-M09	AIT MNAD	intervention	Indoor	AMN-I-M09	12-10-20	8	male.tot	mal	0
656	AMN-12-10-20-E-M09	AIT MNAD	intervention	Outdoor	AMN-E-M09	12-10-20	8	male.tot	mal	6
657	AMN-12-10-20-C-M09	AIT MNAD	intervention	Field	AMN-C-M09	12-10-20	8	male.tot	mal	0
658	AMN-12-10-20-I-M10	AIT MNAD	intervention	Indoor	AMN-I-M10	12-10-20	8	male.tot	mal	7
659	AMN-12-10-20-E-M10	AIT MNAD	intervention	Outdoor	AMN-E-M10	12-10-20	8	male.tot	mal	3
660	AMN-12-10-20-C-M10	AIT MNAD	intervention	Field	AMN-C-M10	12-10-20	8	male.tot	mal	0
661	AMN-13-10-20-I-M01	AIT MNAD	intervention	Indoor	AMN-I-M01	13-10-20	8	male.tot	mal	0
662	AMN-13-10-20-E-M01	AIT MNAD	intervention	Outdoor	AMN-E-M01	13-10-20	8	male.tot	mal	0
663	AMN-13-10-20-C-M01	AIT MNAD	intervention	Field	AMN-C-M01	13-10-20	8	male.tot	mal	4
664	AMN-13-10-20-I-M02	AIT MNAD	intervention	Indoor	AMN-I-M02	13-10-20	8	male.tot	mal	0
665	AMN-13-10-20-E-M02	AIT MNAD	intervention	Outdoor	AMN-E-M02	13-10-20	8	male.tot	mal	2
666	AMN-13-10-20-C-M02	AIT MNAD	intervention	Field	AMN-C-M02	13-10-20	8	male.tot	mal	8
667	AMN-13-10-20-I-M03	AIT MNAD	intervention	Indoor	AMN-I-M03	13-10-20	8	male.tot	mal	4
668	AMN-13-10-20-E-M03	AIT MNAD	intervention	Outdoor	AMN-E-M03	13-10-20	8	male.tot	mal	1
669	AMN-13-10-20-C-M03	AIT MNAD	intervention	Field	AMN-C-M03	13-10-20	8	male.tot	mal	3
670	AMN-13-10-20-I-M04	AIT MNAD	intervention	Indoor	AMN-I-M04	13-10-20	8	male.tot	mal	3
671	AMN-13-10-20-E-M04	AIT MNAD	intervention	Outdoor	AMN-E-M04	13-10-20	8	male.tot	mal	2
672	AMN-13-10-20-C-M04	AIT MNAD	intervention	Field	AMN-C-M04	13-10-20	8	male.tot	mal	8
673	AMN-13-10-20-I-M05	AIT MNAD	intervention	Indoor	AMN-I-M05	13-10-20	8	male.tot	mal	7
674	AMN-13-10-20-E-M05	AIT MNAD	intervention	Outdoor	AMN-E-M05	13-10-20	8	male.tot	mal	1
675	AMN-13-10-20-C-M05	AIT MNAD	intervention	Field	AMN-C-M05	13-10-20	8	male.tot	mal	1
676	AMN-13-10-20-I-M06	AIT MNAD	intervention	Indoor	AMN-I-M06	13-10-20	8	male.tot	mal	3
677	AMN-13-10-20-E-M06	AIT MNAD	intervention	Outdoor	AMN-E-M06	13-10-20	8	male.tot	mal	7
678	AMN-13-10-20-C-M06	AIT MNAD	intervention	Field	AMN-C-M06	13-10-20	8	male.tot	mal	7
679	AMN-13-10-20-I-M07	AIT MNAD	intervention	Indoor	AMN-I-M07	13-10-20	8	male.tot	mal	0
680	AMN-13-10-20-E-M07	AIT MNAD	intervention	Outdoor	AMN-E-M07	13-10-20	8	male.tot	mal	6
681	AMN-13-10-20-C-M07	AIT MNAD	intervention	Field	AMN-C-M07	13-10-20	8	male.tot	mal	3
682	AMN-13-10-20-I-M08	AIT MNAD	intervention	Indoor	AMN-I-M08	13-10-20	8	male.tot	mal	5
683	AMN-13-10-20-E-M08	AIT MNAD	intervention	Outdoor	AMN-E-M08	13-10-20	8	male.tot	mal	7
684	AMN-13-10-20-C-M08	AIT MNAD	intervention	Field	AMN-C-M08	13-10-20	8	male.tot	mal	1
685	AMN-13-10-20-I-M09	AIT MNAD	intervention	Indoor	AMN-I-M09	13-10-20	8	male.tot	mal	4
686	AMN-13-10-20-E-M09	AIT MNAD	intervention	Outdoor	AMN-E-M09	13-10-20	8	male.tot	mal	3
687	AMN-13-10-20-C-M09	AIT MNAD	intervention	Field	AMN-C-M09	13-10-20	8	male.tot	mal	3
688	AMN-13-10-20-I-M10	AIT MNAD	intervention	Indoor	AMN-I-M10	13-10-20	8	male.tot	mal	0
689	AMN-13-10-20-E-M10	AIT MNAD	intervention	Outdoor	AMN-E-M10	13-10-20	8	male.tot	mal	4
690	AMN-13-10-20-C-M10	AIT MNAD	intervention	Field	AMN-C-M10	13-10-20	8	male.tot	mal	0
691	AMN-14-10-20-I-M01	AIT MNAD	intervention	Indoor	AMN-I-M01	14-10-20	8	male.tot	mal	4
692	AMN-14-10-20-E-M01	AIT MNAD	intervention	Outdoor	AMN-E-M01	14-10-20	8	male.tot	mal	0
693	AMN-14-10-20-C-M01	AIT MNAD	intervention	Field	AMN-C-M01	14-10-20	8	male.tot	mal	8
694	AMN-14-10-20-I-M02	AIT MNAD	intervention	Indoor	AMN-I-M02	14-10-20	8	male.tot	mal	0
695	AMN-14-10-20-E-M02	AIT MNAD	intervention	Outdoor	AMN-E-M02	14-10-20	8	male.tot	mal	6
696	AMN-14-10-20-C-M02	AIT MNAD	intervention	Field	AMN-C-M02	14-10-20	8	male.tot	mal	3
697	AMN-14-10-20-I-M03	AIT MNAD	intervention	Indoor	AMN-I-M03	14-10-20	8	male.tot	mal	2
698	AMN-14-10-20-E-M03	AIT MNAD	intervention	Outdoor	AMN-E-M03	14-10-20	8	male.tot	mal	10
699	AMN-14-10-20-C-M03	AIT MNAD	intervention	Field	AMN-C-M03	14-10-20	8	male.tot	mal	1
700	AMN-14-10-20-I-M04	AIT MNAD	intervention	Indoor	AMN-I-M04	14-10-20	8	male.tot	mal	0
701	AMN-14-10-20-E-M04	AIT MNAD	intervention	Outdoor	AMN-E-M04	14-10-20	8	male.tot	mal	5
702	AMN-14-10-20-C-M04	AIT MNAD	intervention	Field	AMN-C-M04	14-10-20	8	male.tot	mal	0
703	AMN-14-10-20-I-M05	AIT MNAD	intervention	Indoor	AMN-I-M05	14-10-20	8	male.tot	mal	0
704	AMN-14-10-20-E-M05	AIT MNAD	intervention	Outdoor	AMN-E-M05	14-10-20	8	male.tot	mal	11
705	AMN-14-10-20-C-M05	AIT MNAD	intervention	Field	AMN-C-M05	14-10-20	8	male.tot	mal	2
706	AMN-14-10-20-I-M06	AIT MNAD	intervention	Indoor	AMN-I-M06	14-10-20	8	male.tot	mal	0
707	AMN-14-10-20-E-M06	AIT MNAD	intervention	Outdoor	AMN-E-M06	14-10-20	8	male.tot	mal	3
708	AMN-14-10-20-C-M06	AIT MNAD	intervention	Field	AMN-C-M06	14-10-20	8	male.tot	mal	2
709	AMN-14-10-20-I-M07	AIT MNAD	intervention	Indoor	AMN-I-M07	14-10-20	8	male.tot	mal	0
710	AMN-14-10-20-E-M07	AIT MNAD	intervention	Outdoor	AMN-E-M07	14-10-20	8	male.tot	mal	1
711	AMN-14-10-20-C-M07	AIT MNAD	intervention	Field	AMN-C-M07	14-10-20	8	male.tot	mal	2
712	AMN-14-10-20-I-M08	AIT MNAD	intervention	Indoor	AMN-I-M08	14-10-20	8	male.tot	mal	0
713	AMN-14-10-20-E-M08	AIT MNAD	intervention	Outdoor	AMN-E-M08	14-10-20	8	male.tot	mal	3
714	AMN-14-10-20-C-M08	AIT MNAD	intervention	Field	AMN-C-M08	14-10-20	8	male.tot	mal	0
715	AMN-14-10-20-I-M09	AIT MNAD	intervention	Indoor	AMN-I-M09	14-10-20	8	male.tot	mal	0
716	AMN-14-10-20-E-M09	AIT MNAD	intervention	Outdoor	AMN-E-M09	14-10-20	8	male.tot	mal	8
717	AMN-14-10-20-C-M09	AIT MNAD	intervention	Field	AMN-C-M09	14-10-20	8	male.tot	mal	0
718	AMN-14-10-20-I-M10	AIT MNAD	intervention	Indoor	AMN-I-M10	14-10-20	8	male.tot	mal	0
719	AMN-14-10-20-E-M10	AIT MNAD	intervention	Outdoor	AMN-E-M10	14-10-20	8	male.tot	mal	8
720	AMN-14-10-20-C-M10	AIT MNAD	intervention	Field	AMN-C-M10	14-10-20	8	male.tot	mal	2
721	AMN-16-11-20-I-M01	AIT MNAD	intervention	Indoor	AMN-I-M01	16-11-20	9	male.tot	mal	0
722	AMN-16-11-20-E-M01	AIT MNAD	intervention	Outdoor	AMN-E-M01	16-11-20	9	male.tot	mal	4
723	AMN-16-11-20-C-M01	AIT MNAD	intervention	Field	AMN-C-M01	16-11-20	9	male.tot	mal	0
724	AMN-16-11-20-I-M02	AIT MNAD	intervention	Indoor	AMN-I-M02	16-11-20	9	male.tot	mal	0
725	AMN-16-11-20-E-M02	AIT MNAD	intervention	Outdoor	AMN-E-M02	16-11-20	9	male.tot	mal	2
726	AMN-16-11-20-C-M02	AIT MNAD	intervention	Field	AMN-C-M02	16-11-20	9	male.tot	mal	1
727	AMN-16-11-20-I-M03	AIT MNAD	intervention	Indoor	AMN-I-M03	16-11-20	9	male.tot	mal	0
728	AMN-16-11-20-E-M03	AIT MNAD	intervention	Outdoor	AMN-E-M03	16-11-20	9	male.tot	mal	1
729	AMN-16-11-20-C-M03	AIT MNAD	intervention	Field	AMN-C-M03	16-11-20	9	male.tot	mal	7
730	AMN-16-11-20-I-M04	AIT MNAD	intervention	Indoor	AMN-I-M04	16-11-20	9	male.tot	mal	0
731	AMN-16-11-20-E-M04	AIT MNAD	intervention	Outdoor	AMN-E-M04	16-11-20	9	male.tot	mal	6
732	AMN-16-11-20-C-M04	AIT MNAD	intervention	Field	AMN-C-M04	16-11-20	9	male.tot	mal	1
733	AMN-16-11-20-I-M05	AIT MNAD	intervention	Indoor	AMN-I-M05	16-11-20	9	male.tot	mal	0
734	AMN-16-11-20-E-M05	AIT MNAD	intervention	Outdoor	AMN-E-M05	16-11-20	9	male.tot	mal	0
735	AMN-16-11-20-C-M05	AIT MNAD	intervention	Field	AMN-C-M05	16-11-20	9	male.tot	mal	0
736	AMN-16-11-20-I-M06	AIT MNAD	intervention	Indoor	AMN-I-M06	16-11-20	9	male.tot	mal	0
737	AMN-16-11-20-E-M06	AIT MNAD	intervention	Outdoor	AMN-E-M06	16-11-20	9	male.tot	mal	1
738	AMN-16-11-20-C-M06	AIT MNAD	intervention	Field	AMN-C-M06	16-11-20	9	male.tot	mal	0
739	AMN-16-11-20-I-M07	AIT MNAD	intervention	Indoor	AMN-I-M07	16-11-20	9	male.tot	mal	0
740	AMN-16-11-20-E-M07	AIT MNAD	intervention	Outdoor	AMN-E-M07	16-11-20	9	male.tot	mal	0
741	AMN-16-11-20-C-M07	AIT MNAD	intervention	Field	AMN-C-M07	16-11-20	9	male.tot	mal	0
742	AMN-16-11-20-I-M08	AIT MNAD	intervention	Indoor	AMN-I-M08	16-11-20	9	male.tot	mal	0
743	AMN-16-11-20-E-M08	AIT MNAD	intervention	Outdoor	AMN-E-M08	16-11-20	9	male.tot	mal	0
744	AMN-16-11-20-C-M08	AIT MNAD	intervention	Field	AMN-C-M08	16-11-20	9	male.tot	mal	0
745	AMN-16-11-20-I-M09	AIT MNAD	intervention	Indoor	AMN-I-M09	16-11-20	9	male.tot	mal	0
746	AMN-16-11-20-E-M09	AIT MNAD	intervention	Outdoor	AMN-E-M09	16-11-20	9	male.tot	mal	0
747	AMN-16-11-20-C-M09	AIT MNAD	intervention	Field	AMN-C-M09	16-11-20	9	male.tot	mal	0
748	AMN-16-11-20-I-M10	AIT MNAD	intervention	Indoor	AMN-I-M10	16-11-20	9	male.tot	mal	1
749	AMN-16-11-20-E-M10	AIT MNAD	intervention	Outdoor	AMN-E-M10	16-11-20	9	male.tot	mal	0
750	AMN-16-11-20-C-M10	AIT MNAD	intervention	Field	AMN-C-M10	16-11-20	9	male.tot	mal	0
751	AMN-17-11-20-I-M01	AIT MNAD	intervention	Indoor	AMN-I-M01	17-11-20	9	male.tot	mal	0
752	AMN-17-11-20-E-M01	AIT MNAD	intervention	Outdoor	AMN-E-M01	17-11-20	9	male.tot	mal	2
753	AMN-17-11-20-C-M01	AIT MNAD	intervention	Field	AMN-C-M01	17-11-20	9	male.tot	mal	0
754	AMN-17-11-20-I-M02	AIT MNAD	intervention	Indoor	AMN-I-M02	17-11-20	9	male.tot	mal	0
755	AMN-17-11-20-E-M02	AIT MNAD	intervention	Outdoor	AMN-E-M02	17-11-20	9	male.tot	mal	0
756	AMN-17-11-20-C-M02	AIT MNAD	intervention	Field	AMN-C-M02	17-11-20	9	male.tot	mal	0
757	AMN-17-11-20-I-M03	AIT MNAD	intervention	Indoor	AMN-I-M03	17-11-20	9	male.tot	mal	3
758	AMN-17-11-20-E-M03	AIT MNAD	intervention	Outdoor	AMN-E-M03	17-11-20	9	male.tot	mal	2
759	AMN-17-11-20-C-M03	AIT MNAD	intervention	Field	AMN-C-M03	17-11-20	9	male.tot	mal	0
760	AMN-17-11-20-I-M04	AIT MNAD	intervention	Indoor	AMN-I-M04	17-11-20	9	male.tot	mal	0
761	AMN-17-11-20-E-M04	AIT MNAD	intervention	Outdoor	AMN-E-M04	17-11-20	9	male.tot	mal	2
762	AMN-17-11-20-C-M04	AIT MNAD	intervention	Field	AMN-C-M04	17-11-20	9	male.tot	mal	0
763	AMN-17-11-20-I-M05	AIT MNAD	intervention	Indoor	AMN-I-M05	17-11-20	9	male.tot	mal	0
764	AMN-17-11-20-E-M05	AIT MNAD	intervention	Outdoor	AMN-E-M05	17-11-20	9	male.tot	mal	3
765	AMN-17-11-20-C-M05	AIT MNAD	intervention	Field	AMN-C-M05	17-11-20	9	male.tot	mal	0
766	AMN-17-11-20-I-M06	AIT MNAD	intervention	Indoor	AMN-I-M06	17-11-20	9	male.tot	mal	0
767	AMN-17-11-20-E-M06	AIT MNAD	intervention	Outdoor	AMN-E-M06	17-11-20	9	male.tot	mal	1
768	AMN-17-11-20-C-M06	AIT MNAD	intervention	Field	AMN-C-M06	17-11-20	9	male.tot	mal	4
769	AMN-17-11-20-I-M07	AIT MNAD	intervention	Indoor	AMN-I-M07	17-11-20	9	male.tot	mal	0
770	AMN-17-11-20-E-M07	AIT MNAD	intervention	Outdoor	AMN-E-M07	17-11-20	9	male.tot	mal	0
771	AMN-17-11-20-C-M07	AIT MNAD	intervention	Field	AMN-C-M07	17-11-20	9	male.tot	mal	0
772	AMN-17-11-20-I-M08	AIT MNAD	intervention	Indoor	AMN-I-M08	17-11-20	9	male.tot	mal	0
773	AMN-17-11-20-E-M08	AIT MNAD	intervention	Outdoor	AMN-E-M08	17-11-20	9	male.tot	mal	2
774	AMN-17-11-20-C-M08	AIT MNAD	intervention	Field	AMN-C-M08	17-11-20	9	male.tot	mal	0
775	AMN-17-11-20-I-M09	AIT MNAD	intervention	Indoor	AMN-I-M09	17-11-20	9	male.tot	mal	3
776	AMN-17-11-20-E-M09	AIT MNAD	intervention	Outdoor	AMN-E-M09	17-11-20	9	male.tot	mal	0
777	AMN-17-11-20-C-M09	AIT MNAD	intervention	Field	AMN-C-M09	17-11-20	9	male.tot	mal	2
778	AMN-17-11-20-I-M10	AIT MNAD	intervention	Indoor	AMN-I-M10	17-11-20	9	male.tot	mal	1
779	AMN-17-11-20-E-M10	AIT MNAD	intervention	Outdoor	AMN-E-M10	17-11-20	9	male.tot	mal	0
780	AMN-17-11-20-C-M10	AIT MNAD	intervention	Field	AMN-C-M10	17-11-20	9	male.tot	mal	0
781	AMN-18-11-20-I-M01	AIT MNAD	intervention	Indoor	AMN-I-M01	18-11-20	9	male.tot	mal	2
782	AMN-18-11-20-E-M01	AIT MNAD	intervention	Outdoor	AMN-E-M01	18-11-20	9	male.tot	mal	0
783	AMN-18-11-20-C-M01	AIT MNAD	intervention	Field	AMN-C-M01	18-11-20	9	male.tot	mal	0
784	AMN-18-11-20-I-M02	AIT MNAD	intervention	Indoor	AMN-I-M02	18-11-20	9	male.tot	mal	0
785	AMN-18-11-20-E-M02	AIT MNAD	intervention	Outdoor	AMN-E-M02	18-11-20	9	male.tot	mal	0
786	AMN-18-11-20-C-M02	AIT MNAD	intervention	Field	AMN-C-M02	18-11-20	9	male.tot	mal	0
787	AMN-18-11-20-I-M03	AIT MNAD	intervention	Indoor	AMN-I-M03	18-11-20	9	male.tot	mal	2
788	AMN-18-11-20-E-M03	AIT MNAD	intervention	Outdoor	AMN-E-M03	18-11-20	9	male.tot	mal	0
789	AMN-18-11-20-C-M03	AIT MNAD	intervention	Field	AMN-C-M03	18-11-20	9	male.tot	mal	0
790	AMN-18-11-20-I-M04	AIT MNAD	intervention	Indoor	AMN-I-M04	18-11-20	9	male.tot	mal	0
791	AMN-18-11-20-E-M04	AIT MNAD	intervention	Outdoor	AMN-E-M04	18-11-20	9	male.tot	mal	0
792	AMN-18-11-20-C-M04	AIT MNAD	intervention	Field	AMN-C-M04	18-11-20	9	male.tot	mal	0
793	AMN-18-11-20-I-M05	AIT MNAD	intervention	Indoor	AMN-I-M05	18-11-20	9	male.tot	mal	1
794	AMN-18-11-20-E-M05	AIT MNAD	intervention	Outdoor	AMN-E-M05	18-11-20	9	male.tot	mal	0
795	AMN-18-11-20-C-M05	AIT MNAD	intervention	Field	AMN-C-M05	18-11-20	9	male.tot	mal	0
796	AMN-18-11-20-I-M06	AIT MNAD	intervention	Indoor	AMN-I-M06	18-11-20	9	male.tot	mal	1
797	AMN-18-11-20-E-M06	AIT MNAD	intervention	Outdoor	AMN-E-M06	18-11-20	9	male.tot	mal	0
798	AMN-18-11-20-C-M06	AIT MNAD	intervention	Field	AMN-C-M06	18-11-20	9	male.tot	mal	0
799	AMN-18-11-20-I-M07	AIT MNAD	intervention	Indoor	AMN-I-M07	18-11-20	9	male.tot	mal	0
800	AMN-18-11-20-E-M07	AIT MNAD	intervention	Outdoor	AMN-E-M07	18-11-20	9	male.tot	mal	0
801	AMN-18-11-20-C-M07	AIT MNAD	intervention	Field	AMN-C-M07	18-11-20	9	male.tot	mal	0
802	AMN-18-11-20-I-M08	AIT MNAD	intervention	Indoor	AMN-I-M08	18-11-20	9	male.tot	mal	1
803	AMN-18-11-20-E-M08	AIT MNAD	intervention	Outdoor	AMN-E-M08	18-11-20	9	male.tot	mal	0
804	AMN-18-11-20-C-M08	AIT MNAD	intervention	Field	AMN-C-M08	18-11-20	9	male.tot	mal	0
805	AMN-18-11-20-I-M09	AIT MNAD	intervention	Indoor	AMN-I-M09	18-11-20	9	male.tot	mal	0
806	AMN-18-11-20-E-M09	AIT MNAD	intervention	Outdoor	AMN-E-M09	18-11-20	9	male.tot	mal	0
807	AMN-18-11-20-C-M09	AIT MNAD	intervention	Field	AMN-C-M09	18-11-20	9	male.tot	mal	0
808	AMN-18-11-20-I-M10	AIT MNAD	intervention	Indoor	AMN-I-M10	18-11-20	9	male.tot	mal	0
809	AMN-18-11-20-E-M10	AIT MNAD	intervention	Outdoor	AMN-E-M10	18-11-20	9	male.tot	mal	0
810	AMN-18-11-20-C-M10	AIT MNAD	intervention	Field	AMN-C-M10	18-11-20	9	male.tot	mal	0
811	OMS-15-06-20-I-M01	OULAD MSAAD	intervention	Indoor	OMS-I-M01	15-06-20	1	male.tot	mal	1
812	OMS-15-06-20-E-M01	OULAD MSAAD	intervention	Outdoor	OMS-E-M01	15-06-20	1	male.tot	mal	3
813	OMS-15-06-20-C-M01	OULAD MSAAD	intervention	Field	OMS-C-M01	15-06-20	1	male.tot	mal	5
814	OMS-15-06-20-I-M02	OULAD MSAAD	intervention	Indoor	OMS-I-M02	15-06-20	1	male.tot	mal	0
815	OMS-15-06-20-E-M02	OULAD MSAAD	intervention	Outdoor	OMS-E-M02	15-06-20	1	male.tot	mal	4
816	OMS-15-06-20-C-M02	OULAD MSAAD	intervention	Field	OMS-C-M02	15-06-20	1	male.tot	mal	0
817	OMS-15-06-20-I-M03	OULAD MSAAD	intervention	Indoor	OMS-I-M03	15-06-20	1	male.tot	mal	18
818	OMS-15-06-20-E-M03	OULAD MSAAD	intervention	Outdoor	OMS-E-M03	15-06-20	1	male.tot	mal	1
819	OMS-15-06-20-C-M03	OULAD MSAAD	intervention	Field	OMS-C-M03	15-06-20	1	male.tot	mal	1
820	OMS-15-06-20-I-M04	OULAD MSAAD	intervention	Indoor	OMS-I-M04	15-06-20	1	male.tot	mal	2
821	OMS-15-06-20-E-M04	OULAD MSAAD	intervention	Outdoor	OMS-E-M04	15-06-20	1	male.tot	mal	5
822	OMS-15-06-20-C-M04	OULAD MSAAD	intervention	Field	OMS-C-M04	15-06-20	1	male.tot	mal	7
823	OMS-15-06-20-I-M05	OULAD MSAAD	intervention	Indoor	OMS-I-M05	15-06-20	1	male.tot	mal	1
824	OMS-15-06-20-E-M05	OULAD MSAAD	intervention	Outdoor	OMS-E-M05	15-06-20	1	male.tot	mal	1
825	OMS-15-06-20-C-M05	OULAD MSAAD	intervention	Field	OMS-C-M05	15-06-20	1	male.tot	mal	1
826	OMS-15-06-20-I-M06	OULAD MSAAD	intervention	Indoor	OMS-I-M06	15-06-20	1	male.tot	mal	5
827	OMS-15-06-20-E-M06	OULAD MSAAD	intervention	Outdoor	OMS-E-M06	15-06-20	1	male.tot	mal	4
828	OMS-15-06-20-C-M06	OULAD MSAAD	intervention	Field	OMS-C-M06	15-06-20	1	male.tot	mal	3
829	OMS-15-06-20-I-M07	OULAD MSAAD	intervention	Indoor	OMS-I-M07	15-06-20	1	male.tot	mal	6
830	OMS-15-06-20-E-M07	OULAD MSAAD	intervention	Outdoor	OMS-E-M07	15-06-20	1	male.tot	mal	2
831	OMS-15-06-20-C-M07	OULAD MSAAD	intervention	Field	OMS-C-M07	15-06-20	1	male.tot	mal	1
832	OMS-15-06-20-I-M08	OULAD MSAAD	intervention	Indoor	OMS-I-M08	15-06-20	1	male.tot	mal	7
833	OMS-15-06-20-E-M08	OULAD MSAAD	intervention	Outdoor	OMS-E-M08	15-06-20	1	male.tot	mal	1
834	OMS-15-06-20-C-M08	OULAD MSAAD	intervention	Field	OMS-C-M08	15-06-20	1	male.tot	mal	3
835	OMS-15-06-20-I-M09	OULAD MSAAD	intervention	Indoor	OMS-I-M09	15-06-20	1	male.tot	mal	2
836	OMS-15-06-20-E-M09	OULAD MSAAD	intervention	Outdoor	OMS-E-M09	15-06-20	1	male.tot	mal	4
837	OMS-15-06-20-C-M09	OULAD MSAAD	intervention	Field	OMS-C-M09	15-06-20	1	male.tot	mal	2
838	OMS-15-06-20-I-M10	OULAD MSAAD	intervention	Indoor	OMS-I-M10	15-06-20	1	male.tot	mal	0
839	OMS-15-06-20-E-M10	OULAD MSAAD	intervention	Outdoor	OMS-E-M10	15-06-20	1	male.tot	mal	3
840	OMS-15-06-20-C-M10	OULAD MSAAD	intervention	Field	OMS-C-M10	15-06-20	1	male.tot	mal	11
841	OMS-16-06-20-I-M01	OULAD MSAAD	intervention	Indoor	OMS-I-M01	16-06-20	1	male.tot	mal	6
842	OMS-16-06-20-E-M01	OULAD MSAAD	intervention	Outdoor	OMS-E-M01	16-06-20	1	male.tot	mal	13
843	OMS-16-06-20-C-M01	OULAD MSAAD	intervention	Field	OMS-C-M01	16-06-20	1	male.tot	mal	9
844	OMS-16-06-20-I-M02	OULAD MSAAD	intervention	Indoor	OMS-I-M02	16-06-20	1	male.tot	mal	6
845	OMS-16-06-20-E-M02	OULAD MSAAD	intervention	Outdoor	OMS-E-M02	16-06-20	1	male.tot	mal	2
846	OMS-16-06-20-C-M02	OULAD MSAAD	intervention	Field	OMS-C-M02	16-06-20	1	male.tot	mal	2
847	OMS-16-06-20-I-M03	OULAD MSAAD	intervention	Indoor	OMS-I-M03	16-06-20	1	male.tot	mal	7
848	OMS-16-06-20-E-M03	OULAD MSAAD	intervention	Outdoor	OMS-E-M03	16-06-20	1	male.tot	mal	0
849	OMS-16-06-20-C-M03	OULAD MSAAD	intervention	Field	OMS-C-M03	16-06-20	1	male.tot	mal	2
850	OMS-16-06-20-I-M04	OULAD MSAAD	intervention	Indoor	OMS-I-M04	16-06-20	1	male.tot	mal	1
851	OMS-16-06-20-E-M04	OULAD MSAAD	intervention	Outdoor	OMS-E-M04	16-06-20	1	male.tot	mal	23
852	OMS-16-06-20-C-M04	OULAD MSAAD	intervention	Field	OMS-C-M04	16-06-20	1	male.tot	mal	0
853	OMS-16-06-20-I-M05	OULAD MSAAD	intervention	Indoor	OMS-I-M05	16-06-20	1	male.tot	mal	0
854	OMS-16-06-20-E-M05	OULAD MSAAD	intervention	Outdoor	OMS-E-M05	16-06-20	1	male.tot	mal	20
855	OMS-16-06-20-C-M05	OULAD MSAAD	intervention	Field	OMS-C-M05	16-06-20	1	male.tot	mal	14
856	OMS-16-06-20-I-M06	OULAD MSAAD	intervention	Indoor	OMS-I-M06	16-06-20	1	male.tot	mal	1
857	OMS-16-06-20-E-M06	OULAD MSAAD	intervention	Outdoor	OMS-E-M06	16-06-20	1	male.tot	mal	0
858	OMS-16-06-20-C-M06	OULAD MSAAD	intervention	Field	OMS-C-M06	16-06-20	1	male.tot	mal	7
859	OMS-16-06-20-I-M07	OULAD MSAAD	intervention	Indoor	OMS-I-M07	16-06-20	1	male.tot	mal	2
860	OMS-16-06-20-E-M07	OULAD MSAAD	intervention	Outdoor	OMS-E-M07	16-06-20	1	male.tot	mal	3
861	OMS-16-06-20-C-M07	OULAD MSAAD	intervention	Field	OMS-C-M07	16-06-20	1	male.tot	mal	5
862	OMS-16-06-20-I-M08	OULAD MSAAD	intervention	Indoor	OMS-I-M08	16-06-20	1	male.tot	mal	2
863	OMS-16-06-20-E-M08	OULAD MSAAD	intervention	Outdoor	OMS-E-M08	16-06-20	1	male.tot	mal	0
864	OMS-16-06-20-C-M08	OULAD MSAAD	intervention	Field	OMS-C-M08	16-06-20	1	male.tot	mal	10
865	OMS-16-06-20-I-M09	OULAD MSAAD	intervention	Indoor	OMS-I-M09	16-06-20	1	male.tot	mal	0
866	OMS-16-06-20-E-M09	OULAD MSAAD	intervention	Outdoor	OMS-E-M09	16-06-20	1	male.tot	mal	11
867	OMS-16-06-20-C-M09	OULAD MSAAD	intervention	Field	OMS-C-M09	16-06-20	1	male.tot	mal	3
868	OMS-16-06-20-I-M10	OULAD MSAAD	intervention	Indoor	OMS-I-M10	16-06-20	1	male.tot	mal	0
869	OMS-16-06-20-E-M10	OULAD MSAAD	intervention	Outdoor	OMS-E-M10	16-06-20	1	male.tot	mal	5
870	OMS-16-06-20-C-M10	OULAD MSAAD	intervention	Field	OMS-C-M10	16-06-20	1	male.tot	mal	8
871	OMS-17-06-20-I-M01	OULAD MSAAD	intervention	Indoor	OMS-I-M01	17-06-20	1	male.tot	mal	4
872	OMS-17-06-20-E-M01	OULAD MSAAD	intervention	Outdoor	OMS-E-M01	17-06-20	1	male.tot	mal	0
873	OMS-17-06-20-C-M01	OULAD MSAAD	intervention	Field	OMS-C-M01	17-06-20	1	male.tot	mal	7
874	OMS-17-06-20-I-M02	OULAD MSAAD	intervention	Indoor	OMS-I-M02	17-06-20	1	male.tot	mal	2
875	OMS-17-06-20-E-M02	OULAD MSAAD	intervention	Outdoor	OMS-E-M02	17-06-20	1	male.tot	mal	0
876	OMS-17-06-20-C-M02	OULAD MSAAD	intervention	Field	OMS-C-M02	17-06-20	1	male.tot	mal	1
877	OMS-17-06-20-I-M03	OULAD MSAAD	intervention	Indoor	OMS-I-M03	17-06-20	1	male.tot	mal	3
878	OMS-17-06-20-E-M03	OULAD MSAAD	intervention	Outdoor	OMS-E-M03	17-06-20	1	male.tot	mal	9
879	OMS-17-06-20-C-M03	OULAD MSAAD	intervention	Field	OMS-C-M03	17-06-20	1	male.tot	mal	1
880	OMS-17-06-20-I-M04	OULAD MSAAD	intervention	Indoor	OMS-I-M04	17-06-20	1	male.tot	mal	0
881	OMS-17-06-20-E-M04	OULAD MSAAD	intervention	Outdoor	OMS-E-M04	17-06-20	1	male.tot	mal	3
882	OMS-17-06-20-C-M04	OULAD MSAAD	intervention	Field	OMS-C-M04	17-06-20	1	male.tot	mal	7
883	OMS-17-06-20-I-M05	OULAD MSAAD	intervention	Indoor	OMS-I-M05	17-06-20	1	male.tot	mal	2
884	OMS-17-06-20-E-M05	OULAD MSAAD	intervention	Outdoor	OMS-E-M05	17-06-20	1	male.tot	mal	3
885	OMS-17-06-20-C-M05	OULAD MSAAD	intervention	Field	OMS-C-M05	17-06-20	1	male.tot	mal	4
886	OMS-17-06-20-I-M06	OULAD MSAAD	intervention	Indoor	OMS-I-M06	17-06-20	1	male.tot	mal	16
887	OMS-17-06-20-E-M06	OULAD MSAAD	intervention	Outdoor	OMS-E-M06	17-06-20	1	male.tot	mal	0
888	OMS-17-06-20-C-M06	OULAD MSAAD	intervention	Field	OMS-C-M06	17-06-20	1	male.tot	mal	6
889	OMS-17-06-20-I-M07	OULAD MSAAD	intervention	Indoor	OMS-I-M07	17-06-20	1	male.tot	mal	1
890	OMS-17-06-20-E-M07	OULAD MSAAD	intervention	Outdoor	OMS-E-M07	17-06-20	1	male.tot	mal	7
891	OMS-17-06-20-C-M07	OULAD MSAAD	intervention	Field	OMS-C-M07	17-06-20	1	male.tot	mal	1
892	OMS-17-06-20-I-M08	OULAD MSAAD	intervention	Indoor	OMS-I-M08	17-06-20	1	male.tot	mal	0
893	OMS-17-06-20-E-M08	OULAD MSAAD	intervention	Outdoor	OMS-E-M08	17-06-20	1	male.tot	mal	5
894	OMS-17-06-20-C-M08	OULAD MSAAD	intervention	Field	OMS-C-M08	17-06-20	1	male.tot	mal	5
895	OMS-17-06-20-I-M09	OULAD MSAAD	intervention	Indoor	OMS-I-M09	17-06-20	1	male.tot	mal	0
896	OMS-17-06-20-E-M09	OULAD MSAAD	intervention	Outdoor	OMS-E-M09	17-06-20	1	male.tot	mal	8
897	OMS-17-06-20-C-M09	OULAD MSAAD	intervention	Field	OMS-C-M09	17-06-20	1	male.tot	mal	4
898	OMS-17-06-20-I-M10	OULAD MSAAD	intervention	Indoor	OMS-I-M10	17-06-20	1	male.tot	mal	1
899	OMS-17-06-20-E-M10	OULAD MSAAD	intervention	Outdoor	OMS-E-M10	17-06-20	1	male.tot	mal	7
900	OMS-17-06-20-C-M10	OULAD MSAAD	intervention	Field	OMS-C-M10	17-06-20	1	male.tot	mal	2
901	OMS-28-06-20-I-M01	OULAD MSAAD	intervention	Indoor	OMS-I-M01	28-06-20	2	male.tot	mal	9
902	OMS-28-06-20-E-M01	OULAD MSAAD	intervention	Outdoor	OMS-E-M01	28-06-20	2	male.tot	mal	1
903	OMS-28-06-20-C-M01	OULAD MSAAD	intervention	Field	OMS-C-M01	28-06-20	2	male.tot	mal	0
904	OMS-28-06-20-I-M02	OULAD MSAAD	intervention	Indoor	OMS-I-M02	28-06-20	2	male.tot	mal	2
905	OMS-28-06-20-E-M02	OULAD MSAAD	intervention	Outdoor	OMS-E-M02	28-06-20	2	male.tot	mal	5
906	OMS-28-06-20-C-M02	OULAD MSAAD	intervention	Field	OMS-C-M02	28-06-20	2	male.tot	mal	5
907	OMS-28-06-20-I-M03	OULAD MSAAD	intervention	Indoor	OMS-I-M03	28-06-20	2	male.tot	mal	4
908	OMS-28-06-20-E-M03	OULAD MSAAD	intervention	Outdoor	OMS-E-M03	28-06-20	2	male.tot	mal	6
909	OMS-28-06-20-C-M03	OULAD MSAAD	intervention	Field	OMS-C-M03	28-06-20	2	male.tot	mal	3
910	OMS-28-06-20-I-M04	OULAD MSAAD	intervention	Indoor	OMS-I-M04	28-06-20	2	male.tot	mal	2
911	OMS-28-06-20-E-M04	OULAD MSAAD	intervention	Outdoor	OMS-E-M04	28-06-20	2	male.tot	mal	6
912	OMS-28-06-20-C-M04	OULAD MSAAD	intervention	Field	OMS-C-M04	28-06-20	2	male.tot	mal	4
913	OMS-28-06-20-I-M05	OULAD MSAAD	intervention	Indoor	OMS-I-M05	28-06-20	2	male.tot	mal	0
914	OMS-28-06-20-E-M05	OULAD MSAAD	intervention	Outdoor	OMS-E-M05	28-06-20	2	male.tot	mal	6
915	OMS-28-06-20-C-M05	OULAD MSAAD	intervention	Field	OMS-C-M05	28-06-20	2	male.tot	mal	1
916	OMS-28-06-20-I-M06	OULAD MSAAD	intervention	Indoor	OMS-I-M06	28-06-20	2	male.tot	mal	13
917	OMS-28-06-20-E-M06	OULAD MSAAD	intervention	Outdoor	OMS-E-M06	28-06-20	2	male.tot	mal	1
918	OMS-28-06-20-C-M06	OULAD MSAAD	intervention	Field	OMS-C-M06	28-06-20	2	male.tot	mal	1
919	OMS-28-06-20-I-M07	OULAD MSAAD	intervention	Indoor	OMS-I-M07	28-06-20	2	male.tot	mal	3
920	OMS-28-06-20-E-M07	OULAD MSAAD	intervention	Outdoor	OMS-E-M07	28-06-20	2	male.tot	mal	4
921	OMS-28-06-20-C-M07	OULAD MSAAD	intervention	Field	OMS-C-M07	28-06-20	2	male.tot	mal	0
922	OMS-28-06-20-I-M08	OULAD MSAAD	intervention	Indoor	OMS-I-M08	28-06-20	2	male.tot	mal	5
923	OMS-28-06-20-E-M08	OULAD MSAAD	intervention	Outdoor	OMS-E-M08	28-06-20	2	male.tot	mal	4
924	OMS-28-06-20-C-M08	OULAD MSAAD	intervention	Field	OMS-C-M08	28-06-20	2	male.tot	mal	2
925	OMS-28-06-20-I-M09	OULAD MSAAD	intervention	Indoor	OMS-I-M09	28-06-20	2	male.tot	mal	2
926	OMS-28-06-20-E-M09	OULAD MSAAD	intervention	Outdoor	OMS-E-M09	28-06-20	2	male.tot	mal	0
927	OMS-28-06-20-C-M09	OULAD MSAAD	intervention	Field	OMS-C-M09	28-06-20	2	male.tot	mal	0
928	OMS-28-06-20-I-M10	OULAD MSAAD	intervention	Indoor	OMS-I-M10	28-06-20	2	male.tot	mal	1
929	OMS-28-06-20-E-M10	OULAD MSAAD	intervention	Outdoor	OMS-E-M10	28-06-20	2	male.tot	mal	0
930	OMS-28-06-20-C-M10	OULAD MSAAD	intervention	Field	OMS-C-M10	28-06-20	2	male.tot	mal	0
931	OMS-29-06-20-I-M01	OULAD MSAAD	intervention	Indoor	OMS-I-M01	29-06-20	2	male.tot	mal	3
932	OMS-29-06-20-E-M01	OULAD MSAAD	intervention	Outdoor	OMS-E-M01	29-06-20	2	male.tot	mal	4
933	OMS-29-06-20-C-M01	OULAD MSAAD	intervention	Field	OMS-C-M01	29-06-20	2	male.tot	mal	0
934	OMS-29-06-20-I-M02	OULAD MSAAD	intervention	Indoor	OMS-I-M02	29-06-20	2	male.tot	mal	1
935	OMS-29-06-20-E-M02	OULAD MSAAD	intervention	Outdoor	OMS-E-M02	29-06-20	2	male.tot	mal	1
936	OMS-29-06-20-C-M02	OULAD MSAAD	intervention	Field	OMS-C-M02	29-06-20	2	male.tot	mal	0
937	OMS-29-06-20-I-M03	OULAD MSAAD	intervention	Indoor	OMS-I-M03	29-06-20	2	male.tot	mal	2
938	OMS-29-06-20-E-M03	OULAD MSAAD	intervention	Outdoor	OMS-E-M03	29-06-20	2	male.tot	mal	13
939	OMS-29-06-20-C-M03	OULAD MSAAD	intervention	Field	OMS-C-M03	29-06-20	2	male.tot	mal	2
940	OMS-29-06-20-I-M04	OULAD MSAAD	intervention	Indoor	OMS-I-M04	29-06-20	2	male.tot	mal	1
941	OMS-29-06-20-E-M04	OULAD MSAAD	intervention	Outdoor	OMS-E-M04	29-06-20	2	male.tot	mal	9
942	OMS-29-06-20-C-M04	OULAD MSAAD	intervention	Field	OMS-C-M04	29-06-20	2	male.tot	mal	5
943	OMS-29-06-20-I-M05	OULAD MSAAD	intervention	Indoor	OMS-I-M05	29-06-20	2	male.tot	mal	8
944	OMS-29-06-20-E-M05	OULAD MSAAD	intervention	Outdoor	OMS-E-M05	29-06-20	2	male.tot	mal	6
945	OMS-29-06-20-C-M05	OULAD MSAAD	intervention	Field	OMS-C-M05	29-06-20	2	male.tot	mal	0
946	OMS-29-06-20-I-M06	OULAD MSAAD	intervention	Indoor	OMS-I-M06	29-06-20	2	male.tot	mal	1
947	OMS-29-06-20-E-M06	OULAD MSAAD	intervention	Outdoor	OMS-E-M06	29-06-20	2	male.tot	mal	17
948	OMS-29-06-20-C-M06	OULAD MSAAD	intervention	Field	OMS-C-M06	29-06-20	2	male.tot	mal	0
949	OMS-29-06-20-I-M07	OULAD MSAAD	intervention	Indoor	OMS-I-M07	29-06-20	2	male.tot	mal	1
950	OMS-29-06-20-E-M07	OULAD MSAAD	intervention	Outdoor	OMS-E-M07	29-06-20	2	male.tot	mal	0
951	OMS-29-06-20-C-M07	OULAD MSAAD	intervention	Field	OMS-C-M07	29-06-20	2	male.tot	mal	8
952	OMS-29-06-20-I-M08	OULAD MSAAD	intervention	Indoor	OMS-I-M08	29-06-20	2	male.tot	mal	0
953	OMS-29-06-20-E-M08	OULAD MSAAD	intervention	Outdoor	OMS-E-M08	29-06-20	2	male.tot	mal	3
954	OMS-29-06-20-C-M08	OULAD MSAAD	intervention	Field	OMS-C-M08	29-06-20	2	male.tot	mal	0
955	OMS-29-06-20-I-M09	OULAD MSAAD	intervention	Indoor	OMS-I-M09	29-06-20	2	male.tot	mal	0
956	OMS-29-06-20-E-M09	OULAD MSAAD	intervention	Outdoor	OMS-E-M09	29-06-20	2	male.tot	mal	0
957	OMS-29-06-20-C-M09	OULAD MSAAD	intervention	Field	OMS-C-M09	29-06-20	2	male.tot	mal	4
958	OMS-29-06-20-I-M10	OULAD MSAAD	intervention	Indoor	OMS-I-M10	29-06-20	2	male.tot	mal	0
959	OMS-29-06-20-E-M10	OULAD MSAAD	intervention	Outdoor	OMS-E-M10	29-06-20	2	male.tot	mal	3
960	OMS-29-06-20-C-M10	OULAD MSAAD	intervention	Field	OMS-C-M10	29-06-20	2	male.tot	mal	0
961	OMS-30-06-20-I-M01	OULAD MSAAD	intervention	Indoor	OMS-I-M01	30-06-20	2	male.tot	mal	0
962	OMS-30-06-20-E-M01	OULAD MSAAD	intervention	Outdoor	OMS-E-M01	30-06-20	2	male.tot	mal	7
963	OMS-30-06-20-C-M01	OULAD MSAAD	intervention	Field	OMS-C-M01	30-06-20	2	male.tot	mal	0
964	OMS-30-06-20-I-M02	OULAD MSAAD	intervention	Indoor	OMS-I-M02	30-06-20	2	male.tot	mal	0
965	OMS-30-06-20-E-M02	OULAD MSAAD	intervention	Outdoor	OMS-E-M02	30-06-20	2	male.tot	mal	15
966	OMS-30-06-20-C-M02	OULAD MSAAD	intervention	Field	OMS-C-M02	30-06-20	2	male.tot	mal	3
967	OMS-30-06-20-I-M03	OULAD MSAAD	intervention	Indoor	OMS-I-M03	30-06-20	2	male.tot	mal	0
968	OMS-30-06-20-E-M03	OULAD MSAAD	intervention	Outdoor	OMS-E-M03	30-06-20	2	male.tot	mal	0
969	OMS-30-06-20-C-M03	OULAD MSAAD	intervention	Field	OMS-C-M03	30-06-20	2	male.tot	mal	4
970	OMS-30-06-20-I-M04	OULAD MSAAD	intervention	Indoor	OMS-I-M04	30-06-20	2	male.tot	mal	5
971	OMS-30-06-20-E-M04	OULAD MSAAD	intervention	Outdoor	OMS-E-M04	30-06-20	2	male.tot	mal	2
972	OMS-30-06-20-C-M04	OULAD MSAAD	intervention	Field	OMS-C-M04	30-06-20	2	male.tot	mal	3
973	OMS-30-06-20-I-M05	OULAD MSAAD	intervention	Indoor	OMS-I-M05	30-06-20	2	male.tot	mal	2
974	OMS-30-06-20-E-M05	OULAD MSAAD	intervention	Outdoor	OMS-E-M05	30-06-20	2	male.tot	mal	3
975	OMS-30-06-20-C-M05	OULAD MSAAD	intervention	Field	OMS-C-M05	30-06-20	2	male.tot	mal	14
976	OMS-30-06-20-I-M06	OULAD MSAAD	intervention	Indoor	OMS-I-M06	30-06-20	2	male.tot	mal	0
977	OMS-30-06-20-E-M06	OULAD MSAAD	intervention	Outdoor	OMS-E-M06	30-06-20	2	male.tot	mal	0
978	OMS-30-06-20-C-M06	OULAD MSAAD	intervention	Field	OMS-C-M06	30-06-20	2	male.tot	mal	0
979	OMS-30-06-20-I-M07	OULAD MSAAD	intervention	Indoor	OMS-I-M07	30-06-20	2	male.tot	mal	0
980	OMS-30-06-20-E-M07	OULAD MSAAD	intervention	Outdoor	OMS-E-M07	30-06-20	2	male.tot	mal	10
981	OMS-30-06-20-C-M07	OULAD MSAAD	intervention	Field	OMS-C-M07	30-06-20	2	male.tot	mal	2
982	OMS-30-06-20-I-M08	OULAD MSAAD	intervention	Indoor	OMS-I-M08	30-06-20	2	male.tot	mal	0
983	OMS-30-06-20-E-M08	OULAD MSAAD	intervention	Outdoor	OMS-E-M08	30-06-20	2	male.tot	mal	5
984	OMS-30-06-20-C-M08	OULAD MSAAD	intervention	Field	OMS-C-M08	30-06-20	2	male.tot	mal	0
985	OMS-30-06-20-I-M09	OULAD MSAAD	intervention	Indoor	OMS-I-M09	30-06-20	2	male.tot	mal	0
986	OMS-30-06-20-E-M09	OULAD MSAAD	intervention	Outdoor	OMS-E-M09	30-06-20	2	male.tot	mal	7
987	OMS-30-06-20-C-M09	OULAD MSAAD	intervention	Field	OMS-C-M09	30-06-20	2	male.tot	mal	1
988	OMS-30-06-20-I-M10	OULAD MSAAD	intervention	Indoor	OMS-I-M10	30-06-20	2	male.tot	mal	1
989	OMS-30-06-20-E-M10	OULAD MSAAD	intervention	Outdoor	OMS-E-M10	30-06-20	2	male.tot	mal	2
990	OMS-30-06-20-C-M10	OULAD MSAAD	intervention	Field	OMS-C-M10	30-06-20	2	male.tot	mal	0
991	OMS-13-07-20-I-M01	OULAD MSAAD	intervention	Indoor	OMS-I-M01	13-07-20	3	male.tot	mal	16
992	OMS-13-07-20-E-M01	OULAD MSAAD	intervention	Outdoor	OMS-E-M01	13-07-20	3	male.tot	mal	0
993	OMS-13-07-20-C-M01	OULAD MSAAD	intervention	Field	OMS-C-M01	13-07-20	3	male.tot	mal	2
994	OMS-13-07-20-I-M02	OULAD MSAAD	intervention	Indoor	OMS-I-M02	13-07-20	3	male.tot	mal	12
995	OMS-13-07-20-E-M02	OULAD MSAAD	intervention	Outdoor	OMS-E-M02	13-07-20	3	male.tot	mal	7
996	OMS-13-07-20-C-M02	OULAD MSAAD	intervention	Field	OMS-C-M02	13-07-20	3	male.tot	mal	1
997	OMS-13-07-20-I-M03	OULAD MSAAD	intervention	Indoor	OMS-I-M03	13-07-20	3	male.tot	mal	0
998	OMS-13-07-20-E-M03	OULAD MSAAD	intervention	Outdoor	OMS-E-M03	13-07-20	3	male.tot	mal	2
999	OMS-13-07-20-C-M03	OULAD MSAAD	intervention	Field	OMS-C-M03	13-07-20	3	male.tot	mal	8
1000	OMS-13-07-20-I-M04	OULAD MSAAD	intervention	Indoor	OMS-I-M04	13-07-20	3	male.tot	mal	2
1001	OMS-13-07-20-E-M04	OULAD MSAAD	intervention	Outdoor	OMS-E-M04	13-07-20	3	male.tot	mal	4
1002	OMS-13-07-20-C-M04	OULAD MSAAD	intervention	Field	OMS-C-M04	13-07-20	3	male.tot	mal	0
1003	OMS-13-07-20-I-M05	OULAD MSAAD	intervention	Indoor	OMS-I-M05	13-07-20	3	male.tot	mal	5
1004	OMS-13-07-20-E-M05	OULAD MSAAD	intervention	Outdoor	OMS-E-M05	13-07-20	3	male.tot	mal	0
1005	OMS-13-07-20-C-M05	OULAD MSAAD	intervention	Field	OMS-C-M05	13-07-20	3	male.tot	mal	2
1006	OMS-13-07-20-I-M06	OULAD MSAAD	intervention	Indoor	OMS-I-M06	13-07-20	3	male.tot	mal	18
1007	OMS-13-07-20-E-M06	OULAD MSAAD	intervention	Outdoor	OMS-E-M06	13-07-20	3	male.tot	mal	4
1008	OMS-13-07-20-C-M06	OULAD MSAAD	intervention	Field	OMS-C-M06	13-07-20	3	male.tot	mal	0
1009	OMS-13-07-20-I-M07	OULAD MSAAD	intervention	Indoor	OMS-I-M07	13-07-20	3	male.tot	mal	7
1010	OMS-13-07-20-E-M07	OULAD MSAAD	intervention	Outdoor	OMS-E-M07	13-07-20	3	male.tot	mal	3
1011	OMS-13-07-20-C-M07	OULAD MSAAD	intervention	Field	OMS-C-M07	13-07-20	3	male.tot	mal	4
1012	OMS-13-07-20-I-M08	OULAD MSAAD	intervention	Indoor	OMS-I-M08	13-07-20	3	male.tot	mal	7
1013	OMS-13-07-20-E-M08	OULAD MSAAD	intervention	Outdoor	OMS-E-M08	13-07-20	3	male.tot	mal	3
1014	OMS-13-07-20-C-M08	OULAD MSAAD	intervention	Field	OMS-C-M08	13-07-20	3	male.tot	mal	7
1015	OMS-13-07-20-I-M09	OULAD MSAAD	intervention	Indoor	OMS-I-M09	13-07-20	3	male.tot	mal	1
1016	OMS-13-07-20-E-M09	OULAD MSAAD	intervention	Outdoor	OMS-E-M09	13-07-20	3	male.tot	mal	12
1017	OMS-13-07-20-C-M09	OULAD MSAAD	intervention	Field	OMS-C-M09	13-07-20	3	male.tot	mal	6
1018	OMS-13-07-20-I-M10	OULAD MSAAD	intervention	Indoor	OMS-I-M10	13-07-20	3	male.tot	mal	0
1019	OMS-13-07-20-E-M10	OULAD MSAAD	intervention	Outdoor	OMS-E-M10	13-07-20	3	male.tot	mal	6
1020	OMS-13-07-20-C-M10	OULAD MSAAD	intervention	Field	OMS-C-M10	13-07-20	3	male.tot	mal	5
1021	OMS-14-07-20-I-M01	OULAD MSAAD	intervention	Indoor	OMS-I-M01	14-07-20	3	male.tot	mal	4
1022	OMS-14-07-20-E-M01	OULAD MSAAD	intervention	Outdoor	OMS-E-M01	14-07-20	3	male.tot	mal	1
1023	OMS-14-07-20-C-M01	OULAD MSAAD	intervention	Field	OMS-C-M01	14-07-20	3	male.tot	mal	10
1024	OMS-14-07-20-I-M02	OULAD MSAAD	intervention	Indoor	OMS-I-M02	14-07-20	3	male.tot	mal	4
1025	OMS-14-07-20-E-M02	OULAD MSAAD	intervention	Outdoor	OMS-E-M02	14-07-20	3	male.tot	mal	0
1026	OMS-14-07-20-C-M02	OULAD MSAAD	intervention	Field	OMS-C-M02	14-07-20	3	male.tot	mal	0
1027	OMS-14-07-20-I-M03	OULAD MSAAD	intervention	Indoor	OMS-I-M03	14-07-20	3	male.tot	mal	2
1028	OMS-14-07-20-E-M03	OULAD MSAAD	intervention	Outdoor	OMS-E-M03	14-07-20	3	male.tot	mal	2
1029	OMS-14-07-20-C-M03	OULAD MSAAD	intervention	Field	OMS-C-M03	14-07-20	3	male.tot	mal	2
1030	OMS-14-07-20-I-M04	OULAD MSAAD	intervention	Indoor	OMS-I-M04	14-07-20	3	male.tot	mal	1
1031	OMS-14-07-20-E-M04	OULAD MSAAD	intervention	Outdoor	OMS-E-M04	14-07-20	3	male.tot	mal	5
1032	OMS-14-07-20-C-M04	OULAD MSAAD	intervention	Field	OMS-C-M04	14-07-20	3	male.tot	mal	0
1033	OMS-14-07-20-I-M05	OULAD MSAAD	intervention	Indoor	OMS-I-M05	14-07-20	3	male.tot	mal	20
1034	OMS-14-07-20-E-M05	OULAD MSAAD	intervention	Outdoor	OMS-E-M05	14-07-20	3	male.tot	mal	14
1035	OMS-14-07-20-C-M05	OULAD MSAAD	intervention	Field	OMS-C-M05	14-07-20	3	male.tot	mal	0
1036	OMS-14-07-20-I-M06	OULAD MSAAD	intervention	Indoor	OMS-I-M06	14-07-20	3	male.tot	mal	0
1037	OMS-14-07-20-E-M06	OULAD MSAAD	intervention	Outdoor	OMS-E-M06	14-07-20	3	male.tot	mal	25
1038	OMS-14-07-20-C-M06	OULAD MSAAD	intervention	Field	OMS-C-M06	14-07-20	3	male.tot	mal	3
1039	OMS-14-07-20-I-M07	OULAD MSAAD	intervention	Indoor	OMS-I-M07	14-07-20	3	male.tot	mal	0
1040	OMS-14-07-20-E-M07	OULAD MSAAD	intervention	Outdoor	OMS-E-M07	14-07-20	3	male.tot	mal	14
1041	OMS-14-07-20-C-M07	OULAD MSAAD	intervention	Field	OMS-C-M07	14-07-20	3	male.tot	mal	2
1042	OMS-14-07-20-I-M08	OULAD MSAAD	intervention	Indoor	OMS-I-M08	14-07-20	3	male.tot	mal	3
1043	OMS-14-07-20-E-M08	OULAD MSAAD	intervention	Outdoor	OMS-E-M08	14-07-20	3	male.tot	mal	7
1044	OMS-14-07-20-C-M08	OULAD MSAAD	intervention	Field	OMS-C-M08	14-07-20	3	male.tot	mal	3
1045	OMS-14-07-20-I-M09	OULAD MSAAD	intervention	Indoor	OMS-I-M09	14-07-20	3	male.tot	mal	18
1046	OMS-14-07-20-E-M09	OULAD MSAAD	intervention	Outdoor	OMS-E-M09	14-07-20	3	male.tot	mal	3
1047	OMS-14-07-20-C-M09	OULAD MSAAD	intervention	Field	OMS-C-M09	14-07-20	3	male.tot	mal	0
1048	OMS-14-07-20-I-M10	OULAD MSAAD	intervention	Indoor	OMS-I-M10	14-07-20	3	male.tot	mal	2
1049	OMS-14-07-20-E-M10	OULAD MSAAD	intervention	Outdoor	OMS-E-M10	14-07-20	3	male.tot	mal	7
1050	OMS-14-07-20-C-M10	OULAD MSAAD	intervention	Field	OMS-C-M10	14-07-20	3	male.tot	mal	0
1051	OMS-15-07-20-I-M01	OULAD MSAAD	intervention	Indoor	OMS-I-M01	15-07-20	3	male.tot	mal	1
1052	OMS-15-07-20-E-M01	OULAD MSAAD	intervention	Outdoor	OMS-E-M01	15-07-20	3	male.tot	mal	0
1053	OMS-15-07-20-C-M01	OULAD MSAAD	intervention	Field	OMS-C-M01	15-07-20	3	male.tot	mal	3
1054	OMS-15-07-20-I-M02	OULAD MSAAD	intervention	Indoor	OMS-I-M02	15-07-20	3	male.tot	mal	8
1055	OMS-15-07-20-E-M02	OULAD MSAAD	intervention	Outdoor	OMS-E-M02	15-07-20	3	male.tot	mal	7
1056	OMS-15-07-20-C-M02	OULAD MSAAD	intervention	Field	OMS-C-M02	15-07-20	3	male.tot	mal	6
1057	OMS-15-07-20-I-M03	OULAD MSAAD	intervention	Indoor	OMS-I-M03	15-07-20	3	male.tot	mal	4
1058	OMS-15-07-20-E-M03	OULAD MSAAD	intervention	Outdoor	OMS-E-M03	15-07-20	3	male.tot	mal	13
1059	OMS-15-07-20-C-M03	OULAD MSAAD	intervention	Field	OMS-C-M03	15-07-20	3	male.tot	mal	0
1060	OMS-15-07-20-I-M04	OULAD MSAAD	intervention	Indoor	OMS-I-M04	15-07-20	3	male.tot	mal	1
1061	OMS-15-07-20-E-M04	OULAD MSAAD	intervention	Outdoor	OMS-E-M04	15-07-20	3	male.tot	mal	13
1062	OMS-15-07-20-C-M04	OULAD MSAAD	intervention	Field	OMS-C-M04	15-07-20	3	male.tot	mal	13
1063	OMS-15-07-20-I-M05	OULAD MSAAD	intervention	Indoor	OMS-I-M05	15-07-20	3	male.tot	mal	4
1064	OMS-15-07-20-E-M05	OULAD MSAAD	intervention	Outdoor	OMS-E-M05	15-07-20	3	male.tot	mal	12
1065	OMS-15-07-20-C-M05	OULAD MSAAD	intervention	Field	OMS-C-M05	15-07-20	3	male.tot	mal	1
1066	OMS-15-07-20-I-M06	OULAD MSAAD	intervention	Indoor	OMS-I-M06	15-07-20	3	male.tot	mal	3
1067	OMS-15-07-20-E-M06	OULAD MSAAD	intervention	Outdoor	OMS-E-M06	15-07-20	3	male.tot	mal	4
1068	OMS-15-07-20-C-M06	OULAD MSAAD	intervention	Field	OMS-C-M06	15-07-20	3	male.tot	mal	0
1069	OMS-15-07-20-I-M07	OULAD MSAAD	intervention	Indoor	OMS-I-M07	15-07-20	3	male.tot	mal	5
1070	OMS-15-07-20-E-M07	OULAD MSAAD	intervention	Outdoor	OMS-E-M07	15-07-20	3	male.tot	mal	12
1071	OMS-15-07-20-C-M07	OULAD MSAAD	intervention	Field	OMS-C-M07	15-07-20	3	male.tot	mal	6
1072	OMS-15-07-20-I-M08	OULAD MSAAD	intervention	Indoor	OMS-I-M08	15-07-20	3	male.tot	mal	1
1073	OMS-15-07-20-E-M08	OULAD MSAAD	intervention	Outdoor	OMS-E-M08	15-07-20	3	male.tot	mal	0
1074	OMS-15-07-20-C-M08	OULAD MSAAD	intervention	Field	OMS-C-M08	15-07-20	3	male.tot	mal	0
1075	OMS-15-07-20-I-M09	OULAD MSAAD	intervention	Indoor	OMS-I-M09	15-07-20	3	male.tot	mal	5
1076	OMS-15-07-20-E-M09	OULAD MSAAD	intervention	Outdoor	OMS-E-M09	15-07-20	3	male.tot	mal	0
1077	OMS-15-07-20-C-M09	OULAD MSAAD	intervention	Field	OMS-C-M09	15-07-20	3	male.tot	mal	0
1078	OMS-15-07-20-I-M10	OULAD MSAAD	intervention	Indoor	OMS-I-M10	15-07-20	3	male.tot	mal	4
1079	OMS-15-07-20-E-M10	OULAD MSAAD	intervention	Outdoor	OMS-E-M10	15-07-20	3	male.tot	mal	11
1080	OMS-15-07-20-C-M10	OULAD MSAAD	intervention	Field	OMS-C-M10	15-07-20	3	male.tot	mal	0
1081	OMS-20-07-20-I-M01	OULAD MSAAD	intervention	Indoor	OMS-I-M01	20-07-20	4	male.tot	mal	19
1082	OMS-20-07-20-E-M01	OULAD MSAAD	intervention	Outdoor	OMS-E-M01	20-07-20	4	male.tot	mal	2
1083	OMS-20-07-20-C-M01	OULAD MSAAD	intervention	Field	OMS-C-M01	20-07-20	4	male.tot	mal	3
1084	OMS-20-07-20-I-M02	OULAD MSAAD	intervention	Indoor	OMS-I-M02	20-07-20	4	male.tot	mal	5
1085	OMS-20-07-20-E-M02	OULAD MSAAD	intervention	Outdoor	OMS-E-M02	20-07-20	4	male.tot	mal	3
1086	OMS-20-07-20-C-M02	OULAD MSAAD	intervention	Field	OMS-C-M02	20-07-20	4	male.tot	mal	0
1087	OMS-20-07-20-I-M03	OULAD MSAAD	intervention	Indoor	OMS-I-M03	20-07-20	4	male.tot	mal	6
1088	OMS-20-07-20-E-M03	OULAD MSAAD	intervention	Outdoor	OMS-E-M03	20-07-20	4	male.tot	mal	12
1089	OMS-20-07-20-C-M03	OULAD MSAAD	intervention	Field	OMS-C-M03	20-07-20	4	male.tot	mal	7
1090	OMS-20-07-20-I-M04	OULAD MSAAD	intervention	Indoor	OMS-I-M04	20-07-20	4	male.tot	mal	15
1091	OMS-20-07-20-E-M04	OULAD MSAAD	intervention	Outdoor	OMS-E-M04	20-07-20	4	male.tot	mal	5
1092	OMS-20-07-20-C-M04	OULAD MSAAD	intervention	Field	OMS-C-M04	20-07-20	4	male.tot	mal	7
1093	OMS-20-07-20-I-M05	OULAD MSAAD	intervention	Indoor	OMS-I-M05	20-07-20	4	male.tot	mal	6
1094	OMS-20-07-20-E-M05	OULAD MSAAD	intervention	Outdoor	OMS-E-M05	20-07-20	4	male.tot	mal	15
1095	OMS-20-07-20-C-M05	OULAD MSAAD	intervention	Field	OMS-C-M05	20-07-20	4	male.tot	mal	4
1096	OMS-20-07-20-I-M06	OULAD MSAAD	intervention	Indoor	OMS-I-M06	20-07-20	4	male.tot	mal	17
1097	OMS-20-07-20-E-M06	OULAD MSAAD	intervention	Outdoor	OMS-E-M06	20-07-20	4	male.tot	mal	5
1098	OMS-20-07-20-C-M06	OULAD MSAAD	intervention	Field	OMS-C-M06	20-07-20	4	male.tot	mal	3
1099	OMS-20-07-20-I-M07	OULAD MSAAD	intervention	Indoor	OMS-I-M07	20-07-20	4	male.tot	mal	1
1100	OMS-20-07-20-E-M07	OULAD MSAAD	intervention	Outdoor	OMS-E-M07	20-07-20	4	male.tot	mal	2
1101	OMS-20-07-20-C-M07	OULAD MSAAD	intervention	Field	OMS-C-M07	20-07-20	4	male.tot	mal	0
1102	OMS-20-07-20-I-M08	OULAD MSAAD	intervention	Indoor	OMS-I-M08	20-07-20	4	male.tot	mal	2
1103	OMS-20-07-20-E-M08	OULAD MSAAD	intervention	Outdoor	OMS-E-M08	20-07-20	4	male.tot	mal	5
1104	OMS-20-07-20-C-M08	OULAD MSAAD	intervention	Field	OMS-C-M08	20-07-20	4	male.tot	mal	4
1105	OMS-20-07-20-I-M09	OULAD MSAAD	intervention	Indoor	OMS-I-M09	20-07-20	4	male.tot	mal	0
1106	OMS-20-07-20-E-M09	OULAD MSAAD	intervention	Outdoor	OMS-E-M09	20-07-20	4	male.tot	mal	12
1107	OMS-20-07-20-C-M09	OULAD MSAAD	intervention	Field	OMS-C-M09	20-07-20	4	male.tot	mal	1
1108	OMS-20-07-20-I-M10	OULAD MSAAD	intervention	Indoor	OMS-I-M10	20-07-20	4	male.tot	mal	6
1109	OMS-20-07-20-E-M10	OULAD MSAAD	intervention	Outdoor	OMS-E-M10	20-07-20	4	male.tot	mal	11
1110	OMS-20-07-20-C-M10	OULAD MSAAD	intervention	Field	OMS-C-M10	20-07-20	4	male.tot	mal	0
1111	OMS-21-07-20-I-M01	OULAD MSAAD	intervention	Indoor	OMS-I-M01	21-07-20	4	male.tot	mal	6
1112	OMS-21-07-20-E-M01	OULAD MSAAD	intervention	Outdoor	OMS-E-M01	21-07-20	4	male.tot	mal	0
1113	OMS-21-07-20-C-M01	OULAD MSAAD	intervention	Field	OMS-C-M01	21-07-20	4	male.tot	mal	0
1114	OMS-21-07-20-I-M02	OULAD MSAAD	intervention	Indoor	OMS-I-M02	21-07-20	4	male.tot	mal	3
1115	OMS-21-07-20-E-M02	OULAD MSAAD	intervention	Outdoor	OMS-E-M02	21-07-20	4	male.tot	mal	4
1116	OMS-21-07-20-C-M02	OULAD MSAAD	intervention	Field	OMS-C-M02	21-07-20	4	male.tot	mal	3
1117	OMS-21-07-20-I-M03	OULAD MSAAD	intervention	Indoor	OMS-I-M03	21-07-20	4	male.tot	mal	2
1118	OMS-21-07-20-E-M03	OULAD MSAAD	intervention	Outdoor	OMS-E-M03	21-07-20	4	male.tot	mal	3
1119	OMS-21-07-20-C-M03	OULAD MSAAD	intervention	Field	OMS-C-M03	21-07-20	4	male.tot	mal	0
1120	OMS-21-07-20-I-M04	OULAD MSAAD	intervention	Indoor	OMS-I-M04	21-07-20	4	male.tot	mal	3
1121	OMS-21-07-20-E-M04	OULAD MSAAD	intervention	Outdoor	OMS-E-M04	21-07-20	4	male.tot	mal	1
1122	OMS-21-07-20-C-M04	OULAD MSAAD	intervention	Field	OMS-C-M04	21-07-20	4	male.tot	mal	0
1123	OMS-21-07-20-I-M05	OULAD MSAAD	intervention	Indoor	OMS-I-M05	21-07-20	4	male.tot	mal	5
1124	OMS-21-07-20-E-M05	OULAD MSAAD	intervention	Outdoor	OMS-E-M05	21-07-20	4	male.tot	mal	1
1125	OMS-21-07-20-C-M05	OULAD MSAAD	intervention	Field	OMS-C-M05	21-07-20	4	male.tot	mal	2
1126	OMS-21-07-20-I-M06	OULAD MSAAD	intervention	Indoor	OMS-I-M06	21-07-20	4	male.tot	mal	11
1127	OMS-21-07-20-E-M06	OULAD MSAAD	intervention	Outdoor	OMS-E-M06	21-07-20	4	male.tot	mal	8
1128	OMS-21-07-20-C-M06	OULAD MSAAD	intervention	Field	OMS-C-M06	21-07-20	4	male.tot	mal	5
1129	OMS-21-07-20-I-M07	OULAD MSAAD	intervention	Indoor	OMS-I-M07	21-07-20	4	male.tot	mal	0
1130	OMS-21-07-20-E-M07	OULAD MSAAD	intervention	Outdoor	OMS-E-M07	21-07-20	4	male.tot	mal	3
1131	OMS-21-07-20-C-M07	OULAD MSAAD	intervention	Field	OMS-C-M07	21-07-20	4	male.tot	mal	3
1132	OMS-21-07-20-I-M08	OULAD MSAAD	intervention	Indoor	OMS-I-M08	21-07-20	4	male.tot	mal	9
1133	OMS-21-07-20-E-M08	OULAD MSAAD	intervention	Outdoor	OMS-E-M08	21-07-20	4	male.tot	mal	0
1134	OMS-21-07-20-C-M08	OULAD MSAAD	intervention	Field	OMS-C-M08	21-07-20	4	male.tot	mal	2
1135	OMS-21-07-20-I-M09	OULAD MSAAD	intervention	Indoor	OMS-I-M09	21-07-20	4	male.tot	mal	0
1136	OMS-21-07-20-E-M09	OULAD MSAAD	intervention	Outdoor	OMS-E-M09	21-07-20	4	male.tot	mal	2
1137	OMS-21-07-20-C-M09	OULAD MSAAD	intervention	Field	OMS-C-M09	21-07-20	4	male.tot	mal	0
1138	OMS-21-07-20-I-M10	OULAD MSAAD	intervention	Indoor	OMS-I-M10	21-07-20	4	male.tot	mal	6
1139	OMS-21-07-20-E-M10	OULAD MSAAD	intervention	Outdoor	OMS-E-M10	21-07-20	4	male.tot	mal	3
1140	OMS-21-07-20-C-M10	OULAD MSAAD	intervention	Field	OMS-C-M10	21-07-20	4	male.tot	mal	0
1141	OMS-22-07-20-I-M01	OULAD MSAAD	intervention	Indoor	OMS-I-M01	22-07-20	4	male.tot	mal	0
1142	OMS-22-07-20-E-M01	OULAD MSAAD	intervention	Outdoor	OMS-E-M01	22-07-20	4	male.tot	mal	1
1143	OMS-22-07-20-C-M01	OULAD MSAAD	intervention	Field	OMS-C-M01	22-07-20	4	male.tot	mal	1
1144	OMS-22-07-20-I-M02	OULAD MSAAD	intervention	Indoor	OMS-I-M02	22-07-20	4	male.tot	mal	3
1145	OMS-22-07-20-E-M02	OULAD MSAAD	intervention	Outdoor	OMS-E-M02	22-07-20	4	male.tot	mal	11
1146	OMS-22-07-20-C-M02	OULAD MSAAD	intervention	Field	OMS-C-M02	22-07-20	4	male.tot	mal	0
1147	OMS-22-07-20-I-M03	OULAD MSAAD	intervention	Indoor	OMS-I-M03	22-07-20	4	male.tot	mal	7
1148	OMS-22-07-20-E-M03	OULAD MSAAD	intervention	Outdoor	OMS-E-M03	22-07-20	4	male.tot	mal	5
1149	OMS-22-07-20-C-M03	OULAD MSAAD	intervention	Field	OMS-C-M03	22-07-20	4	male.tot	mal	0
1150	OMS-22-07-20-I-M04	OULAD MSAAD	intervention	Indoor	OMS-I-M04	22-07-20	4	male.tot	mal	2
1151	OMS-22-07-20-E-M04	OULAD MSAAD	intervention	Outdoor	OMS-E-M04	22-07-20	4	male.tot	mal	4
1152	OMS-22-07-20-C-M04	OULAD MSAAD	intervention	Field	OMS-C-M04	22-07-20	4	male.tot	mal	5
1153	OMS-22-07-20-I-M05	OULAD MSAAD	intervention	Indoor	OMS-I-M05	22-07-20	4	male.tot	mal	8
1154	OMS-22-07-20-E-M05	OULAD MSAAD	intervention	Outdoor	OMS-E-M05	22-07-20	4	male.tot	mal	5
1155	OMS-22-07-20-C-M05	OULAD MSAAD	intervention	Field	OMS-C-M05	22-07-20	4	male.tot	mal	4
1156	OMS-22-07-20-I-M06	OULAD MSAAD	intervention	Indoor	OMS-I-M06	22-07-20	4	male.tot	mal	14
1157	OMS-22-07-20-E-M06	OULAD MSAAD	intervention	Outdoor	OMS-E-M06	22-07-20	4	male.tot	mal	6
1158	OMS-22-07-20-C-M06	OULAD MSAAD	intervention	Field	OMS-C-M06	22-07-20	4	male.tot	mal	0
1159	OMS-22-07-20-I-M07	OULAD MSAAD	intervention	Indoor	OMS-I-M07	22-07-20	4	male.tot	mal	9
1160	OMS-22-07-20-E-M07	OULAD MSAAD	intervention	Outdoor	OMS-E-M07	22-07-20	4	male.tot	mal	8
1161	OMS-22-07-20-C-M07	OULAD MSAAD	intervention	Field	OMS-C-M07	22-07-20	4	male.tot	mal	1
1162	OMS-22-07-20-I-M08	OULAD MSAAD	intervention	Indoor	OMS-I-M08	22-07-20	4	male.tot	mal	2
1163	OMS-22-07-20-E-M08	OULAD MSAAD	intervention	Outdoor	OMS-E-M08	22-07-20	4	male.tot	mal	11
1164	OMS-22-07-20-C-M08	OULAD MSAAD	intervention	Field	OMS-C-M08	22-07-20	4	male.tot	mal	3
1165	OMS-22-07-20-I-M09	OULAD MSAAD	intervention	Indoor	OMS-I-M09	22-07-20	4	male.tot	mal	6
1166	OMS-22-07-20-E-M09	OULAD MSAAD	intervention	Outdoor	OMS-E-M09	22-07-20	4	male.tot	mal	18
1167	OMS-22-07-20-C-M09	OULAD MSAAD	intervention	Field	OMS-C-M09	22-07-20	4	male.tot	mal	7
1168	OMS-22-07-20-I-M10	OULAD MSAAD	intervention	Indoor	OMS-I-M10	22-07-20	4	male.tot	mal	0
1169	OMS-22-07-20-E-M10	OULAD MSAAD	intervention	Outdoor	OMS-E-M10	22-07-20	4	male.tot	mal	0
1170	OMS-22-07-20-C-M10	OULAD MSAAD	intervention	Field	OMS-C-M10	22-07-20	4	male.tot	mal	4
1171	OMS-15-08-20-I-M01	OULAD MSAAD	intervention	Indoor	OMS-I-M01	15-08-20	5	male.tot	mal	2
1172	OMS-15-08-20-E-M01	OULAD MSAAD	intervention	Outdoor	OMS-E-M01	15-08-20	5	male.tot	mal	0
1173	OMS-15-08-20-C-M01	OULAD MSAAD	intervention	Field	OMS-C-M01	15-08-20	5	male.tot	mal	4
1174	OMS-15-08-20-I-M02	OULAD MSAAD	intervention	Indoor	OMS-I-M02	15-08-20	5	male.tot	mal	3
1175	OMS-15-08-20-E-M02	OULAD MSAAD	intervention	Outdoor	OMS-E-M02	15-08-20	5	male.tot	mal	1
1176	OMS-15-08-20-C-M02	OULAD MSAAD	intervention	Field	OMS-C-M02	15-08-20	5	male.tot	mal	0
1177	OMS-15-08-20-I-M03	OULAD MSAAD	intervention	Indoor	OMS-I-M03	15-08-20	5	male.tot	mal	2
1178	OMS-15-08-20-E-M03	OULAD MSAAD	intervention	Outdoor	OMS-E-M03	15-08-20	5	male.tot	mal	7
1179	OMS-15-08-20-C-M03	OULAD MSAAD	intervention	Field	OMS-C-M03	15-08-20	5	male.tot	mal	3
1180	OMS-15-08-20-I-M04	OULAD MSAAD	intervention	Indoor	OMS-I-M04	15-08-20	5	male.tot	mal	1
1181	OMS-15-08-20-E-M04	OULAD MSAAD	intervention	Outdoor	OMS-E-M04	15-08-20	5	male.tot	mal	4
1182	OMS-15-08-20-C-M04	OULAD MSAAD	intervention	Field	OMS-C-M04	15-08-20	5	male.tot	mal	1
1183	OMS-15-08-20-I-M05	OULAD MSAAD	intervention	Indoor	OMS-I-M05	15-08-20	5	male.tot	mal	6
1184	OMS-15-08-20-E-M05	OULAD MSAAD	intervention	Outdoor	OMS-E-M05	15-08-20	5	male.tot	mal	4
1185	OMS-15-08-20-C-M05	OULAD MSAAD	intervention	Field	OMS-C-M05	15-08-20	5	male.tot	mal	0
1186	OMS-15-08-20-I-M06	OULAD MSAAD	intervention	Indoor	OMS-I-M06	15-08-20	5	male.tot	mal	11
1187	OMS-15-08-20-E-M06	OULAD MSAAD	intervention	Outdoor	OMS-E-M06	15-08-20	5	male.tot	mal	2
1188	OMS-15-08-20-C-M06	OULAD MSAAD	intervention	Field	OMS-C-M06	15-08-20	5	male.tot	mal	6
1189	OMS-15-08-20-I-M07	OULAD MSAAD	intervention	Indoor	OMS-I-M07	15-08-20	5	male.tot	mal	3
1190	OMS-15-08-20-E-M07	OULAD MSAAD	intervention	Outdoor	OMS-E-M07	15-08-20	5	male.tot	mal	0
1191	OMS-15-08-20-C-M07	OULAD MSAAD	intervention	Field	OMS-C-M07	15-08-20	5	male.tot	mal	5
1192	OMS-15-08-20-I-M08	OULAD MSAAD	intervention	Indoor	OMS-I-M08	15-08-20	5	male.tot	mal	3
1193	OMS-15-08-20-E-M08	OULAD MSAAD	intervention	Outdoor	OMS-E-M08	15-08-20	5	male.tot	mal	7
1194	OMS-15-08-20-C-M08	OULAD MSAAD	intervention	Field	OMS-C-M08	15-08-20	5	male.tot	mal	3
1195	OMS-15-08-20-I-M09	OULAD MSAAD	intervention	Indoor	OMS-I-M09	15-08-20	5	male.tot	mal	0
1196	OMS-15-08-20-E-M09	OULAD MSAAD	intervention	Outdoor	OMS-E-M09	15-08-20	5	male.tot	mal	2
1197	OMS-15-08-20-C-M09	OULAD MSAAD	intervention	Field	OMS-C-M09	15-08-20	5	male.tot	mal	8
1198	OMS-15-08-20-I-M10	OULAD MSAAD	intervention	Indoor	OMS-I-M10	15-08-20	5	male.tot	mal	6
1199	OMS-15-08-20-E-M10	OULAD MSAAD	intervention	Outdoor	OMS-E-M10	15-08-20	5	male.tot	mal	4
1200	OMS-15-08-20-C-M10	OULAD MSAAD	intervention	Field	OMS-C-M10	15-08-20	5	male.tot	mal	3
1201	OMS-16-08-20-I-M01	OULAD MSAAD	intervention	Indoor	OMS-I-M01	16-08-20	5	male.tot	mal	0
1202	OMS-16-08-20-E-M01	OULAD MSAAD	intervention	Outdoor	OMS-E-M01	16-08-20	5	male.tot	mal	3
1203	OMS-16-08-20-C-M01	OULAD MSAAD	intervention	Field	OMS-C-M01	16-08-20	5	male.tot	mal	0
1204	OMS-16-08-20-I-M02	OULAD MSAAD	intervention	Indoor	OMS-I-M02	16-08-20	5	male.tot	mal	1
1205	OMS-16-08-20-E-M02	OULAD MSAAD	intervention	Outdoor	OMS-E-M02	16-08-20	5	male.tot	mal	1
1206	OMS-16-08-20-C-M02	OULAD MSAAD	intervention	Field	OMS-C-M02	16-08-20	5	male.tot	mal	4
1207	OMS-16-08-20-I-M03	OULAD MSAAD	intervention	Indoor	OMS-I-M03	16-08-20	5	male.tot	mal	10
1208	OMS-16-08-20-E-M03	OULAD MSAAD	intervention	Outdoor	OMS-E-M03	16-08-20	5	male.tot	mal	1
1209	OMS-16-08-20-C-M03	OULAD MSAAD	intervention	Field	OMS-C-M03	16-08-20	5	male.tot	mal	0
1210	OMS-16-08-20-I-M04	OULAD MSAAD	intervention	Indoor	OMS-I-M04	16-08-20	5	male.tot	mal	8
1211	OMS-16-08-20-E-M04	OULAD MSAAD	intervention	Outdoor	OMS-E-M04	16-08-20	5	male.tot	mal	2
1212	OMS-16-08-20-C-M04	OULAD MSAAD	intervention	Field	OMS-C-M04	16-08-20	5	male.tot	mal	1
1213	OMS-16-08-20-I-M05	OULAD MSAAD	intervention	Indoor	OMS-I-M05	16-08-20	5	male.tot	mal	2
1214	OMS-16-08-20-E-M05	OULAD MSAAD	intervention	Outdoor	OMS-E-M05	16-08-20	5	male.tot	mal	4
1215	OMS-16-08-20-C-M05	OULAD MSAAD	intervention	Field	OMS-C-M05	16-08-20	5	male.tot	mal	0
1216	OMS-16-08-20-I-M06	OULAD MSAAD	intervention	Indoor	OMS-I-M06	16-08-20	5	male.tot	mal	0
1217	OMS-16-08-20-E-M06	OULAD MSAAD	intervention	Outdoor	OMS-E-M06	16-08-20	5	male.tot	mal	2
1218	OMS-16-08-20-C-M06	OULAD MSAAD	intervention	Field	OMS-C-M06	16-08-20	5	male.tot	mal	0
1219	OMS-16-08-20-I-M07	OULAD MSAAD	intervention	Indoor	OMS-I-M07	16-08-20	5	male.tot	mal	2
1220	OMS-16-08-20-E-M07	OULAD MSAAD	intervention	Outdoor	OMS-E-M07	16-08-20	5	male.tot	mal	0
1221	OMS-16-08-20-C-M07	OULAD MSAAD	intervention	Field	OMS-C-M07	16-08-20	5	male.tot	mal	0
1222	OMS-16-08-20-I-M08	OULAD MSAAD	intervention	Indoor	OMS-I-M08	16-08-20	5	male.tot	mal	1
1223	OMS-16-08-20-E-M08	OULAD MSAAD	intervention	Outdoor	OMS-E-M08	16-08-20	5	male.tot	mal	4
1224	OMS-16-08-20-C-M08	OULAD MSAAD	intervention	Field	OMS-C-M08	16-08-20	5	male.tot	mal	1
1225	OMS-16-08-20-I-M09	OULAD MSAAD	intervention	Indoor	OMS-I-M09	16-08-20	5	male.tot	mal	8
1226	OMS-16-08-20-E-M09	OULAD MSAAD	intervention	Outdoor	OMS-E-M09	16-08-20	5	male.tot	mal	0
1227	OMS-16-08-20-C-M09	OULAD MSAAD	intervention	Field	OMS-C-M09	16-08-20	5	male.tot	mal	1
1228	OMS-16-08-20-I-M10	OULAD MSAAD	intervention	Indoor	OMS-I-M10	16-08-20	5	male.tot	mal	0
1229	OMS-16-08-20-E-M10	OULAD MSAAD	intervention	Outdoor	OMS-E-M10	16-08-20	5	male.tot	mal	0
1230	OMS-16-08-20-C-M10	OULAD MSAAD	intervention	Field	OMS-C-M10	16-08-20	5	male.tot	mal	0
1231	OMS-17-08-20-I-M01	OULAD MSAAD	intervention	Indoor	OMS-I-M01	17-08-20	5	male.tot	mal	3
1232	OMS-17-08-20-E-M01	OULAD MSAAD	intervention	Outdoor	OMS-E-M01	17-08-20	5	male.tot	mal	3
1233	OMS-17-08-20-C-M01	OULAD MSAAD	intervention	Field	OMS-C-M01	17-08-20	5	male.tot	mal	19
1234	OMS-17-08-20-I-M02	OULAD MSAAD	intervention	Indoor	OMS-I-M02	17-08-20	5	male.tot	mal	0
1235	OMS-17-08-20-E-M02	OULAD MSAAD	intervention	Outdoor	OMS-E-M02	17-08-20	5	male.tot	mal	3
1236	OMS-17-08-20-C-M02	OULAD MSAAD	intervention	Field	OMS-C-M02	17-08-20	5	male.tot	mal	12
1237	OMS-17-08-20-I-M03	OULAD MSAAD	intervention	Indoor	OMS-I-M03	17-08-20	5	male.tot	mal	2
1238	OMS-17-08-20-E-M03	OULAD MSAAD	intervention	Outdoor	OMS-E-M03	17-08-20	5	male.tot	mal	1
1239	OMS-17-08-20-C-M03	OULAD MSAAD	intervention	Field	OMS-C-M03	17-08-20	5	male.tot	mal	4
1240	OMS-17-08-20-I-M04	OULAD MSAAD	intervention	Indoor	OMS-I-M04	17-08-20	5	male.tot	mal	0
1241	OMS-17-08-20-E-M04	OULAD MSAAD	intervention	Outdoor	OMS-E-M04	17-08-20	5	male.tot	mal	3
1242	OMS-17-08-20-C-M04	OULAD MSAAD	intervention	Field	OMS-C-M04	17-08-20	5	male.tot	mal	2
1243	OMS-17-08-20-I-M05	OULAD MSAAD	intervention	Indoor	OMS-I-M05	17-08-20	5	male.tot	mal	0
1244	OMS-17-08-20-E-M05	OULAD MSAAD	intervention	Outdoor	OMS-E-M05	17-08-20	5	male.tot	mal	2
1245	OMS-17-08-20-C-M05	OULAD MSAAD	intervention	Field	OMS-C-M05	17-08-20	5	male.tot	mal	1
1246	OMS-17-08-20-I-M06	OULAD MSAAD	intervention	Indoor	OMS-I-M06	17-08-20	5	male.tot	mal	0
1247	OMS-17-08-20-E-M06	OULAD MSAAD	intervention	Outdoor	OMS-E-M06	17-08-20	5	male.tot	mal	3
1248	OMS-17-08-20-C-M06	OULAD MSAAD	intervention	Field	OMS-C-M06	17-08-20	5	male.tot	mal	3
1249	OMS-17-08-20-I-M07	OULAD MSAAD	intervention	Indoor	OMS-I-M07	17-08-20	5	male.tot	mal	2
1250	OMS-17-08-20-E-M07	OULAD MSAAD	intervention	Outdoor	OMS-E-M07	17-08-20	5	male.tot	mal	9
1251	OMS-17-08-20-C-M07	OULAD MSAAD	intervention	Field	OMS-C-M07	17-08-20	5	male.tot	mal	0
1252	OMS-17-08-20-I-M08	OULAD MSAAD	intervention	Indoor	OMS-I-M08	17-08-20	5	male.tot	mal	1
1253	OMS-17-08-20-E-M08	OULAD MSAAD	intervention	Outdoor	OMS-E-M08	17-08-20	5	male.tot	mal	6
1254	OMS-17-08-20-C-M08	OULAD MSAAD	intervention	Field	OMS-C-M08	17-08-20	5	male.tot	mal	5
1255	OMS-17-08-20-I-M09	OULAD MSAAD	intervention	Indoor	OMS-I-M09	17-08-20	5	male.tot	mal	5
1256	OMS-17-08-20-E-M09	OULAD MSAAD	intervention	Outdoor	OMS-E-M09	17-08-20	5	male.tot	mal	15
1257	OMS-17-08-20-C-M09	OULAD MSAAD	intervention	Field	OMS-C-M09	17-08-20	5	male.tot	mal	7
1258	OMS-17-08-20-I-M10	OULAD MSAAD	intervention	Indoor	OMS-I-M10	17-08-20	5	male.tot	mal	3
1259	OMS-17-08-20-E-M10	OULAD MSAAD	intervention	Outdoor	OMS-E-M10	17-08-20	5	male.tot	mal	6
1260	OMS-17-08-20-C-M10	OULAD MSAAD	intervention	Field	OMS-C-M10	17-08-20	5	male.tot	mal	0
1261	OMS-27-08-20-I-M01	OULAD MSAAD	intervention	Indoor	OMS-I-M01	27-08-20	6	male.tot	mal	4
1262	OMS-27-08-20-E-M01	OULAD MSAAD	intervention	Outdoor	OMS-E-M01	27-08-20	6	male.tot	mal	3
1263	OMS-27-08-20-C-M01	OULAD MSAAD	intervention	Field	OMS-C-M01	27-08-20	6	male.tot	mal	3
1264	OMS-27-08-20-I-M02	OULAD MSAAD	intervention	Indoor	OMS-I-M02	27-08-20	6	male.tot	mal	1
1265	OMS-27-08-20-E-M02	OULAD MSAAD	intervention	Outdoor	OMS-E-M02	27-08-20	6	male.tot	mal	2
1266	OMS-27-08-20-C-M02	OULAD MSAAD	intervention	Field	OMS-C-M02	27-08-20	6	male.tot	mal	2
1267	OMS-27-08-20-I-M03	OULAD MSAAD	intervention	Indoor	OMS-I-M03	27-08-20	6	male.tot	mal	0
1268	OMS-27-08-20-E-M03	OULAD MSAAD	intervention	Outdoor	OMS-E-M03	27-08-20	6	male.tot	mal	1
1269	OMS-27-08-20-C-M03	OULAD MSAAD	intervention	Field	OMS-C-M03	27-08-20	6	male.tot	mal	1
1270	OMS-27-08-20-I-M04	OULAD MSAAD	intervention	Indoor	OMS-I-M04	27-08-20	6	male.tot	mal	1
1271	OMS-27-08-20-E-M04	OULAD MSAAD	intervention	Outdoor	OMS-E-M04	27-08-20	6	male.tot	mal	0
1272	OMS-27-08-20-C-M04	OULAD MSAAD	intervention	Field	OMS-C-M04	27-08-20	6	male.tot	mal	1
1273	OMS-27-08-20-I-M05	OULAD MSAAD	intervention	Indoor	OMS-I-M05	27-08-20	6	male.tot	mal	0
1274	OMS-27-08-20-E-M05	OULAD MSAAD	intervention	Outdoor	OMS-E-M05	27-08-20	6	male.tot	mal	0
1275	OMS-27-08-20-C-M05	OULAD MSAAD	intervention	Field	OMS-C-M05	27-08-20	6	male.tot	mal	3
1276	OMS-27-08-20-I-M06	OULAD MSAAD	intervention	Indoor	OMS-I-M06	27-08-20	6	male.tot	mal	0
1277	OMS-27-08-20-E-M06	OULAD MSAAD	intervention	Outdoor	OMS-E-M06	27-08-20	6	male.tot	mal	2
1278	OMS-27-08-20-C-M06	OULAD MSAAD	intervention	Field	OMS-C-M06	27-08-20	6	male.tot	mal	0
1279	OMS-27-08-20-I-M07	OULAD MSAAD	intervention	Indoor	OMS-I-M07	27-08-20	6	male.tot	mal	0
1280	OMS-27-08-20-E-M07	OULAD MSAAD	intervention	Outdoor	OMS-E-M07	27-08-20	6	male.tot	mal	4
1281	OMS-27-08-20-C-M07	OULAD MSAAD	intervention	Field	OMS-C-M07	27-08-20	6	male.tot	mal	1
1282	OMS-27-08-20-I-M08	OULAD MSAAD	intervention	Indoor	OMS-I-M08	27-08-20	6	male.tot	mal	3
1283	OMS-27-08-20-E-M08	OULAD MSAAD	intervention	Outdoor	OMS-E-M08	27-08-20	6	male.tot	mal	2
1284	OMS-27-08-20-C-M08	OULAD MSAAD	intervention	Field	OMS-C-M08	27-08-20	6	male.tot	mal	6
1285	OMS-27-08-20-I-M09	OULAD MSAAD	intervention	Indoor	OMS-I-M09	27-08-20	6	male.tot	mal	0
1286	OMS-27-08-20-E-M09	OULAD MSAAD	intervention	Outdoor	OMS-E-M09	27-08-20	6	male.tot	mal	1
1287	OMS-27-08-20-C-M09	OULAD MSAAD	intervention	Field	OMS-C-M09	27-08-20	6	male.tot	mal	0
1288	OMS-27-08-20-I-M10	OULAD MSAAD	intervention	Indoor	OMS-I-M10	27-08-20	6	male.tot	mal	0
1289	OMS-27-08-20-E-M10	OULAD MSAAD	intervention	Outdoor	OMS-E-M10	27-08-20	6	male.tot	mal	2
1290	OMS-27-08-20-C-M10	OULAD MSAAD	intervention	Field	OMS-C-M10	27-08-20	6	male.tot	mal	1
1291	OMS-28-08-20-I-M01	OULAD MSAAD	intervention	Indoor	OMS-I-M01	28-08-20	6	male.tot	mal	7
1292	OMS-28-08-20-E-M01	OULAD MSAAD	intervention	Outdoor	OMS-E-M01	28-08-20	6	male.tot	mal	0
1293	OMS-28-08-20-C-M01	OULAD MSAAD	intervention	Field	OMS-C-M01	28-08-20	6	male.tot	mal	1
1294	OMS-28-08-20-I-M02	OULAD MSAAD	intervention	Indoor	OMS-I-M02	28-08-20	6	male.tot	mal	0
1295	OMS-28-08-20-E-M02	OULAD MSAAD	intervention	Outdoor	OMS-E-M02	28-08-20	6	male.tot	mal	1
1296	OMS-28-08-20-C-M02	OULAD MSAAD	intervention	Field	OMS-C-M02	28-08-20	6	male.tot	mal	2
1297	OMS-28-08-20-I-M03	OULAD MSAAD	intervention	Indoor	OMS-I-M03	28-08-20	6	male.tot	mal	1
1298	OMS-28-08-20-E-M03	OULAD MSAAD	intervention	Outdoor	OMS-E-M03	28-08-20	6	male.tot	mal	5
1299	OMS-28-08-20-C-M03	OULAD MSAAD	intervention	Field	OMS-C-M03	28-08-20	6	male.tot	mal	2
1300	OMS-28-08-20-I-M04	OULAD MSAAD	intervention	Indoor	OMS-I-M04	28-08-20	6	male.tot	mal	4
1301	OMS-28-08-20-E-M04	OULAD MSAAD	intervention	Outdoor	OMS-E-M04	28-08-20	6	male.tot	mal	1
1302	OMS-28-08-20-C-M04	OULAD MSAAD	intervention	Field	OMS-C-M04	28-08-20	6	male.tot	mal	2
1303	OMS-28-08-20-I-M05	OULAD MSAAD	intervention	Indoor	OMS-I-M05	28-08-20	6	male.tot	mal	1
1304	OMS-28-08-20-E-M05	OULAD MSAAD	intervention	Outdoor	OMS-E-M05	28-08-20	6	male.tot	mal	3
1305	OMS-28-08-20-C-M05	OULAD MSAAD	intervention	Field	OMS-C-M05	28-08-20	6	male.tot	mal	2
1306	OMS-28-08-20-I-M06	OULAD MSAAD	intervention	Indoor	OMS-I-M06	28-08-20	6	male.tot	mal	3
1307	OMS-28-08-20-E-M06	OULAD MSAAD	intervention	Outdoor	OMS-E-M06	28-08-20	6	male.tot	mal	0
1308	OMS-28-08-20-C-M06	OULAD MSAAD	intervention	Field	OMS-C-M06	28-08-20	6	male.tot	mal	8
1309	OMS-28-08-20-I-M07	OULAD MSAAD	intervention	Indoor	OMS-I-M07	28-08-20	6	male.tot	mal	1
1310	OMS-28-08-20-E-M07	OULAD MSAAD	intervention	Outdoor	OMS-E-M07	28-08-20	6	male.tot	mal	1
1311	OMS-28-08-20-C-M07	OULAD MSAAD	intervention	Field	OMS-C-M07	28-08-20	6	male.tot	mal	5
1312	OMS-28-08-20-I-M08	OULAD MSAAD	intervention	Indoor	OMS-I-M08	28-08-20	6	male.tot	mal	25
1313	OMS-28-08-20-E-M08	OULAD MSAAD	intervention	Outdoor	OMS-E-M08	28-08-20	6	male.tot	mal	5
1314	OMS-28-08-20-C-M08	OULAD MSAAD	intervention	Field	OMS-C-M08	28-08-20	6	male.tot	mal	3
1315	OMS-28-08-20-I-M09	OULAD MSAAD	intervention	Indoor	OMS-I-M09	28-08-20	6	male.tot	mal	7
1316	OMS-28-08-20-E-M09	OULAD MSAAD	intervention	Outdoor	OMS-E-M09	28-08-20	6	male.tot	mal	0
1317	OMS-28-08-20-C-M09	OULAD MSAAD	intervention	Field	OMS-C-M09	28-08-20	6	male.tot	mal	1
1318	OMS-28-08-20-I-M10	OULAD MSAAD	intervention	Indoor	OMS-I-M10	28-08-20	6	male.tot	mal	0
1319	OMS-28-08-20-E-M10	OULAD MSAAD	intervention	Outdoor	OMS-E-M10	28-08-20	6	male.tot	mal	3
1320	OMS-28-08-20-C-M10	OULAD MSAAD	intervention	Field	OMS-C-M10	28-08-20	6	male.tot	mal	3
1321	OMS-29-08-20-I-M01	OULAD MSAAD	intervention	Indoor	OMS-I-M01	29-08-20	6	male.tot	mal	4
1322	OMS-29-08-20-E-M01	OULAD MSAAD	intervention	Outdoor	OMS-E-M01	29-08-20	6	male.tot	mal	5
1323	OMS-29-08-20-C-M01	OULAD MSAAD	intervention	Field	OMS-C-M01	29-08-20	6	male.tot	mal	11
1324	OMS-29-08-20-I-M02	OULAD MSAAD	intervention	Indoor	OMS-I-M02	29-08-20	6	male.tot	mal	4
1325	OMS-29-08-20-E-M02	OULAD MSAAD	intervention	Outdoor	OMS-E-M02	29-08-20	6	male.tot	mal	4
1326	OMS-29-08-20-C-M02	OULAD MSAAD	intervention	Field	OMS-C-M02	29-08-20	6	male.tot	mal	12
1327	OMS-29-08-20-I-M03	OULAD MSAAD	intervention	Indoor	OMS-I-M03	29-08-20	6	male.tot	mal	3
1328	OMS-29-08-20-E-M03	OULAD MSAAD	intervention	Outdoor	OMS-E-M03	29-08-20	6	male.tot	mal	7
1329	OMS-29-08-20-C-M03	OULAD MSAAD	intervention	Field	OMS-C-M03	29-08-20	6	male.tot	mal	11
1330	OMS-29-08-20-I-M04	OULAD MSAAD	intervention	Indoor	OMS-I-M04	29-08-20	6	male.tot	mal	14
1331	OMS-29-08-20-E-M04	OULAD MSAAD	intervention	Outdoor	OMS-E-M04	29-08-20	6	male.tot	mal	6
1332	OMS-29-08-20-C-M04	OULAD MSAAD	intervention	Field	OMS-C-M04	29-08-20	6	male.tot	mal	4
1333	OMS-29-08-20-I-M05	OULAD MSAAD	intervention	Indoor	OMS-I-M05	29-08-20	6	male.tot	mal	12
1334	OMS-29-08-20-E-M05	OULAD MSAAD	intervention	Outdoor	OMS-E-M05	29-08-20	6	male.tot	mal	8
1335	OMS-29-08-20-C-M05	OULAD MSAAD	intervention	Field	OMS-C-M05	29-08-20	6	male.tot	mal	6
1336	OMS-29-08-20-I-M06	OULAD MSAAD	intervention	Indoor	OMS-I-M06	29-08-20	6	male.tot	mal	11
1337	OMS-29-08-20-E-M06	OULAD MSAAD	intervention	Outdoor	OMS-E-M06	29-08-20	6	male.tot	mal	9
1338	OMS-29-08-20-C-M06	OULAD MSAAD	intervention	Field	OMS-C-M06	29-08-20	6	male.tot	mal	11
1339	OMS-29-08-20-I-M07	OULAD MSAAD	intervention	Indoor	OMS-I-M07	29-08-20	6	male.tot	mal	8
1340	OMS-29-08-20-E-M07	OULAD MSAAD	intervention	Outdoor	OMS-E-M07	29-08-20	6	male.tot	mal	3
1341	OMS-29-08-20-C-M07	OULAD MSAAD	intervention	Field	OMS-C-M07	29-08-20	6	male.tot	mal	11
1342	OMS-29-08-20-I-M08	OULAD MSAAD	intervention	Indoor	OMS-I-M08	29-08-20	6	male.tot	mal	4
1343	OMS-29-08-20-E-M08	OULAD MSAAD	intervention	Outdoor	OMS-E-M08	29-08-20	6	male.tot	mal	13
1344	OMS-29-08-20-C-M08	OULAD MSAAD	intervention	Field	OMS-C-M08	29-08-20	6	male.tot	mal	7
1345	OMS-29-08-20-I-M09	OULAD MSAAD	intervention	Indoor	OMS-I-M09	29-08-20	6	male.tot	mal	11
1346	OMS-29-08-20-E-M09	OULAD MSAAD	intervention	Outdoor	OMS-E-M09	29-08-20	6	male.tot	mal	0
1347	OMS-29-08-20-C-M09	OULAD MSAAD	intervention	Field	OMS-C-M09	29-08-20	6	male.tot	mal	5
1348	OMS-29-08-20-I-M10	OULAD MSAAD	intervention	Indoor	OMS-I-M10	29-08-20	6	male.tot	mal	10
1349	OMS-29-08-20-E-M10	OULAD MSAAD	intervention	Outdoor	OMS-E-M10	29-08-20	6	male.tot	mal	0
1350	OMS-29-08-20-C-M10	OULAD MSAAD	intervention	Field	OMS-C-M10	29-08-20	6	male.tot	mal	0
1351	OMS-16-09-20-I-M01	OULAD MSAAD	intervention	Indoor	OMS-I-M01	16-09-20	7	male.tot	mal	0
1352	OMS-16-09-20-E-M01	OULAD MSAAD	intervention	Outdoor	OMS-E-M01	16-09-20	7	male.tot	mal	3
1353	OMS-16-09-20-C-M01	OULAD MSAAD	intervention	Field	OMS-C-M01	16-09-20	7	male.tot	mal	2
1354	OMS-16-09-20-I-M02	OULAD MSAAD	intervention	Indoor	OMS-I-M02	16-09-20	7	male.tot	mal	1
1355	OMS-16-09-20-E-M02	OULAD MSAAD	intervention	Outdoor	OMS-E-M02	16-09-20	7	male.tot	mal	6
1356	OMS-16-09-20-C-M02	OULAD MSAAD	intervention	Field	OMS-C-M02	16-09-20	7	male.tot	mal	2
1357	OMS-16-09-20-I-M03	OULAD MSAAD	intervention	Indoor	OMS-I-M03	16-09-20	7	male.tot	mal	3
1358	OMS-16-09-20-E-M03	OULAD MSAAD	intervention	Outdoor	OMS-E-M03	16-09-20	7	male.tot	mal	3
1359	OMS-16-09-20-C-M03	OULAD MSAAD	intervention	Field	OMS-C-M03	16-09-20	7	male.tot	mal	3
1360	OMS-16-09-20-I-M04	OULAD MSAAD	intervention	Indoor	OMS-I-M04	16-09-20	7	male.tot	mal	4
1361	OMS-16-09-20-E-M04	OULAD MSAAD	intervention	Outdoor	OMS-E-M04	16-09-20	7	male.tot	mal	5
1362	OMS-16-09-20-C-M04	OULAD MSAAD	intervention	Field	OMS-C-M04	16-09-20	7	male.tot	mal	0
1363	OMS-16-09-20-I-M05	OULAD MSAAD	intervention	Indoor	OMS-I-M05	16-09-20	7	male.tot	mal	5
1364	OMS-16-09-20-E-M05	OULAD MSAAD	intervention	Outdoor	OMS-E-M05	16-09-20	7	male.tot	mal	11
1365	OMS-16-09-20-C-M05	OULAD MSAAD	intervention	Field	OMS-C-M05	16-09-20	7	male.tot	mal	0
1366	OMS-16-09-20-I-M06	OULAD MSAAD	intervention	Indoor	OMS-I-M06	16-09-20	7	male.tot	mal	4
1367	OMS-16-09-20-E-M06	OULAD MSAAD	intervention	Outdoor	OMS-E-M06	16-09-20	7	male.tot	mal	2
1368	OMS-16-09-20-C-M06	OULAD MSAAD	intervention	Field	OMS-C-M06	16-09-20	7	male.tot	mal	2
1369	OMS-16-09-20-I-M07	OULAD MSAAD	intervention	Indoor	OMS-I-M07	16-09-20	7	male.tot	mal	4
1370	OMS-16-09-20-E-M07	OULAD MSAAD	intervention	Outdoor	OMS-E-M07	16-09-20	7	male.tot	mal	5
1371	OMS-16-09-20-C-M07	OULAD MSAAD	intervention	Field	OMS-C-M07	16-09-20	7	male.tot	mal	4
1372	OMS-16-09-20-I-M08	OULAD MSAAD	intervention	Indoor	OMS-I-M08	16-09-20	7	male.tot	mal	3
1373	OMS-16-09-20-E-M08	OULAD MSAAD	intervention	Outdoor	OMS-E-M08	16-09-20	7	male.tot	mal	1
1374	OMS-16-09-20-C-M08	OULAD MSAAD	intervention	Field	OMS-C-M08	16-09-20	7	male.tot	mal	7
1375	OMS-16-09-20-I-M09	OULAD MSAAD	intervention	Indoor	OMS-I-M09	16-09-20	7	male.tot	mal	5
1376	OMS-16-09-20-E-M09	OULAD MSAAD	intervention	Outdoor	OMS-E-M09	16-09-20	7	male.tot	mal	0
1377	OMS-16-09-20-C-M09	OULAD MSAAD	intervention	Field	OMS-C-M09	16-09-20	7	male.tot	mal	5
1378	OMS-16-09-20-I-M10	OULAD MSAAD	intervention	Indoor	OMS-I-M10	16-09-20	7	male.tot	mal	1
1379	OMS-16-09-20-E-M10	OULAD MSAAD	intervention	Outdoor	OMS-E-M10	16-09-20	7	male.tot	mal	0
1380	OMS-16-09-20-C-M10	OULAD MSAAD	intervention	Field	OMS-C-M10	16-09-20	7	male.tot	mal	0
1381	OMS-17-09-20-I-M01	OULAD MSAAD	intervention	Indoor	OMS-I-M01	17-09-20	7	male.tot	mal	0
1382	OMS-17-09-20-E-M01	OULAD MSAAD	intervention	Outdoor	OMS-E-M01	17-09-20	7	male.tot	mal	0
1383	OMS-17-09-20-C-M01	OULAD MSAAD	intervention	Field	OMS-C-M01	17-09-20	7	male.tot	mal	0
1384	OMS-17-09-20-I-M02	OULAD MSAAD	intervention	Indoor	OMS-I-M02	17-09-20	7	male.tot	mal	0
1385	OMS-17-09-20-E-M02	OULAD MSAAD	intervention	Outdoor	OMS-E-M02	17-09-20	7	male.tot	mal	0
1386	OMS-17-09-20-C-M02	OULAD MSAAD	intervention	Field	OMS-C-M02	17-09-20	7	male.tot	mal	0
1387	OMS-17-09-20-I-M03	OULAD MSAAD	intervention	Indoor	OMS-I-M03	17-09-20	7	male.tot	mal	1
1388	OMS-17-09-20-E-M03	OULAD MSAAD	intervention	Outdoor	OMS-E-M03	17-09-20	7	male.tot	mal	0
1389	OMS-17-09-20-C-M03	OULAD MSAAD	intervention	Field	OMS-C-M03	17-09-20	7	male.tot	mal	0
1390	OMS-17-09-20-I-M04	OULAD MSAAD	intervention	Indoor	OMS-I-M04	17-09-20	7	male.tot	mal	1
1391	OMS-17-09-20-E-M04	OULAD MSAAD	intervention	Outdoor	OMS-E-M04	17-09-20	7	male.tot	mal	2
1392	OMS-17-09-20-C-M04	OULAD MSAAD	intervention	Field	OMS-C-M04	17-09-20	7	male.tot	mal	0
1393	OMS-17-09-20-I-M05	OULAD MSAAD	intervention	Indoor	OMS-I-M05	17-09-20	7	male.tot	mal	4
1394	OMS-17-09-20-E-M05	OULAD MSAAD	intervention	Outdoor	OMS-E-M05	17-09-20	7	male.tot	mal	3
1395	OMS-17-09-20-C-M05	OULAD MSAAD	intervention	Field	OMS-C-M05	17-09-20	7	male.tot	mal	0
1396	OMS-17-09-20-I-M06	OULAD MSAAD	intervention	Indoor	OMS-I-M06	17-09-20	7	male.tot	mal	11
1397	OMS-17-09-20-E-M06	OULAD MSAAD	intervention	Outdoor	OMS-E-M06	17-09-20	7	male.tot	mal	0
1398	OMS-17-09-20-C-M06	OULAD MSAAD	intervention	Field	OMS-C-M06	17-09-20	7	male.tot	mal	0
1399	OMS-17-09-20-I-M07	OULAD MSAAD	intervention	Indoor	OMS-I-M07	17-09-20	7	male.tot	mal	1
1400	OMS-17-09-20-E-M07	OULAD MSAAD	intervention	Outdoor	OMS-E-M07	17-09-20	7	male.tot	mal	0
1401	OMS-17-09-20-C-M07	OULAD MSAAD	intervention	Field	OMS-C-M07	17-09-20	7	male.tot	mal	0
1402	OMS-17-09-20-I-M08	OULAD MSAAD	intervention	Indoor	OMS-I-M08	17-09-20	7	male.tot	mal	0
1403	OMS-17-09-20-E-M08	OULAD MSAAD	intervention	Outdoor	OMS-E-M08	17-09-20	7	male.tot	mal	2
1404	OMS-17-09-20-C-M08	OULAD MSAAD	intervention	Field	OMS-C-M08	17-09-20	7	male.tot	mal	1
1405	OMS-17-09-20-I-M09	OULAD MSAAD	intervention	Indoor	OMS-I-M09	17-09-20	7	male.tot	mal	0
1406	OMS-17-09-20-E-M09	OULAD MSAAD	intervention	Outdoor	OMS-E-M09	17-09-20	7	male.tot	mal	0
1407	OMS-17-09-20-C-M09	OULAD MSAAD	intervention	Field	OMS-C-M09	17-09-20	7	male.tot	mal	0
1408	OMS-17-09-20-I-M10	OULAD MSAAD	intervention	Indoor	OMS-I-M10	17-09-20	7	male.tot	mal	1
1409	OMS-17-09-20-E-M10	OULAD MSAAD	intervention	Outdoor	OMS-E-M10	17-09-20	7	male.tot	mal	0
1410	OMS-17-09-20-C-M10	OULAD MSAAD	intervention	Field	OMS-C-M10	17-09-20	7	male.tot	mal	0
1411	OMS-18-09-20-I-M01	OULAD MSAAD	intervention	Indoor	OMS-I-M01	18-09-20	7	male.tot	mal	8
1412	OMS-18-09-20-E-M01	OULAD MSAAD	intervention	Outdoor	OMS-E-M01	18-09-20	7	male.tot	mal	4
1413	OMS-18-09-20-C-M01	OULAD MSAAD	intervention	Field	OMS-C-M01	18-09-20	7	male.tot	mal	0
1414	OMS-18-09-20-I-M02	OULAD MSAAD	intervention	Indoor	OMS-I-M02	18-09-20	7	male.tot	mal	0
1415	OMS-18-09-20-E-M02	OULAD MSAAD	intervention	Outdoor	OMS-E-M02	18-09-20	7	male.tot	mal	10
1416	OMS-18-09-20-C-M02	OULAD MSAAD	intervention	Field	OMS-C-M02	18-09-20	7	male.tot	mal	3
1417	OMS-18-09-20-I-M03	OULAD MSAAD	intervention	Indoor	OMS-I-M03	18-09-20	7	male.tot	mal	1
1418	OMS-18-09-20-E-M03	OULAD MSAAD	intervention	Outdoor	OMS-E-M03	18-09-20	7	male.tot	mal	4
1419	OMS-18-09-20-C-M03	OULAD MSAAD	intervention	Field	OMS-C-M03	18-09-20	7	male.tot	mal	0
1420	OMS-18-09-20-I-M04	OULAD MSAAD	intervention	Indoor	OMS-I-M04	18-09-20	7	male.tot	mal	0
1421	OMS-18-09-20-E-M04	OULAD MSAAD	intervention	Outdoor	OMS-E-M04	18-09-20	7	male.tot	mal	1
1422	OMS-18-09-20-C-M04	OULAD MSAAD	intervention	Field	OMS-C-M04	18-09-20	7	male.tot	mal	7
1423	OMS-18-09-20-I-M05	OULAD MSAAD	intervention	Indoor	OMS-I-M05	18-09-20	7	male.tot	mal	0
1424	OMS-18-09-20-E-M05	OULAD MSAAD	intervention	Outdoor	OMS-E-M05	18-09-20	7	male.tot	mal	2
1425	OMS-18-09-20-C-M05	OULAD MSAAD	intervention	Field	OMS-C-M05	18-09-20	7	male.tot	mal	3
1426	OMS-18-09-20-I-M06	OULAD MSAAD	intervention	Indoor	OMS-I-M06	18-09-20	7	male.tot	mal	5
1427	OMS-18-09-20-E-M06	OULAD MSAAD	intervention	Outdoor	OMS-E-M06	18-09-20	7	male.tot	mal	3
1428	OMS-18-09-20-C-M06	OULAD MSAAD	intervention	Field	OMS-C-M06	18-09-20	7	male.tot	mal	0
1429	OMS-18-09-20-I-M07	OULAD MSAAD	intervention	Indoor	OMS-I-M07	18-09-20	7	male.tot	mal	4
1430	OMS-18-09-20-E-M07	OULAD MSAAD	intervention	Outdoor	OMS-E-M07	18-09-20	7	male.tot	mal	7
1431	OMS-18-09-20-C-M07	OULAD MSAAD	intervention	Field	OMS-C-M07	18-09-20	7	male.tot	mal	0
1432	OMS-18-09-20-I-M08	OULAD MSAAD	intervention	Indoor	OMS-I-M08	18-09-20	7	male.tot	mal	2
1433	OMS-18-09-20-E-M08	OULAD MSAAD	intervention	Outdoor	OMS-E-M08	18-09-20	7	male.tot	mal	7
1434	OMS-18-09-20-C-M08	OULAD MSAAD	intervention	Field	OMS-C-M08	18-09-20	7	male.tot	mal	0
1435	OMS-18-09-20-I-M09	OULAD MSAAD	intervention	Indoor	OMS-I-M09	18-09-20	7	male.tot	mal	0
1436	OMS-18-09-20-E-M09	OULAD MSAAD	intervention	Outdoor	OMS-E-M09	18-09-20	7	male.tot	mal	6
1437	OMS-18-09-20-C-M09	OULAD MSAAD	intervention	Field	OMS-C-M09	18-09-20	7	male.tot	mal	1
1438	OMS-18-09-20-I-M10	OULAD MSAAD	intervention	Indoor	OMS-I-M10	18-09-20	7	male.tot	mal	0
1439	OMS-18-09-20-E-M10	OULAD MSAAD	intervention	Outdoor	OMS-E-M10	18-09-20	7	male.tot	mal	0
1440	OMS-18-09-20-C-M10	OULAD MSAAD	intervention	Field	OMS-C-M10	18-09-20	7	male.tot	mal	1
1441	OMS-12-10-20-I-M01	OULAD MSAAD	intervention	Indoor	OMS-I-M01	12-10-20	8	male.tot	mal	0
1442	OMS-12-10-20-E-M01	OULAD MSAAD	intervention	Outdoor	OMS-E-M01	12-10-20	8	male.tot	mal	8
1443	OMS-12-10-20-C-M01	OULAD MSAAD	intervention	Field	OMS-C-M01	12-10-20	8	male.tot	mal	0
1444	OMS-12-10-20-I-M02	OULAD MSAAD	intervention	Indoor	OMS-I-M02	12-10-20	8	male.tot	mal	3
1445	OMS-12-10-20-E-M02	OULAD MSAAD	intervention	Outdoor	OMS-E-M02	12-10-20	8	male.tot	mal	3
1446	OMS-12-10-20-C-M02	OULAD MSAAD	intervention	Field	OMS-C-M02	12-10-20	8	male.tot	mal	3
1447	OMS-12-10-20-I-M03	OULAD MSAAD	intervention	Indoor	OMS-I-M03	12-10-20	8	male.tot	mal	4
1448	OMS-12-10-20-E-M03	OULAD MSAAD	intervention	Outdoor	OMS-E-M03	12-10-20	8	male.tot	mal	6
1449	OMS-12-10-20-C-M03	OULAD MSAAD	intervention	Field	OMS-C-M03	12-10-20	8	male.tot	mal	1
1450	OMS-12-10-20-I-M04	OULAD MSAAD	intervention	Indoor	OMS-I-M04	12-10-20	8	male.tot	mal	9
1451	OMS-12-10-20-E-M04	OULAD MSAAD	intervention	Outdoor	OMS-E-M04	12-10-20	8	male.tot	mal	5
1452	OMS-12-10-20-C-M04	OULAD MSAAD	intervention	Field	OMS-C-M04	12-10-20	8	male.tot	mal	0
1453	OMS-12-10-20-I-M05	OULAD MSAAD	intervention	Indoor	OMS-I-M05	12-10-20	8	male.tot	mal	5
1454	OMS-12-10-20-E-M05	OULAD MSAAD	intervention	Outdoor	OMS-E-M05	12-10-20	8	male.tot	mal	6
1455	OMS-12-10-20-C-M05	OULAD MSAAD	intervention	Field	OMS-C-M05	12-10-20	8	male.tot	mal	3
1456	OMS-12-10-20-I-M06	OULAD MSAAD	intervention	Indoor	OMS-I-M06	12-10-20	8	male.tot	mal	3
1457	OMS-12-10-20-E-M06	OULAD MSAAD	intervention	Outdoor	OMS-E-M06	12-10-20	8	male.tot	mal	4
1458	OMS-12-10-20-C-M06	OULAD MSAAD	intervention	Field	OMS-C-M06	12-10-20	8	male.tot	mal	0
1459	OMS-12-10-20-I-M07	OULAD MSAAD	intervention	Indoor	OMS-I-M07	12-10-20	8	male.tot	mal	3
1460	OMS-12-10-20-E-M07	OULAD MSAAD	intervention	Outdoor	OMS-E-M07	12-10-20	8	male.tot	mal	5
1461	OMS-12-10-20-C-M07	OULAD MSAAD	intervention	Field	OMS-C-M07	12-10-20	8	male.tot	mal	5
1462	OMS-12-10-20-I-M08	OULAD MSAAD	intervention	Indoor	OMS-I-M08	12-10-20	8	male.tot	mal	0
1463	OMS-12-10-20-E-M08	OULAD MSAAD	intervention	Outdoor	OMS-E-M08	12-10-20	8	male.tot	mal	0
1464	OMS-12-10-20-C-M08	OULAD MSAAD	intervention	Field	OMS-C-M08	12-10-20	8	male.tot	mal	1
1465	OMS-12-10-20-I-M09	OULAD MSAAD	intervention	Indoor	OMS-I-M09	12-10-20	8	male.tot	mal	0
1466	OMS-12-10-20-E-M09	OULAD MSAAD	intervention	Outdoor	OMS-E-M09	12-10-20	8	male.tot	mal	1
1467	OMS-12-10-20-C-M09	OULAD MSAAD	intervention	Field	OMS-C-M09	12-10-20	8	male.tot	mal	5
1468	OMS-12-10-20-I-M10	OULAD MSAAD	intervention	Indoor	OMS-I-M10	12-10-20	8	male.tot	mal	0
1469	OMS-12-10-20-E-M10	OULAD MSAAD	intervention	Outdoor	OMS-E-M10	12-10-20	8	male.tot	mal	0
1470	OMS-12-10-20-C-M10	OULAD MSAAD	intervention	Field	OMS-C-M10	12-10-20	8	male.tot	mal	0
1471	OMS-13-10-20-I-M01	OULAD MSAAD	intervention	Indoor	OMS-I-M01	13-10-20	8	male.tot	mal	2
1472	OMS-13-10-20-E-M01	OULAD MSAAD	intervention	Outdoor	OMS-E-M01	13-10-20	8	male.tot	mal	13
1473	OMS-13-10-20-C-M01	OULAD MSAAD	intervention	Field	OMS-C-M01	13-10-20	8	male.tot	mal	1
1474	OMS-13-10-20-I-M02	OULAD MSAAD	intervention	Indoor	OMS-I-M02	13-10-20	8	male.tot	mal	14
1475	OMS-13-10-20-E-M02	OULAD MSAAD	intervention	Outdoor	OMS-E-M02	13-10-20	8	male.tot	mal	16
1476	OMS-13-10-20-C-M02	OULAD MSAAD	intervention	Field	OMS-C-M02	13-10-20	8	male.tot	mal	2
1477	OMS-13-10-20-I-M03	OULAD MSAAD	intervention	Indoor	OMS-I-M03	13-10-20	8	male.tot	mal	10
1478	OMS-13-10-20-E-M03	OULAD MSAAD	intervention	Outdoor	OMS-E-M03	13-10-20	8	male.tot	mal	15
1479	OMS-13-10-20-C-M03	OULAD MSAAD	intervention	Field	OMS-C-M03	13-10-20	8	male.tot	mal	0
1480	OMS-13-10-20-I-M04	OULAD MSAAD	intervention	Indoor	OMS-I-M04	13-10-20	8	male.tot	mal	5
1481	OMS-13-10-20-E-M04	OULAD MSAAD	intervention	Outdoor	OMS-E-M04	13-10-20	8	male.tot	mal	24
1482	OMS-13-10-20-C-M04	OULAD MSAAD	intervention	Field	OMS-C-M04	13-10-20	8	male.tot	mal	1
1483	OMS-13-10-20-I-M05	OULAD MSAAD	intervention	Indoor	OMS-I-M05	13-10-20	8	male.tot	mal	9
1484	OMS-13-10-20-E-M05	OULAD MSAAD	intervention	Outdoor	OMS-E-M05	13-10-20	8	male.tot	mal	43
1485	OMS-13-10-20-C-M05	OULAD MSAAD	intervention	Field	OMS-C-M05	13-10-20	8	male.tot	mal	0
1486	OMS-13-10-20-I-M06	OULAD MSAAD	intervention	Indoor	OMS-I-M06	13-10-20	8	male.tot	mal	0
1487	OMS-13-10-20-E-M06	OULAD MSAAD	intervention	Outdoor	OMS-E-M06	13-10-20	8	male.tot	mal	0
1488	OMS-13-10-20-C-M06	OULAD MSAAD	intervention	Field	OMS-C-M06	13-10-20	8	male.tot	mal	0
1489	OMS-13-10-20-I-M07	OULAD MSAAD	intervention	Indoor	OMS-I-M07	13-10-20	8	male.tot	mal	15
1490	OMS-13-10-20-E-M07	OULAD MSAAD	intervention	Outdoor	OMS-E-M07	13-10-20	8	male.tot	mal	0
1491	OMS-13-10-20-C-M07	OULAD MSAAD	intervention	Field	OMS-C-M07	13-10-20	8	male.tot	mal	0
1492	OMS-13-10-20-I-M08	OULAD MSAAD	intervention	Indoor	OMS-I-M08	13-10-20	8	male.tot	mal	0
1493	OMS-13-10-20-E-M08	OULAD MSAAD	intervention	Outdoor	OMS-E-M08	13-10-20	8	male.tot	mal	9
1494	OMS-13-10-20-C-M08	OULAD MSAAD	intervention	Field	OMS-C-M08	13-10-20	8	male.tot	mal	0
1495	OMS-13-10-20-I-M09	OULAD MSAAD	intervention	Indoor	OMS-I-M09	13-10-20	8	male.tot	mal	0
1496	OMS-13-10-20-E-M09	OULAD MSAAD	intervention	Outdoor	OMS-E-M09	13-10-20	8	male.tot	mal	6
1497	OMS-13-10-20-C-M09	OULAD MSAAD	intervention	Field	OMS-C-M09	13-10-20	8	male.tot	mal	1
1498	OMS-13-10-20-I-M10	OULAD MSAAD	intervention	Indoor	OMS-I-M10	13-10-20	8	male.tot	mal	12
1499	OMS-13-10-20-E-M10	OULAD MSAAD	intervention	Outdoor	OMS-E-M10	13-10-20	8	male.tot	mal	8
1500	OMS-13-10-20-C-M10	OULAD MSAAD	intervention	Field	OMS-C-M10	13-10-20	8	male.tot	mal	3
1501	OMS-14-10-20-I-M01	OULAD MSAAD	intervention	Indoor	OMS-I-M01	14-10-20	8	male.tot	mal	2
1502	OMS-14-10-20-E-M01	OULAD MSAAD	intervention	Outdoor	OMS-E-M01	14-10-20	8	male.tot	mal	1
1503	OMS-14-10-20-C-M01	OULAD MSAAD	intervention	Field	OMS-C-M01	14-10-20	8	male.tot	mal	1
1504	OMS-14-10-20-I-M02	OULAD MSAAD	intervention	Indoor	OMS-I-M02	14-10-20	8	male.tot	mal	7
1505	OMS-14-10-20-E-M02	OULAD MSAAD	intervention	Outdoor	OMS-E-M02	14-10-20	8	male.tot	mal	5
1506	OMS-14-10-20-C-M02	OULAD MSAAD	intervention	Field	OMS-C-M02	14-10-20	8	male.tot	mal	1
1507	OMS-14-10-20-I-M03	OULAD MSAAD	intervention	Indoor	OMS-I-M03	14-10-20	8	male.tot	mal	2
1508	OMS-14-10-20-E-M03	OULAD MSAAD	intervention	Outdoor	OMS-E-M03	14-10-20	8	male.tot	mal	2
1509	OMS-14-10-20-C-M03	OULAD MSAAD	intervention	Field	OMS-C-M03	14-10-20	8	male.tot	mal	0
1510	OMS-14-10-20-I-M04	OULAD MSAAD	intervention	Indoor	OMS-I-M04	14-10-20	8	male.tot	mal	0
1511	OMS-14-10-20-E-M04	OULAD MSAAD	intervention	Outdoor	OMS-E-M04	14-10-20	8	male.tot	mal	4
1512	OMS-14-10-20-C-M04	OULAD MSAAD	intervention	Field	OMS-C-M04	14-10-20	8	male.tot	mal	0
1513	OMS-14-10-20-I-M05	OULAD MSAAD	intervention	Indoor	OMS-I-M05	14-10-20	8	male.tot	mal	4
1514	OMS-14-10-20-E-M05	OULAD MSAAD	intervention	Outdoor	OMS-E-M05	14-10-20	8	male.tot	mal	1
1515	OMS-14-10-20-C-M05	OULAD MSAAD	intervention	Field	OMS-C-M05	14-10-20	8	male.tot	mal	0
1516	OMS-14-10-20-I-M06	OULAD MSAAD	intervention	Indoor	OMS-I-M06	14-10-20	8	male.tot	mal	4
1517	OMS-14-10-20-E-M06	OULAD MSAAD	intervention	Outdoor	OMS-E-M06	14-10-20	8	male.tot	mal	0
1518	OMS-14-10-20-C-M06	OULAD MSAAD	intervention	Field	OMS-C-M06	14-10-20	8	male.tot	mal	0
1519	OMS-14-10-20-I-M07	OULAD MSAAD	intervention	Indoor	OMS-I-M07	14-10-20	8	male.tot	mal	0
1520	OMS-14-10-20-E-M07	OULAD MSAAD	intervention	Outdoor	OMS-E-M07	14-10-20	8	male.tot	mal	0
1521	OMS-14-10-20-C-M07	OULAD MSAAD	intervention	Field	OMS-C-M07	14-10-20	8	male.tot	mal	7
1522	OMS-14-10-20-I-M08	OULAD MSAAD	intervention	Indoor	OMS-I-M08	14-10-20	8	male.tot	mal	5
1523	OMS-14-10-20-E-M08	OULAD MSAAD	intervention	Outdoor	OMS-E-M08	14-10-20	8	male.tot	mal	0
1524	OMS-14-10-20-C-M08	OULAD MSAAD	intervention	Field	OMS-C-M08	14-10-20	8	male.tot	mal	0
1525	OMS-14-10-20-I-M09	OULAD MSAAD	intervention	Indoor	OMS-I-M09	14-10-20	8	male.tot	mal	4
1526	OMS-14-10-20-E-M09	OULAD MSAAD	intervention	Outdoor	OMS-E-M09	14-10-20	8	male.tot	mal	0
1527	OMS-14-10-20-C-M09	OULAD MSAAD	intervention	Field	OMS-C-M09	14-10-20	8	male.tot	mal	4
1528	OMS-14-10-20-I-M10	OULAD MSAAD	intervention	Indoor	OMS-I-M10	14-10-20	8	male.tot	mal	3
1529	OMS-14-10-20-E-M10	OULAD MSAAD	intervention	Outdoor	OMS-E-M10	14-10-20	8	male.tot	mal	0
1530	OMS-14-10-20-C-M10	OULAD MSAAD	intervention	Field	OMS-C-M10	14-10-20	8	male.tot	mal	0
1531	OMS-16-11-20-I-M01	OULAD MSAAD	intervention	Indoor	OMS-I-M01	16-11-20	9	male.tot	mal	1
1532	OMS-16-11-20-E-M01	OULAD MSAAD	intervention	Outdoor	OMS-E-M01	16-11-20	9	male.tot	mal	7
1533	OMS-16-11-20-C-M01	OULAD MSAAD	intervention	Field	OMS-C-M01	16-11-20	9	male.tot	mal	7
1534	OMS-16-11-20-I-M02	OULAD MSAAD	intervention	Indoor	OMS-I-M02	16-11-20	9	male.tot	mal	0
1535	OMS-16-11-20-E-M02	OULAD MSAAD	intervention	Outdoor	OMS-E-M02	16-11-20	9	male.tot	mal	7
1536	OMS-16-11-20-C-M02	OULAD MSAAD	intervention	Field	OMS-C-M02	16-11-20	9	male.tot	mal	7
1537	OMS-16-11-20-I-M03	OULAD MSAAD	intervention	Indoor	OMS-I-M03	16-11-20	9	male.tot	mal	0
1538	OMS-16-11-20-E-M03	OULAD MSAAD	intervention	Outdoor	OMS-E-M03	16-11-20	9	male.tot	mal	3
1539	OMS-16-11-20-C-M03	OULAD MSAAD	intervention	Field	OMS-C-M03	16-11-20	9	male.tot	mal	0
1540	OMS-16-11-20-I-M04	OULAD MSAAD	intervention	Indoor	OMS-I-M04	16-11-20	9	male.tot	mal	1
1541	OMS-16-11-20-E-M04	OULAD MSAAD	intervention	Outdoor	OMS-E-M04	16-11-20	9	male.tot	mal	8
1542	OMS-16-11-20-C-M04	OULAD MSAAD	intervention	Field	OMS-C-M04	16-11-20	9	male.tot	mal	1
1543	OMS-16-11-20-I-M05	OULAD MSAAD	intervention	Indoor	OMS-I-M05	16-11-20	9	male.tot	mal	0
1544	OMS-16-11-20-E-M05	OULAD MSAAD	intervention	Outdoor	OMS-E-M05	16-11-20	9	male.tot	mal	12
1545	OMS-16-11-20-C-M05	OULAD MSAAD	intervention	Field	OMS-C-M05	16-11-20	9	male.tot	mal	0
1546	OMS-16-11-20-I-M06	OULAD MSAAD	intervention	Indoor	OMS-I-M06	16-11-20	9	male.tot	mal	0
1547	OMS-16-11-20-E-M06	OULAD MSAAD	intervention	Outdoor	OMS-E-M06	16-11-20	9	male.tot	mal	0
1548	OMS-16-11-20-C-M06	OULAD MSAAD	intervention	Field	OMS-C-M06	16-11-20	9	male.tot	mal	7
1549	OMS-16-11-20-I-M07	OULAD MSAAD	intervention	Indoor	OMS-I-M07	16-11-20	9	male.tot	mal	0
1550	OMS-16-11-20-E-M07	OULAD MSAAD	intervention	Outdoor	OMS-E-M07	16-11-20	9	male.tot	mal	11
1551	OMS-16-11-20-C-M07	OULAD MSAAD	intervention	Field	OMS-C-M07	16-11-20	9	male.tot	mal	4
1552	OMS-16-11-20-I-M08	OULAD MSAAD	intervention	Indoor	OMS-I-M08	16-11-20	9	male.tot	mal	0
1553	OMS-16-11-20-E-M08	OULAD MSAAD	intervention	Outdoor	OMS-E-M08	16-11-20	9	male.tot	mal	9
1554	OMS-16-11-20-C-M08	OULAD MSAAD	intervention	Field	OMS-C-M08	16-11-20	9	male.tot	mal	0
1555	OMS-16-11-20-I-M09	OULAD MSAAD	intervention	Indoor	OMS-I-M09	16-11-20	9	male.tot	mal	0
1556	OMS-16-11-20-E-M09	OULAD MSAAD	intervention	Outdoor	OMS-E-M09	16-11-20	9	male.tot	mal	0
1557	OMS-16-11-20-C-M09	OULAD MSAAD	intervention	Field	OMS-C-M09	16-11-20	9	male.tot	mal	0
1558	OMS-16-11-20-I-M10	OULAD MSAAD	intervention	Indoor	OMS-I-M10	16-11-20	9	male.tot	mal	1
1559	OMS-16-11-20-E-M10	OULAD MSAAD	intervention	Outdoor	OMS-E-M10	16-11-20	9	male.tot	mal	0
1560	OMS-16-11-20-C-M10	OULAD MSAAD	intervention	Field	OMS-C-M10	16-11-20	9	male.tot	mal	0
1561	OMS-17-11-20-I-M01	OULAD MSAAD	intervention	Indoor	OMS-I-M01	17-11-20	9	male.tot	mal	2
1562	OMS-17-11-20-E-M01	OULAD MSAAD	intervention	Outdoor	OMS-E-M01	17-11-20	9	male.tot	mal	4
1563	OMS-17-11-20-C-M01	OULAD MSAAD	intervention	Field	OMS-C-M01	17-11-20	9	male.tot	mal	6
1564	OMS-17-11-20-I-M02	OULAD MSAAD	intervention	Indoor	OMS-I-M02	17-11-20	9	male.tot	mal	7
1565	OMS-17-11-20-E-M02	OULAD MSAAD	intervention	Outdoor	OMS-E-M02	17-11-20	9	male.tot	mal	1
1566	OMS-17-11-20-C-M02	OULAD MSAAD	intervention	Field	OMS-C-M02	17-11-20	9	male.tot	mal	1
1567	OMS-17-11-20-I-M03	OULAD MSAAD	intervention	Indoor	OMS-I-M03	17-11-20	9	male.tot	mal	6
1568	OMS-17-11-20-E-M03	OULAD MSAAD	intervention	Outdoor	OMS-E-M03	17-11-20	9	male.tot	mal	0
1569	OMS-17-11-20-C-M03	OULAD MSAAD	intervention	Field	OMS-C-M03	17-11-20	9	male.tot	mal	2
1570	OMS-17-11-20-I-M04	OULAD MSAAD	intervention	Indoor	OMS-I-M04	17-11-20	9	male.tot	mal	1
1571	OMS-17-11-20-E-M04	OULAD MSAAD	intervention	Outdoor	OMS-E-M04	17-11-20	9	male.tot	mal	0
1572	OMS-17-11-20-C-M04	OULAD MSAAD	intervention	Field	OMS-C-M04	17-11-20	9	male.tot	mal	0
1573	OMS-17-11-20-I-M05	OULAD MSAAD	intervention	Indoor	OMS-I-M05	17-11-20	9	male.tot	mal	4
1574	OMS-17-11-20-E-M05	OULAD MSAAD	intervention	Outdoor	OMS-E-M05	17-11-20	9	male.tot	mal	0
1575	OMS-17-11-20-C-M05	OULAD MSAAD	intervention	Field	OMS-C-M05	17-11-20	9	male.tot	mal	1
1576	OMS-17-11-20-I-M06	OULAD MSAAD	intervention	Indoor	OMS-I-M06	17-11-20	9	male.tot	mal	3
1577	OMS-17-11-20-E-M06	OULAD MSAAD	intervention	Outdoor	OMS-E-M06	17-11-20	9	male.tot	mal	0
1578	OMS-17-11-20-C-M06	OULAD MSAAD	intervention	Field	OMS-C-M06	17-11-20	9	male.tot	mal	0
1579	OMS-17-11-20-I-M07	OULAD MSAAD	intervention	Indoor	OMS-I-M07	17-11-20	9	male.tot	mal	0
1580	OMS-17-11-20-E-M07	OULAD MSAAD	intervention	Outdoor	OMS-E-M07	17-11-20	9	male.tot	mal	2
1581	OMS-17-11-20-C-M07	OULAD MSAAD	intervention	Field	OMS-C-M07	17-11-20	9	male.tot	mal	2
1582	OMS-17-11-20-I-M08	OULAD MSAAD	intervention	Indoor	OMS-I-M08	17-11-20	9	male.tot	mal	1
1583	OMS-17-11-20-E-M08	OULAD MSAAD	intervention	Outdoor	OMS-E-M08	17-11-20	9	male.tot	mal	4
1584	OMS-17-11-20-C-M08	OULAD MSAAD	intervention	Field	OMS-C-M08	17-11-20	9	male.tot	mal	0
1585	OMS-17-11-20-I-M09	OULAD MSAAD	intervention	Indoor	OMS-I-M09	17-11-20	9	male.tot	mal	2
1586	OMS-17-11-20-E-M09	OULAD MSAAD	intervention	Outdoor	OMS-E-M09	17-11-20	9	male.tot	mal	0
1587	OMS-17-11-20-C-M09	OULAD MSAAD	intervention	Field	OMS-C-M09	17-11-20	9	male.tot	mal	1
1588	OMS-17-11-20-I-M10	OULAD MSAAD	intervention	Indoor	OMS-I-M10	17-11-20	9	male.tot	mal	0
1589	OMS-17-11-20-E-M10	OULAD MSAAD	intervention	Outdoor	OMS-E-M10	17-11-20	9	male.tot	mal	0
1590	OMS-17-11-20-C-M10	OULAD MSAAD	intervention	Field	OMS-C-M10	17-11-20	9	male.tot	mal	1
1591	OMS-18-11-20-I-M01	OULAD MSAAD	intervention	Indoor	OMS-I-M01	18-11-20	9	male.tot	mal	0
1592	OMS-18-11-20-E-M01	OULAD MSAAD	intervention	Outdoor	OMS-E-M01	18-11-20	9	male.tot	mal	0
1593	OMS-18-11-20-C-M01	OULAD MSAAD	intervention	Field	OMS-C-M01	18-11-20	9	male.tot	mal	0
1594	OMS-18-11-20-I-M02	OULAD MSAAD	intervention	Indoor	OMS-I-M02	18-11-20	9	male.tot	mal	0
1595	OMS-18-11-20-E-M02	OULAD MSAAD	intervention	Outdoor	OMS-E-M02	18-11-20	9	male.tot	mal	0
1596	OMS-18-11-20-C-M02	OULAD MSAAD	intervention	Field	OMS-C-M02	18-11-20	9	male.tot	mal	0
1597	OMS-18-11-20-I-M03	OULAD MSAAD	intervention	Indoor	OMS-I-M03	18-11-20	9	male.tot	mal	0
1598	OMS-18-11-20-E-M03	OULAD MSAAD	intervention	Outdoor	OMS-E-M03	18-11-20	9	male.tot	mal	0
1599	OMS-18-11-20-C-M03	OULAD MSAAD	intervention	Field	OMS-C-M03	18-11-20	9	male.tot	mal	0
1600	OMS-18-11-20-I-M04	OULAD MSAAD	intervention	Indoor	OMS-I-M04	18-11-20	9	male.tot	mal	0
1601	OMS-18-11-20-E-M04	OULAD MSAAD	intervention	Outdoor	OMS-E-M04	18-11-20	9	male.tot	mal	0
1602	OMS-18-11-20-C-M04	OULAD MSAAD	intervention	Field	OMS-C-M04	18-11-20	9	male.tot	mal	0
1603	OMS-18-11-20-I-M05	OULAD MSAAD	intervention	Indoor	OMS-I-M05	18-11-20	9	male.tot	mal	0
1604	OMS-18-11-20-E-M05	OULAD MSAAD	intervention	Outdoor	OMS-E-M05	18-11-20	9	male.tot	mal	0
1605	OMS-18-11-20-C-M05	OULAD MSAAD	intervention	Field	OMS-C-M05	18-11-20	9	male.tot	mal	0
1606	OMS-18-11-20-I-M06	OULAD MSAAD	intervention	Indoor	OMS-I-M06	18-11-20	9	male.tot	mal	0
1607	OMS-18-11-20-E-M06	OULAD MSAAD	intervention	Outdoor	OMS-E-M06	18-11-20	9	male.tot	mal	0
1608	OMS-18-11-20-C-M06	OULAD MSAAD	intervention	Field	OMS-C-M06	18-11-20	9	male.tot	mal	0
1609	OMS-18-11-20-I-M07	OULAD MSAAD	intervention	Indoor	OMS-I-M07	18-11-20	9	male.tot	mal	0
1610	OMS-18-11-20-E-M07	OULAD MSAAD	intervention	Outdoor	OMS-E-M07	18-11-20	9	male.tot	mal	0
1611	OMS-18-11-20-C-M07	OULAD MSAAD	intervention	Field	OMS-C-M07	18-11-20	9	male.tot	mal	0
1612	OMS-18-11-20-I-M08	OULAD MSAAD	intervention	Indoor	OMS-I-M08	18-11-20	9	male.tot	mal	2
1613	OMS-18-11-20-E-M08	OULAD MSAAD	intervention	Outdoor	OMS-E-M08	18-11-20	9	male.tot	mal	0
1614	OMS-18-11-20-C-M08	OULAD MSAAD	intervention	Field	OMS-C-M08	18-11-20	9	male.tot	mal	0
1615	OMS-18-11-20-I-M09	OULAD MSAAD	intervention	Indoor	OMS-I-M09	18-11-20	9	male.tot	mal	0
1616	OMS-18-11-20-E-M09	OULAD MSAAD	intervention	Outdoor	OMS-E-M09	18-11-20	9	male.tot	mal	0
1617	OMS-18-11-20-C-M09	OULAD MSAAD	intervention	Field	OMS-C-M09	18-11-20	9	male.tot	mal	0
1618	OMS-18-11-20-I-M10	OULAD MSAAD	intervention	Indoor	OMS-I-M10	18-11-20	9	male.tot	mal	1
1619	OMS-18-11-20-E-M10	OULAD MSAAD	intervention	Outdoor	OMS-E-M10	18-11-20	9	male.tot	mal	0
1620	OMS-18-11-20-C-M10	OULAD MSAAD	intervention	Field	OMS-C-M10	18-11-20	9	male.tot	mal	0
1621	TSL-15-06-20-I-M01	TIMSLA	control	Indoor	TSL-I-M01	15-06-20	1	male.tot	mal	26
1622	TSL-15-06-20-E-M01	TIMSLA	control	Outdoor	TSL-E-M01	15-06-20	1	male.tot	mal	27
1623	TSL-15-06-20-C-M01	TIMSLA	control	Field	TSL-C-M01	15-06-20	1	male.tot	mal	11
1624	TSL-15-06-20-I-M02	TIMSLA	control	Indoor	TSL-I-M02	15-06-20	1	male.tot	mal	16
1625	TSL-15-06-20-E-M02	TIMSLA	control	Outdoor	TSL-E-M02	15-06-20	1	male.tot	mal	5
1626	TSL-15-06-20-C-M02	TIMSLA	control	Field	TSL-C-M02	15-06-20	1	male.tot	mal	1
1627	TSL-15-06-20-I-M03	TIMSLA	control	Indoor	TSL-I-M03	15-06-20	1	male.tot	mal	51
1628	TSL-15-06-20-E-M03	TIMSLA	control	Outdoor	TSL-E-M03	15-06-20	1	male.tot	mal	11
1629	TSL-15-06-20-C-M03	TIMSLA	control	Field	TSL-C-M03	15-06-20	1	male.tot	mal	4
1630	TSL-15-06-20-I-M04	TIMSLA	control	Indoor	TSL-I-M04	15-06-20	1	male.tot	mal	25
1631	TSL-15-06-20-E-M04	TIMSLA	control	Outdoor	TSL-E-M04	15-06-20	1	male.tot	mal	24
1632	TSL-15-06-20-C-M04	TIMSLA	control	Field	TSL-C-M04	15-06-20	1	male.tot	mal	12
1633	TSL-15-06-20-I-M05	TIMSLA	control	Indoor	TSL-I-M05	15-06-20	1	male.tot	mal	22
1634	TSL-15-06-20-E-M05	TIMSLA	control	Outdoor	TSL-E-M05	15-06-20	1	male.tot	mal	9
1635	TSL-15-06-20-C-M05	TIMSLA	control	Field	TSL-C-M05	15-06-20	1	male.tot	mal	8
1636	TSL-15-06-20-I-M06	TIMSLA	control	Indoor	TSL-I-M06	15-06-20	1	male.tot	mal	5
1637	TSL-15-06-20-E-M06	TIMSLA	control	Outdoor	TSL-E-M06	15-06-20	1	male.tot	mal	11
1638	TSL-15-06-20-C-M06	TIMSLA	control	Field	TSL-C-M06	15-06-20	1	male.tot	mal	14
1639	TSL-15-06-20-I-M07	TIMSLA	control	Indoor	TSL-I-M07	15-06-20	1	male.tot	mal	29
1640	TSL-15-06-20-E-M07	TIMSLA	control	Outdoor	TSL-E-M07	15-06-20	1	male.tot	mal	6
1641	TSL-15-06-20-C-M07	TIMSLA	control	Field	TSL-C-M07	15-06-20	1	male.tot	mal	2
1642	TSL-15-06-20-I-M08	TIMSLA	control	Indoor	TSL-I-M08	15-06-20	1	male.tot	mal	12
1643	TSL-15-06-20-E-M08	TIMSLA	control	Outdoor	TSL-E-M08	15-06-20	1	male.tot	mal	28
1644	TSL-15-06-20-C-M08	TIMSLA	control	Field	TSL-C-M08	15-06-20	1	male.tot	mal	8
1645	TSL-15-06-20-I-M09	TIMSLA	control	Indoor	TSL-I-M09	15-06-20	1	male.tot	mal	30
1646	TSL-15-06-20-E-M09	TIMSLA	control	Outdoor	TSL-E-M09	15-06-20	1	male.tot	mal	13
1647	TSL-15-06-20-C-M09	TIMSLA	control	Field	TSL-C-M09	15-06-20	1	male.tot	mal	5
1648	TSL-15-06-20-I-M10	TIMSLA	control	Indoor	TSL-I-M10	15-06-20	1	male.tot	mal	77
1649	TSL-15-06-20-E-M10	TIMSLA	control	Outdoor	TSL-E-M10	15-06-20	1	male.tot	mal	107
1650	TSL-15-06-20-C-M10	TIMSLA	control	Field	TSL-C-M10	15-06-20	1	male.tot	mal	3
1651	TSL-16-06-20-I-M01	TIMSLA	control	Indoor	TSL-I-M01	16-06-20	1	male.tot	mal	13
1652	TSL-16-06-20-E-M01	TIMSLA	control	Outdoor	TSL-E-M01	16-06-20	1	male.tot	mal	5
1653	TSL-16-06-20-C-M01	TIMSLA	control	Field	TSL-C-M01	16-06-20	1	male.tot	mal	3
1654	TSL-16-06-20-I-M02	TIMSLA	control	Indoor	TSL-I-M02	16-06-20	1	male.tot	mal	10
1655	TSL-16-06-20-E-M02	TIMSLA	control	Outdoor	TSL-E-M02	16-06-20	1	male.tot	mal	10
1656	TSL-16-06-20-C-M02	TIMSLA	control	Field	TSL-C-M02	16-06-20	1	male.tot	mal	0
1657	TSL-16-06-20-I-M03	TIMSLA	control	Indoor	TSL-I-M03	16-06-20	1	male.tot	mal	44
1658	TSL-16-06-20-E-M03	TIMSLA	control	Outdoor	TSL-E-M03	16-06-20	1	male.tot	mal	3
1659	TSL-16-06-20-C-M03	TIMSLA	control	Field	TSL-C-M03	16-06-20	1	male.tot	mal	3
1660	TSL-16-06-20-I-M04	TIMSLA	control	Indoor	TSL-I-M04	16-06-20	1	male.tot	mal	18
1661	TSL-16-06-20-E-M04	TIMSLA	control	Outdoor	TSL-E-M04	16-06-20	1	male.tot	mal	10
1662	TSL-16-06-20-C-M04	TIMSLA	control	Field	TSL-C-M04	16-06-20	1	male.tot	mal	2
1663	TSL-16-06-20-I-M05	TIMSLA	control	Indoor	TSL-I-M05	16-06-20	1	male.tot	mal	52
1664	TSL-16-06-20-E-M05	TIMSLA	control	Outdoor	TSL-E-M05	16-06-20	1	male.tot	mal	7
1665	TSL-16-06-20-C-M05	TIMSLA	control	Field	TSL-C-M05	16-06-20	1	male.tot	mal	19
1666	TSL-16-06-20-I-M06	TIMSLA	control	Indoor	TSL-I-M06	16-06-20	1	male.tot	mal	0
1667	TSL-16-06-20-E-M06	TIMSLA	control	Outdoor	TSL-E-M06	16-06-20	1	male.tot	mal	10
1668	TSL-16-06-20-C-M06	TIMSLA	control	Field	TSL-C-M06	16-06-20	1	male.tot	mal	0
1669	TSL-16-06-20-I-M07	TIMSLA	control	Indoor	TSL-I-M07	16-06-20	1	male.tot	mal	107
1670	TSL-16-06-20-E-M07	TIMSLA	control	Outdoor	TSL-E-M07	16-06-20	1	male.tot	mal	13
1671	TSL-16-06-20-C-M07	TIMSLA	control	Field	TSL-C-M07	16-06-20	1	male.tot	mal	7
1672	TSL-16-06-20-I-M08	TIMSLA	control	Indoor	TSL-I-M08	16-06-20	1	male.tot	mal	34
1673	TSL-16-06-20-E-M08	TIMSLA	control	Outdoor	TSL-E-M08	16-06-20	1	male.tot	mal	2
1674	TSL-16-06-20-C-M08	TIMSLA	control	Field	TSL-C-M08	16-06-20	1	male.tot	mal	7
1675	TSL-16-06-20-I-M09	TIMSLA	control	Indoor	TSL-I-M09	16-06-20	1	male.tot	mal	49
1676	TSL-16-06-20-E-M09	TIMSLA	control	Outdoor	TSL-E-M09	16-06-20	1	male.tot	mal	11
1677	TSL-16-06-20-C-M09	TIMSLA	control	Field	TSL-C-M09	16-06-20	1	male.tot	mal	0
1678	TSL-16-06-20-I-M10	TIMSLA	control	Indoor	TSL-I-M10	16-06-20	1	male.tot	mal	11
1679	TSL-16-06-20-E-M10	TIMSLA	control	Outdoor	TSL-E-M10	16-06-20	1	male.tot	mal	10
1680	TSL-16-06-20-C-M10	TIMSLA	control	Field	TSL-C-M10	16-06-20	1	male.tot	mal	2
1681	TSL-17-06-20-I-M01	TIMSLA	control	Indoor	TSL-I-M01	17-06-20	1	male.tot	mal	42
1682	TSL-17-06-20-E-M01	TIMSLA	control	Outdoor	TSL-E-M01	17-06-20	1	male.tot	mal	50
1683	TSL-17-06-20-C-M01	TIMSLA	control	Field	TSL-C-M01	17-06-20	1	male.tot	mal	3
1684	TSL-17-06-20-I-M02	TIMSLA	control	Indoor	TSL-I-M02	17-06-20	1	male.tot	mal	62
1685	TSL-17-06-20-E-M02	TIMSLA	control	Outdoor	TSL-E-M02	17-06-20	1	male.tot	mal	14
1686	TSL-17-06-20-C-M02	TIMSLA	control	Field	TSL-C-M02	17-06-20	1	male.tot	mal	3
1687	TSL-17-06-20-I-M03	TIMSLA	control	Indoor	TSL-I-M03	17-06-20	1	male.tot	mal	9
1688	TSL-17-06-20-E-M03	TIMSLA	control	Outdoor	TSL-E-M03	17-06-20	1	male.tot	mal	15
1689	TSL-17-06-20-C-M03	TIMSLA	control	Field	TSL-C-M03	17-06-20	1	male.tot	mal	3
1690	TSL-17-06-20-I-M04	TIMSLA	control	Indoor	TSL-I-M04	17-06-20	1	male.tot	mal	8
1691	TSL-17-06-20-E-M04	TIMSLA	control	Outdoor	TSL-E-M04	17-06-20	1	male.tot	mal	2
1692	TSL-17-06-20-C-M04	TIMSLA	control	Field	TSL-C-M04	17-06-20	1	male.tot	mal	2
1693	TSL-17-06-20-I-M05	TIMSLA	control	Indoor	TSL-I-M05	17-06-20	1	male.tot	mal	6
1694	TSL-17-06-20-E-M05	TIMSLA	control	Outdoor	TSL-E-M05	17-06-20	1	male.tot	mal	5
1695	TSL-17-06-20-C-M05	TIMSLA	control	Field	TSL-C-M05	17-06-20	1	male.tot	mal	0
1696	TSL-17-06-20-I-M06	TIMSLA	control	Indoor	TSL-I-M06	17-06-20	1	male.tot	mal	4
1697	TSL-17-06-20-E-M06	TIMSLA	control	Outdoor	TSL-E-M06	17-06-20	1	male.tot	mal	21
1698	TSL-17-06-20-C-M06	TIMSLA	control	Field	TSL-C-M06	17-06-20	1	male.tot	mal	6
1699	TSL-17-06-20-I-M07	TIMSLA	control	Indoor	TSL-I-M07	17-06-20	1	male.tot	mal	22
1700	TSL-17-06-20-E-M07	TIMSLA	control	Outdoor	TSL-E-M07	17-06-20	1	male.tot	mal	12
1701	TSL-17-06-20-C-M07	TIMSLA	control	Field	TSL-C-M07	17-06-20	1	male.tot	mal	8
1702	TSL-17-06-20-I-M08	TIMSLA	control	Indoor	TSL-I-M08	17-06-20	1	male.tot	mal	4
1703	TSL-17-06-20-E-M08	TIMSLA	control	Outdoor	TSL-E-M08	17-06-20	1	male.tot	mal	5
1704	TSL-17-06-20-C-M08	TIMSLA	control	Field	TSL-C-M08	17-06-20	1	male.tot	mal	0
1705	TSL-17-06-20-I-M09	TIMSLA	control	Indoor	TSL-I-M09	17-06-20	1	male.tot	mal	4
1706	TSL-17-06-20-E-M09	TIMSLA	control	Outdoor	TSL-E-M09	17-06-20	1	male.tot	mal	2
1707	TSL-17-06-20-C-M09	TIMSLA	control	Field	TSL-C-M09	17-06-20	1	male.tot	mal	0
1708	TSL-17-06-20-I-M10	TIMSLA	control	Indoor	TSL-I-M10	17-06-20	1	male.tot	mal	8
1709	TSL-17-06-20-E-M10	TIMSLA	control	Outdoor	TSL-E-M10	17-06-20	1	male.tot	mal	8
1710	TSL-17-06-20-C-M10	TIMSLA	control	Field	TSL-C-M10	17-06-20	1	male.tot	mal	1
1711	TSL-28-06-20-I-M01	TIMSLA	control	Indoor	TSL-I-M01	28-06-20	2	male.tot	mal	4
1712	TSL-28-06-20-E-M01	TIMSLA	control	Outdoor	TSL-E-M01	28-06-20	2	male.tot	mal	12
1713	TSL-28-06-20-C-M01	TIMSLA	control	Field	TSL-C-M01	28-06-20	2	male.tot	mal	3
1714	TSL-28-06-20-I-M02	TIMSLA	control	Indoor	TSL-I-M02	28-06-20	2	male.tot	mal	4
1715	TSL-28-06-20-E-M02	TIMSLA	control	Outdoor	TSL-E-M02	28-06-20	2	male.tot	mal	3
1716	TSL-28-06-20-C-M02	TIMSLA	control	Field	TSL-C-M02	28-06-20	2	male.tot	mal	0
1717	TSL-28-06-20-I-M03	TIMSLA	control	Indoor	TSL-I-M03	28-06-20	2	male.tot	mal	0
1718	TSL-28-06-20-E-M03	TIMSLA	control	Outdoor	TSL-E-M03	28-06-20	2	male.tot	mal	54
1719	TSL-28-06-20-C-M03	TIMSLA	control	Field	TSL-C-M03	28-06-20	2	male.tot	mal	2
1720	TSL-28-06-20-I-M04	TIMSLA	control	Indoor	TSL-I-M04	28-06-20	2	male.tot	mal	2
1721	TSL-28-06-20-E-M04	TIMSLA	control	Outdoor	TSL-E-M04	28-06-20	2	male.tot	mal	18
1722	TSL-28-06-20-C-M04	TIMSLA	control	Field	TSL-C-M04	28-06-20	2	male.tot	mal	4
1723	TSL-28-06-20-I-M05	TIMSLA	control	Indoor	TSL-I-M05	28-06-20	2	male.tot	mal	8
1724	TSL-28-06-20-E-M05	TIMSLA	control	Outdoor	TSL-E-M05	28-06-20	2	male.tot	mal	7
1725	TSL-28-06-20-C-M05	TIMSLA	control	Field	TSL-C-M05	28-06-20	2	male.tot	mal	4
1726	TSL-28-06-20-I-M06	TIMSLA	control	Indoor	TSL-I-M06	28-06-20	2	male.tot	mal	2
1727	TSL-28-06-20-E-M06	TIMSLA	control	Outdoor	TSL-E-M06	28-06-20	2	male.tot	mal	2
1728	TSL-28-06-20-C-M06	TIMSLA	control	Field	TSL-C-M06	28-06-20	2	male.tot	mal	1
1729	TSL-28-06-20-I-M07	TIMSLA	control	Indoor	TSL-I-M07	28-06-20	2	male.tot	mal	0
1730	TSL-28-06-20-E-M07	TIMSLA	control	Outdoor	TSL-E-M07	28-06-20	2	male.tot	mal	22
1731	TSL-28-06-20-C-M07	TIMSLA	control	Field	TSL-C-M07	28-06-20	2	male.tot	mal	8
1732	TSL-28-06-20-I-M08	TIMSLA	control	Indoor	TSL-I-M08	28-06-20	2	male.tot	mal	3
1733	TSL-28-06-20-E-M08	TIMSLA	control	Outdoor	TSL-E-M08	28-06-20	2	male.tot	mal	0
1734	TSL-28-06-20-C-M08	TIMSLA	control	Field	TSL-C-M08	28-06-20	2	male.tot	mal	0
1735	TSL-28-06-20-I-M09	TIMSLA	control	Indoor	TSL-I-M09	28-06-20	2	male.tot	mal	9
1736	TSL-28-06-20-E-M09	TIMSLA	control	Outdoor	TSL-E-M09	28-06-20	2	male.tot	mal	9
1737	TSL-28-06-20-C-M09	TIMSLA	control	Field	TSL-C-M09	28-06-20	2	male.tot	mal	1
1738	TSL-28-06-20-I-M10	TIMSLA	control	Indoor	TSL-I-M10	28-06-20	2	male.tot	mal	5
1739	TSL-28-06-20-E-M10	TIMSLA	control	Outdoor	TSL-E-M10	28-06-20	2	male.tot	mal	4
1740	TSL-28-06-20-C-M10	TIMSLA	control	Field	TSL-C-M10	28-06-20	2	male.tot	mal	0
1741	TSL-29-06-20-I-M01	TIMSLA	control	Indoor	TSL-I-M01	29-06-20	2	male.tot	mal	5
1742	TSL-29-06-20-E-M01	TIMSLA	control	Outdoor	TSL-E-M01	29-06-20	2	male.tot	mal	2
1743	TSL-29-06-20-C-M01	TIMSLA	control	Field	TSL-C-M01	29-06-20	2	male.tot	mal	0
1744	TSL-29-06-20-I-M02	TIMSLA	control	Indoor	TSL-I-M02	29-06-20	2	male.tot	mal	0
1745	TSL-29-06-20-E-M02	TIMSLA	control	Outdoor	TSL-E-M02	29-06-20	2	male.tot	mal	24
1746	TSL-29-06-20-C-M02	TIMSLA	control	Field	TSL-C-M02	29-06-20	2	male.tot	mal	0
1747	TSL-29-06-20-I-M03	TIMSLA	control	Indoor	TSL-I-M03	29-06-20	2	male.tot	mal	0
1748	TSL-29-06-20-E-M03	TIMSLA	control	Outdoor	TSL-E-M03	29-06-20	2	male.tot	mal	7
1749	TSL-29-06-20-C-M03	TIMSLA	control	Field	TSL-C-M03	29-06-20	2	male.tot	mal	0
1750	TSL-29-06-20-I-M04	TIMSLA	control	Indoor	TSL-I-M04	29-06-20	2	male.tot	mal	5
1751	TSL-29-06-20-E-M04	TIMSLA	control	Outdoor	TSL-E-M04	29-06-20	2	male.tot	mal	5
1752	TSL-29-06-20-C-M04	TIMSLA	control	Field	TSL-C-M04	29-06-20	2	male.tot	mal	0
1753	TSL-29-06-20-I-M05	TIMSLA	control	Indoor	TSL-I-M05	29-06-20	2	male.tot	mal	5
1754	TSL-29-06-20-E-M05	TIMSLA	control	Outdoor	TSL-E-M05	29-06-20	2	male.tot	mal	4
1755	TSL-29-06-20-C-M05	TIMSLA	control	Field	TSL-C-M05	29-06-20	2	male.tot	mal	0
1756	TSL-29-06-20-I-M06	TIMSLA	control	Indoor	TSL-I-M06	29-06-20	2	male.tot	mal	9
1757	TSL-29-06-20-E-M06	TIMSLA	control	Outdoor	TSL-E-M06	29-06-20	2	male.tot	mal	2
1758	TSL-29-06-20-C-M06	TIMSLA	control	Field	TSL-C-M06	29-06-20	2	male.tot	mal	0
1759	TSL-29-06-20-I-M07	TIMSLA	control	Indoor	TSL-I-M07	29-06-20	2	male.tot	mal	5
1760	TSL-29-06-20-E-M07	TIMSLA	control	Outdoor	TSL-E-M07	29-06-20	2	male.tot	mal	2
1761	TSL-29-06-20-C-M07	TIMSLA	control	Field	TSL-C-M07	29-06-20	2	male.tot	mal	1
1762	TSL-29-06-20-I-M08	TIMSLA	control	Indoor	TSL-I-M08	29-06-20	2	male.tot	mal	1
1763	TSL-29-06-20-E-M08	TIMSLA	control	Outdoor	TSL-E-M08	29-06-20	2	male.tot	mal	1
1764	TSL-29-06-20-C-M08	TIMSLA	control	Field	TSL-C-M08	29-06-20	2	male.tot	mal	0
1765	TSL-29-06-20-I-M09	TIMSLA	control	Indoor	TSL-I-M09	29-06-20	2	male.tot	mal	11
1766	TSL-29-06-20-E-M09	TIMSLA	control	Outdoor	TSL-E-M09	29-06-20	2	male.tot	mal	0
1767	TSL-29-06-20-C-M09	TIMSLA	control	Field	TSL-C-M09	29-06-20	2	male.tot	mal	0
1768	TSL-29-06-20-I-M10	TIMSLA	control	Indoor	TSL-I-M10	29-06-20	2	male.tot	mal	1
1769	TSL-29-06-20-E-M10	TIMSLA	control	Outdoor	TSL-E-M10	29-06-20	2	male.tot	mal	0
1770	TSL-29-06-20-C-M10	TIMSLA	control	Field	TSL-C-M10	29-06-20	2	male.tot	mal	0
1771	TSL-30-06-20-I-M01	TIMSLA	control	Indoor	TSL-I-M01	30-06-20	2	male.tot	mal	8
1772	TSL-30-06-20-E-M01	TIMSLA	control	Outdoor	TSL-E-M01	30-06-20	2	male.tot	mal	4
1773	TSL-30-06-20-C-M01	TIMSLA	control	Field	TSL-C-M01	30-06-20	2	male.tot	mal	0
1774	TSL-30-06-20-I-M02	TIMSLA	control	Indoor	TSL-I-M02	30-06-20	2	male.tot	mal	1
1775	TSL-30-06-20-E-M02	TIMSLA	control	Outdoor	TSL-E-M02	30-06-20	2	male.tot	mal	2
1776	TSL-30-06-20-C-M02	TIMSLA	control	Field	TSL-C-M02	30-06-20	2	male.tot	mal	0
1777	TSL-30-06-20-I-M03	TIMSLA	control	Indoor	TSL-I-M03	30-06-20	2	male.tot	mal	2
1778	TSL-30-06-20-E-M03	TIMSLA	control	Outdoor	TSL-E-M03	30-06-20	2	male.tot	mal	4
1779	TSL-30-06-20-C-M03	TIMSLA	control	Field	TSL-C-M03	30-06-20	2	male.tot	mal	2
1780	TSL-30-06-20-I-M04	TIMSLA	control	Indoor	TSL-I-M04	30-06-20	2	male.tot	mal	3
1781	TSL-30-06-20-E-M04	TIMSLA	control	Outdoor	TSL-E-M04	30-06-20	2	male.tot	mal	5
1782	TSL-30-06-20-C-M04	TIMSLA	control	Field	TSL-C-M04	30-06-20	2	male.tot	mal	3
1783	TSL-30-06-20-I-M05	TIMSLA	control	Indoor	TSL-I-M05	30-06-20	2	male.tot	mal	8
1784	TSL-30-06-20-E-M05	TIMSLA	control	Outdoor	TSL-E-M05	30-06-20	2	male.tot	mal	6
1785	TSL-30-06-20-C-M05	TIMSLA	control	Field	TSL-C-M05	30-06-20	2	male.tot	mal	1
1786	TSL-30-06-20-I-M06	TIMSLA	control	Indoor	TSL-I-M06	30-06-20	2	male.tot	mal	0
1787	TSL-30-06-20-E-M06	TIMSLA	control	Outdoor	TSL-E-M06	30-06-20	2	male.tot	mal	15
1788	TSL-30-06-20-C-M06	TIMSLA	control	Field	TSL-C-M06	30-06-20	2	male.tot	mal	0
1789	TSL-30-06-20-I-M07	TIMSLA	control	Indoor	TSL-I-M07	30-06-20	2	male.tot	mal	5
1790	TSL-30-06-20-E-M07	TIMSLA	control	Outdoor	TSL-E-M07	30-06-20	2	male.tot	mal	15
1791	TSL-30-06-20-C-M07	TIMSLA	control	Field	TSL-C-M07	30-06-20	2	male.tot	mal	0
1792	TSL-30-06-20-I-M08	TIMSLA	control	Indoor	TSL-I-M08	30-06-20	2	male.tot	mal	14
1793	TSL-30-06-20-E-M08	TIMSLA	control	Outdoor	TSL-E-M08	30-06-20	2	male.tot	mal	17
1794	TSL-30-06-20-C-M08	TIMSLA	control	Field	TSL-C-M08	30-06-20	2	male.tot	mal	1
1795	TSL-30-06-20-I-M09	TIMSLA	control	Indoor	TSL-I-M09	30-06-20	2	male.tot	mal	3
1796	TSL-30-06-20-E-M09	TIMSLA	control	Outdoor	TSL-E-M09	30-06-20	2	male.tot	mal	1
1797	TSL-30-06-20-C-M09	TIMSLA	control	Field	TSL-C-M09	30-06-20	2	male.tot	mal	3
1798	TSL-30-06-20-I-M10	TIMSLA	control	Indoor	TSL-I-M10	30-06-20	2	male.tot	mal	17
1799	TSL-30-06-20-E-M10	TIMSLA	control	Outdoor	TSL-E-M10	30-06-20	2	male.tot	mal	7
1800	TSL-30-06-20-C-M10	TIMSLA	control	Field	TSL-C-M10	30-06-20	2	male.tot	mal	0
1801	TSL-13-07-20-I-M01	TIMSLA	control	Indoor	TSL-I-M01	13-07-20	3	male.tot	mal	6
1802	TSL-13-07-20-E-M01	TIMSLA	control	Outdoor	TSL-E-M01	13-07-20	3	male.tot	mal	11
1803	TSL-13-07-20-C-M01	TIMSLA	control	Field	TSL-C-M01	13-07-20	3	male.tot	mal	0
1804	TSL-13-07-20-I-M02	TIMSLA	control	Indoor	TSL-I-M02	13-07-20	3	male.tot	mal	22
1805	TSL-13-07-20-E-M02	TIMSLA	control	Outdoor	TSL-E-M02	13-07-20	3	male.tot	mal	13
1806	TSL-13-07-20-C-M02	TIMSLA	control	Field	TSL-C-M02	13-07-20	3	male.tot	mal	0
1807	TSL-13-07-20-I-M03	TIMSLA	control	Indoor	TSL-I-M03	13-07-20	3	male.tot	mal	5
1808	TSL-13-07-20-E-M03	TIMSLA	control	Outdoor	TSL-E-M03	13-07-20	3	male.tot	mal	2
1809	TSL-13-07-20-C-M03	TIMSLA	control	Field	TSL-C-M03	13-07-20	3	male.tot	mal	0
1810	TSL-13-07-20-I-M04	TIMSLA	control	Indoor	TSL-I-M04	13-07-20	3	male.tot	mal	2
1811	TSL-13-07-20-E-M04	TIMSLA	control	Outdoor	TSL-E-M04	13-07-20	3	male.tot	mal	8
1812	TSL-13-07-20-C-M04	TIMSLA	control	Field	TSL-C-M04	13-07-20	3	male.tot	mal	0
1813	TSL-13-07-20-I-M05	TIMSLA	control	Indoor	TSL-I-M05	13-07-20	3	male.tot	mal	0
1814	TSL-13-07-20-E-M05	TIMSLA	control	Outdoor	TSL-E-M05	13-07-20	3	male.tot	mal	3
1815	TSL-13-07-20-C-M05	TIMSLA	control	Field	TSL-C-M05	13-07-20	3	male.tot	mal	0
1816	TSL-13-07-20-I-M06	TIMSLA	control	Indoor	TSL-I-M06	13-07-20	3	male.tot	mal	9
1817	TSL-13-07-20-E-M06	TIMSLA	control	Outdoor	TSL-E-M06	13-07-20	3	male.tot	mal	10
1818	TSL-13-07-20-C-M06	TIMSLA	control	Field	TSL-C-M06	13-07-20	3	male.tot	mal	0
1819	TSL-13-07-20-I-M07	TIMSLA	control	Indoor	TSL-I-M07	13-07-20	3	male.tot	mal	4
1820	TSL-13-07-20-E-M07	TIMSLA	control	Outdoor	TSL-E-M07	13-07-20	3	male.tot	mal	0
1821	TSL-13-07-20-C-M07	TIMSLA	control	Field	TSL-C-M07	13-07-20	3	male.tot	mal	6
1822	TSL-13-07-20-I-M08	TIMSLA	control	Indoor	TSL-I-M08	13-07-20	3	male.tot	mal	8
1823	TSL-13-07-20-E-M08	TIMSLA	control	Outdoor	TSL-E-M08	13-07-20	3	male.tot	mal	0
1824	TSL-13-07-20-C-M08	TIMSLA	control	Field	TSL-C-M08	13-07-20	3	male.tot	mal	1
1825	TSL-13-07-20-I-M09	TIMSLA	control	Indoor	TSL-I-M09	13-07-20	3	male.tot	mal	9
1826	TSL-13-07-20-E-M09	TIMSLA	control	Outdoor	TSL-E-M09	13-07-20	3	male.tot	mal	3
1827	TSL-13-07-20-C-M09	TIMSLA	control	Field	TSL-C-M09	13-07-20	3	male.tot	mal	0
1828	TSL-13-07-20-I-M10	TIMSLA	control	Indoor	TSL-I-M10	13-07-20	3	male.tot	mal	8
1829	TSL-13-07-20-E-M10	TIMSLA	control	Outdoor	TSL-E-M10	13-07-20	3	male.tot	mal	0
1830	TSL-13-07-20-C-M10	TIMSLA	control	Field	TSL-C-M10	13-07-20	3	male.tot	mal	0
1831	TSL-14-07-20-I-M01	TIMSLA	control	Indoor	TSL-I-M01	14-07-20	3	male.tot	mal	6
1832	TSL-14-07-20-E-M01	TIMSLA	control	Outdoor	TSL-E-M01	14-07-20	3	male.tot	mal	0
1833	TSL-14-07-20-C-M01	TIMSLA	control	Field	TSL-C-M01	14-07-20	3	male.tot	mal	0
1834	TSL-14-07-20-I-M02	TIMSLA	control	Indoor	TSL-I-M02	14-07-20	3	male.tot	mal	3
1835	TSL-14-07-20-E-M02	TIMSLA	control	Outdoor	TSL-E-M02	14-07-20	3	male.tot	mal	17
1836	TSL-14-07-20-C-M02	TIMSLA	control	Field	TSL-C-M02	14-07-20	3	male.tot	mal	2
1837	TSL-14-07-20-I-M03	TIMSLA	control	Indoor	TSL-I-M03	14-07-20	3	male.tot	mal	22
1838	TSL-14-07-20-E-M03	TIMSLA	control	Outdoor	TSL-E-M03	14-07-20	3	male.tot	mal	2
1839	TSL-14-07-20-C-M03	TIMSLA	control	Field	TSL-C-M03	14-07-20	3	male.tot	mal	3
1840	TSL-14-07-20-I-M04	TIMSLA	control	Indoor	TSL-I-M04	14-07-20	3	male.tot	mal	18
1841	TSL-14-07-20-E-M04	TIMSLA	control	Outdoor	TSL-E-M04	14-07-20	3	male.tot	mal	11
1842	TSL-14-07-20-C-M04	TIMSLA	control	Field	TSL-C-M04	14-07-20	3	male.tot	mal	0
1843	TSL-14-07-20-I-M05	TIMSLA	control	Indoor	TSL-I-M05	14-07-20	3	male.tot	mal	12
1844	TSL-14-07-20-E-M05	TIMSLA	control	Outdoor	TSL-E-M05	14-07-20	3	male.tot	mal	2
1845	TSL-14-07-20-C-M05	TIMSLA	control	Field	TSL-C-M05	14-07-20	3	male.tot	mal	0
1846	TSL-14-07-20-I-M06	TIMSLA	control	Indoor	TSL-I-M06	14-07-20	3	male.tot	mal	6
1847	TSL-14-07-20-E-M06	TIMSLA	control	Outdoor	TSL-E-M06	14-07-20	3	male.tot	mal	3
1848	TSL-14-07-20-C-M06	TIMSLA	control	Field	TSL-C-M06	14-07-20	3	male.tot	mal	0
1849	TSL-14-07-20-I-M07	TIMSLA	control	Indoor	TSL-I-M07	14-07-20	3	male.tot	mal	0
1850	TSL-14-07-20-E-M07	TIMSLA	control	Outdoor	TSL-E-M07	14-07-20	3	male.tot	mal	3
1851	TSL-14-07-20-C-M07	TIMSLA	control	Field	TSL-C-M07	14-07-20	3	male.tot	mal	0
1852	TSL-14-07-20-I-M08	TIMSLA	control	Indoor	TSL-I-M08	14-07-20	3	male.tot	mal	12
1853	TSL-14-07-20-E-M08	TIMSLA	control	Outdoor	TSL-E-M08	14-07-20	3	male.tot	mal	3
1854	TSL-14-07-20-C-M08	TIMSLA	control	Field	TSL-C-M08	14-07-20	3	male.tot	mal	0
1855	TSL-14-07-20-I-M09	TIMSLA	control	Indoor	TSL-I-M09	14-07-20	3	male.tot	mal	4
1856	TSL-14-07-20-E-M09	TIMSLA	control	Outdoor	TSL-E-M09	14-07-20	3	male.tot	mal	5
1857	TSL-14-07-20-C-M09	TIMSLA	control	Field	TSL-C-M09	14-07-20	3	male.tot	mal	0
1858	TSL-14-07-20-I-M10	TIMSLA	control	Indoor	TSL-I-M10	14-07-20	3	male.tot	mal	2
1859	TSL-14-07-20-E-M10	TIMSLA	control	Outdoor	TSL-E-M10	14-07-20	3	male.tot	mal	3
1860	TSL-14-07-20-C-M10	TIMSLA	control	Field	TSL-C-M10	14-07-20	3	male.tot	mal	0
1861	TSL-15-07-20-I-M01	TIMSLA	control	Indoor	TSL-I-M01	15-07-20	3	male.tot	mal	8
1862	TSL-15-07-20-E-M01	TIMSLA	control	Outdoor	TSL-E-M01	15-07-20	3	male.tot	mal	1
1863	TSL-15-07-20-C-M01	TIMSLA	control	Field	TSL-C-M01	15-07-20	3	male.tot	mal	0
1864	TSL-15-07-20-I-M02	TIMSLA	control	Indoor	TSL-I-M02	15-07-20	3	male.tot	mal	0
1865	TSL-15-07-20-E-M02	TIMSLA	control	Outdoor	TSL-E-M02	15-07-20	3	male.tot	mal	13
1866	TSL-15-07-20-C-M02	TIMSLA	control	Field	TSL-C-M02	15-07-20	3	male.tot	mal	0
1867	TSL-15-07-20-I-M03	TIMSLA	control	Indoor	TSL-I-M03	15-07-20	3	male.tot	mal	7
1868	TSL-15-07-20-E-M03	TIMSLA	control	Outdoor	TSL-E-M03	15-07-20	3	male.tot	mal	3
1869	TSL-15-07-20-C-M03	TIMSLA	control	Field	TSL-C-M03	15-07-20	3	male.tot	mal	0
1870	TSL-15-07-20-I-M04	TIMSLA	control	Indoor	TSL-I-M04	15-07-20	3	male.tot	mal	27
1871	TSL-15-07-20-E-M04	TIMSLA	control	Outdoor	TSL-E-M04	15-07-20	3	male.tot	mal	10
1872	TSL-15-07-20-C-M04	TIMSLA	control	Field	TSL-C-M04	15-07-20	3	male.tot	mal	1
1873	TSL-15-07-20-I-M05	TIMSLA	control	Indoor	TSL-I-M05	15-07-20	3	male.tot	mal	7
1874	TSL-15-07-20-E-M05	TIMSLA	control	Outdoor	TSL-E-M05	15-07-20	3	male.tot	mal	5
1875	TSL-15-07-20-C-M05	TIMSLA	control	Field	TSL-C-M05	15-07-20	3	male.tot	mal	1
1876	TSL-15-07-20-I-M06	TIMSLA	control	Indoor	TSL-I-M06	15-07-20	3	male.tot	mal	4
1877	TSL-15-07-20-E-M06	TIMSLA	control	Outdoor	TSL-E-M06	15-07-20	3	male.tot	mal	0
1878	TSL-15-07-20-C-M06	TIMSLA	control	Field	TSL-C-M06	15-07-20	3	male.tot	mal	0
1879	TSL-15-07-20-I-M07	TIMSLA	control	Indoor	TSL-I-M07	15-07-20	3	male.tot	mal	3
1880	TSL-15-07-20-E-M07	TIMSLA	control	Outdoor	TSL-E-M07	15-07-20	3	male.tot	mal	17
1881	TSL-15-07-20-C-M07	TIMSLA	control	Field	TSL-C-M07	15-07-20	3	male.tot	mal	0
1882	TSL-15-07-20-I-M08	TIMSLA	control	Indoor	TSL-I-M08	15-07-20	3	male.tot	mal	18
1883	TSL-15-07-20-E-M08	TIMSLA	control	Outdoor	TSL-E-M08	15-07-20	3	male.tot	mal	13
1884	TSL-15-07-20-C-M08	TIMSLA	control	Field	TSL-C-M08	15-07-20	3	male.tot	mal	0
1885	TSL-15-07-20-I-M09	TIMSLA	control	Indoor	TSL-I-M09	15-07-20	3	male.tot	mal	0
1886	TSL-15-07-20-E-M09	TIMSLA	control	Outdoor	TSL-E-M09	15-07-20	3	male.tot	mal	3
1887	TSL-15-07-20-C-M09	TIMSLA	control	Field	TSL-C-M09	15-07-20	3	male.tot	mal	0
1888	TSL-15-07-20-I-M10	TIMSLA	control	Indoor	TSL-I-M10	15-07-20	3	male.tot	mal	4
1889	TSL-15-07-20-E-M10	TIMSLA	control	Outdoor	TSL-E-M10	15-07-20	3	male.tot	mal	0
1890	TSL-15-07-20-C-M10	TIMSLA	control	Field	TSL-C-M10	15-07-20	3	male.tot	mal	0
1891	TSL-20-07-20-I-M01	TIMSLA	control	Indoor	TSL-I-M01	20-07-20	4	male.tot	mal	32
1892	TSL-20-07-20-E-M01	TIMSLA	control	Outdoor	TSL-E-M01	20-07-20	4	male.tot	mal	1
1893	TSL-20-07-20-C-M01	TIMSLA	control	Field	TSL-C-M01	20-07-20	4	male.tot	mal	6
1894	TSL-20-07-20-I-M02	TIMSLA	control	Indoor	TSL-I-M02	20-07-20	4	male.tot	mal	3
1895	TSL-20-07-20-E-M02	TIMSLA	control	Outdoor	TSL-E-M02	20-07-20	4	male.tot	mal	0
1896	TSL-20-07-20-C-M02	TIMSLA	control	Field	TSL-C-M02	20-07-20	4	male.tot	mal	4
1897	TSL-20-07-20-I-M03	TIMSLA	control	Indoor	TSL-I-M03	20-07-20	4	male.tot	mal	10
1898	TSL-20-07-20-E-M03	TIMSLA	control	Outdoor	TSL-E-M03	20-07-20	4	male.tot	mal	1
1899	TSL-20-07-20-C-M03	TIMSLA	control	Field	TSL-C-M03	20-07-20	4	male.tot	mal	3
1900	TSL-20-07-20-I-M04	TIMSLA	control	Indoor	TSL-I-M04	20-07-20	4	male.tot	mal	7
1901	TSL-20-07-20-E-M04	TIMSLA	control	Outdoor	TSL-E-M04	20-07-20	4	male.tot	mal	3
1902	TSL-20-07-20-C-M04	TIMSLA	control	Field	TSL-C-M04	20-07-20	4	male.tot	mal	1
1903	TSL-20-07-20-I-M05	TIMSLA	control	Indoor	TSL-I-M05	20-07-20	4	male.tot	mal	12
1904	TSL-20-07-20-E-M05	TIMSLA	control	Outdoor	TSL-E-M05	20-07-20	4	male.tot	mal	1
1905	TSL-20-07-20-C-M05	TIMSLA	control	Field	TSL-C-M05	20-07-20	4	male.tot	mal	1
1906	TSL-20-07-20-I-M06	TIMSLA	control	Indoor	TSL-I-M06	20-07-20	4	male.tot	mal	6
1907	TSL-20-07-20-E-M06	TIMSLA	control	Outdoor	TSL-E-M06	20-07-20	4	male.tot	mal	0
1908	TSL-20-07-20-C-M06	TIMSLA	control	Field	TSL-C-M06	20-07-20	4	male.tot	mal	6
1909	TSL-20-07-20-I-M07	TIMSLA	control	Indoor	TSL-I-M07	20-07-20	4	male.tot	mal	6
1910	TSL-20-07-20-E-M07	TIMSLA	control	Outdoor	TSL-E-M07	20-07-20	4	male.tot	mal	0
1911	TSL-20-07-20-C-M07	TIMSLA	control	Field	TSL-C-M07	20-07-20	4	male.tot	mal	15
1912	TSL-20-07-20-I-M08	TIMSLA	control	Indoor	TSL-I-M08	20-07-20	4	male.tot	mal	4
1913	TSL-20-07-20-E-M08	TIMSLA	control	Outdoor	TSL-E-M08	20-07-20	4	male.tot	mal	2
1914	TSL-20-07-20-C-M08	TIMSLA	control	Field	TSL-C-M08	20-07-20	4	male.tot	mal	7
1915	TSL-20-07-20-I-M09	TIMSLA	control	Indoor	TSL-I-M09	20-07-20	4	male.tot	mal	2
1916	TSL-20-07-20-E-M09	TIMSLA	control	Outdoor	TSL-E-M09	20-07-20	4	male.tot	mal	0
1917	TSL-20-07-20-C-M09	TIMSLA	control	Field	TSL-C-M09	20-07-20	4	male.tot	mal	15
1918	TSL-20-07-20-I-M10	TIMSLA	control	Indoor	TSL-I-M10	20-07-20	4	male.tot	mal	0
1919	TSL-20-07-20-E-M10	TIMSLA	control	Outdoor	TSL-E-M10	20-07-20	4	male.tot	mal	0
1920	TSL-20-07-20-C-M10	TIMSLA	control	Field	TSL-C-M10	20-07-20	4	male.tot	mal	0
1921	TSL-21-07-20-I-M01	TIMSLA	control	Indoor	TSL-I-M01	21-07-20	4	male.tot	mal	2
1922	TSL-21-07-20-E-M01	TIMSLA	control	Outdoor	TSL-E-M01	21-07-20	4	male.tot	mal	5
1923	TSL-21-07-20-C-M01	TIMSLA	control	Field	TSL-C-M01	21-07-20	4	male.tot	mal	0
1924	TSL-21-07-20-I-M02	TIMSLA	control	Indoor	TSL-I-M02	21-07-20	4	male.tot	mal	1
1925	TSL-21-07-20-E-M02	TIMSLA	control	Outdoor	TSL-E-M02	21-07-20	4	male.tot	mal	4
1926	TSL-21-07-20-C-M02	TIMSLA	control	Field	TSL-C-M02	21-07-20	4	male.tot	mal	0
1927	TSL-21-07-20-I-M03	TIMSLA	control	Indoor	TSL-I-M03	21-07-20	4	male.tot	mal	9
1928	TSL-21-07-20-E-M03	TIMSLA	control	Outdoor	TSL-E-M03	21-07-20	4	male.tot	mal	39
1929	TSL-21-07-20-C-M03	TIMSLA	control	Field	TSL-C-M03	21-07-20	4	male.tot	mal	0
1930	TSL-21-07-20-I-M04	TIMSLA	control	Indoor	TSL-I-M04	21-07-20	4	male.tot	mal	19
1931	TSL-21-07-20-E-M04	TIMSLA	control	Outdoor	TSL-E-M04	21-07-20	4	male.tot	mal	11
1932	TSL-21-07-20-C-M04	TIMSLA	control	Field	TSL-C-M04	21-07-20	4	male.tot	mal	2
1933	TSL-21-07-20-I-M05	TIMSLA	control	Indoor	TSL-I-M05	21-07-20	4	male.tot	mal	0
1934	TSL-21-07-20-E-M05	TIMSLA	control	Outdoor	TSL-E-M05	21-07-20	4	male.tot	mal	0
1935	TSL-21-07-20-C-M05	TIMSLA	control	Field	TSL-C-M05	21-07-20	4	male.tot	mal	2
1936	TSL-21-07-20-I-M06	TIMSLA	control	Indoor	TSL-I-M06	21-07-20	4	male.tot	mal	4
1937	TSL-21-07-20-E-M06	TIMSLA	control	Outdoor	TSL-E-M06	21-07-20	4	male.tot	mal	0
1938	TSL-21-07-20-C-M06	TIMSLA	control	Field	TSL-C-M06	21-07-20	4	male.tot	mal	1
1939	TSL-21-07-20-I-M07	TIMSLA	control	Indoor	TSL-I-M07	21-07-20	4	male.tot	mal	7
1940	TSL-21-07-20-E-M07	TIMSLA	control	Outdoor	TSL-E-M07	21-07-20	4	male.tot	mal	4
1941	TSL-21-07-20-C-M07	TIMSLA	control	Field	TSL-C-M07	21-07-20	4	male.tot	mal	1
1942	TSL-21-07-20-I-M08	TIMSLA	control	Indoor	TSL-I-M08	21-07-20	4	male.tot	mal	1
1943	TSL-21-07-20-E-M08	TIMSLA	control	Outdoor	TSL-E-M08	21-07-20	4	male.tot	mal	0
1944	TSL-21-07-20-C-M08	TIMSLA	control	Field	TSL-C-M08	21-07-20	4	male.tot	mal	0
1945	TSL-21-07-20-I-M09	TIMSLA	control	Indoor	TSL-I-M09	21-07-20	4	male.tot	mal	1
1946	TSL-21-07-20-E-M09	TIMSLA	control	Outdoor	TSL-E-M09	21-07-20	4	male.tot	mal	4
1947	TSL-21-07-20-C-M09	TIMSLA	control	Field	TSL-C-M09	21-07-20	4	male.tot	mal	0
1948	TSL-21-07-20-I-M10	TIMSLA	control	Indoor	TSL-I-M10	21-07-20	4	male.tot	mal	21
1949	TSL-21-07-20-E-M10	TIMSLA	control	Outdoor	TSL-E-M10	21-07-20	4	male.tot	mal	0
1950	TSL-21-07-20-C-M10	TIMSLA	control	Field	TSL-C-M10	21-07-20	4	male.tot	mal	0
1951	TSL-22-07-20-I-M01	TIMSLA	control	Indoor	TSL-I-M01	22-07-20	4	male.tot	mal	0
1952	TSL-22-07-20-E-M01	TIMSLA	control	Outdoor	TSL-E-M01	22-07-20	4	male.tot	mal	10
1953	TSL-22-07-20-C-M01	TIMSLA	control	Field	TSL-C-M01	22-07-20	4	male.tot	mal	0
1954	TSL-22-07-20-I-M02	TIMSLA	control	Indoor	TSL-I-M02	22-07-20	4	male.tot	mal	6
1955	TSL-22-07-20-E-M02	TIMSLA	control	Outdoor	TSL-E-M02	22-07-20	4	male.tot	mal	20
1956	TSL-22-07-20-C-M02	TIMSLA	control	Field	TSL-C-M02	22-07-20	4	male.tot	mal	0
1957	TSL-22-07-20-I-M03	TIMSLA	control	Indoor	TSL-I-M03	22-07-20	4	male.tot	mal	9
1958	TSL-22-07-20-E-M03	TIMSLA	control	Outdoor	TSL-E-M03	22-07-20	4	male.tot	mal	10
1959	TSL-22-07-20-C-M03	TIMSLA	control	Field	TSL-C-M03	22-07-20	4	male.tot	mal	2
1960	TSL-22-07-20-I-M04	TIMSLA	control	Indoor	TSL-I-M04	22-07-20	4	male.tot	mal	11
1961	TSL-22-07-20-E-M04	TIMSLA	control	Outdoor	TSL-E-M04	22-07-20	4	male.tot	mal	0
1962	TSL-22-07-20-C-M04	TIMSLA	control	Field	TSL-C-M04	22-07-20	4	male.tot	mal	2
1963	TSL-22-07-20-I-M05	TIMSLA	control	Indoor	TSL-I-M05	22-07-20	4	male.tot	mal	5
1964	TSL-22-07-20-E-M05	TIMSLA	control	Outdoor	TSL-E-M05	22-07-20	4	male.tot	mal	0
1965	TSL-22-07-20-C-M05	TIMSLA	control	Field	TSL-C-M05	22-07-20	4	male.tot	mal	0
1966	TSL-22-07-20-I-M06	TIMSLA	control	Indoor	TSL-I-M06	22-07-20	4	male.tot	mal	0
1967	TSL-22-07-20-E-M06	TIMSLA	control	Outdoor	TSL-E-M06	22-07-20	4	male.tot	mal	7
1968	TSL-22-07-20-C-M06	TIMSLA	control	Field	TSL-C-M06	22-07-20	4	male.tot	mal	1
1969	TSL-22-07-20-I-M07	TIMSLA	control	Indoor	TSL-I-M07	22-07-20	4	male.tot	mal	5
1970	TSL-22-07-20-E-M07	TIMSLA	control	Outdoor	TSL-E-M07	22-07-20	4	male.tot	mal	0
1971	TSL-22-07-20-C-M07	TIMSLA	control	Field	TSL-C-M07	22-07-20	4	male.tot	mal	0
1972	TSL-22-07-20-I-M08	TIMSLA	control	Indoor	TSL-I-M08	22-07-20	4	male.tot	mal	5
1973	TSL-22-07-20-E-M08	TIMSLA	control	Outdoor	TSL-E-M08	22-07-20	4	male.tot	mal	12
1974	TSL-22-07-20-C-M08	TIMSLA	control	Field	TSL-C-M08	22-07-20	4	male.tot	mal	0
1975	TSL-22-07-20-I-M09	TIMSLA	control	Indoor	TSL-I-M09	22-07-20	4	male.tot	mal	11
1976	TSL-22-07-20-E-M09	TIMSLA	control	Outdoor	TSL-E-M09	22-07-20	4	male.tot	mal	0
1977	TSL-22-07-20-C-M09	TIMSLA	control	Field	TSL-C-M09	22-07-20	4	male.tot	mal	0
1978	TSL-22-07-20-I-M10	TIMSLA	control	Indoor	TSL-I-M10	22-07-20	4	male.tot	mal	0
1979	TSL-22-07-20-E-M10	TIMSLA	control	Outdoor	TSL-E-M10	22-07-20	4	male.tot	mal	8
1980	TSL-22-07-20-C-M10	TIMSLA	control	Field	TSL-C-M10	22-07-20	4	male.tot	mal	0
1981	TSL-15-08-20-I-M01	TIMSLA	control	Indoor	TSL-I-M01	15-08-20	5	male.tot	mal	4
1982	TSL-15-08-20-E-M01	TIMSLA	control	Outdoor	TSL-E-M01	15-08-20	5	male.tot	mal	20
1983	TSL-15-08-20-C-M01	TIMSLA	control	Field	TSL-C-M01	15-08-20	5	male.tot	mal	1
1984	TSL-15-08-20-I-M02	TIMSLA	control	Indoor	TSL-I-M02	15-08-20	5	male.tot	mal	9
1985	TSL-15-08-20-E-M02	TIMSLA	control	Outdoor	TSL-E-M02	15-08-20	5	male.tot	mal	24
1986	TSL-15-08-20-C-M02	TIMSLA	control	Field	TSL-C-M02	15-08-20	5	male.tot	mal	2
1987	TSL-15-08-20-I-M03	TIMSLA	control	Indoor	TSL-I-M03	15-08-20	5	male.tot	mal	18
1988	TSL-15-08-20-E-M03	TIMSLA	control	Outdoor	TSL-E-M03	15-08-20	5	male.tot	mal	12
1989	TSL-15-08-20-C-M03	TIMSLA	control	Field	TSL-C-M03	15-08-20	5	male.tot	mal	2
1990	TSL-15-08-20-I-M04	TIMSLA	control	Indoor	TSL-I-M04	15-08-20	5	male.tot	mal	5
1991	TSL-15-08-20-E-M04	TIMSLA	control	Outdoor	TSL-E-M04	15-08-20	5	male.tot	mal	10
1992	TSL-15-08-20-C-M04	TIMSLA	control	Field	TSL-C-M04	15-08-20	5	male.tot	mal	0
1993	TSL-15-08-20-I-M05	TIMSLA	control	Indoor	TSL-I-M05	15-08-20	5	male.tot	mal	3
1994	TSL-15-08-20-E-M05	TIMSLA	control	Outdoor	TSL-E-M05	15-08-20	5	male.tot	mal	0
1995	TSL-15-08-20-C-M05	TIMSLA	control	Field	TSL-C-M05	15-08-20	5	male.tot	mal	0
1996	TSL-15-08-20-I-M06	TIMSLA	control	Indoor	TSL-I-M06	15-08-20	5	male.tot	mal	4
1997	TSL-15-08-20-E-M06	TIMSLA	control	Outdoor	TSL-E-M06	15-08-20	5	male.tot	mal	7
1998	TSL-15-08-20-C-M06	TIMSLA	control	Field	TSL-C-M06	15-08-20	5	male.tot	mal	0
1999	TSL-15-08-20-I-M07	TIMSLA	control	Indoor	TSL-I-M07	15-08-20	5	male.tot	mal	8
[truncated: 10,961 more rows]
