# Supplementary material for: Pilot study to assess the impact of feed-through insecticide on the sand fly density in an endemic area of zoonotic cutaneous leishmaniasis in Morocco
Source: PLoS Negl Trop Dis. 2025 Dec 18;19(12):e0013767. doi: 10.1371/journal.pntd.0013767 (PMC12747434; doi:10.1371/journal.pntd.0013767)
Supplement: S2 Data — (CSV) [file pntd.0013767.s007.csv]

	code	village	village_type	location	trap_id	collection_date	survey	species	number
1	AMN-15-06-20-I-M01	AIT MNAD	intervention	Indoors	AMN-I-M01	15-06-20	1	Ph. alexandri	4
2	AMN-15-06-20-E-M01	AIT MNAD	intervention	Outdoors	AMN-E-M01	15-06-20	1	Ph. alexandri	16
3	AMN-15-06-20-C-M01	AIT MNAD	intervention	Field	AMN-C-M01	15-06-20	1	Ph. alexandri	0
4	AMN-15-06-20-I-M02	AIT MNAD	intervention	Indoors	AMN-I-M02	15-06-20	1	Ph. alexandri	0
5	AMN-15-06-20-E-M02	AIT MNAD	intervention	Outdoors	AMN-E-M02	15-06-20	1	Ph. alexandri	0
6	AMN-15-06-20-C-M02	AIT MNAD	intervention	Field	AMN-C-M02	15-06-20	1	Ph. alexandri	0
7	AMN-15-06-20-I-M03	AIT MNAD	intervention	Indoors	AMN-I-M03	15-06-20	1	Ph. alexandri	2
8	AMN-15-06-20-E-M03	AIT MNAD	intervention	Outdoors	AMN-E-M03	15-06-20	1	Ph. alexandri	5
9	AMN-15-06-20-C-M03	AIT MNAD	intervention	Field	AMN-C-M03	15-06-20	1	Ph. alexandri	0
10	AMN-15-06-20-I-M04	AIT MNAD	intervention	Indoors	AMN-I-M04	15-06-20	1	Ph. alexandri	0
11	AMN-15-06-20-E-M04	AIT MNAD	intervention	Outdoors	AMN-E-M04	15-06-20	1	Ph. alexandri	3
12	AMN-15-06-20-C-M04	AIT MNAD	intervention	Field	AMN-C-M04	15-06-20	1	Ph. alexandri	0
13	AMN-15-06-20-I-M05	AIT MNAD	intervention	Indoors	AMN-I-M05	15-06-20	1	Ph. alexandri	9
14	AMN-15-06-20-E-M05	AIT MNAD	intervention	Outdoors	AMN-E-M05	15-06-20	1	Ph. alexandri	0
15	AMN-15-06-20-C-M05	AIT MNAD	intervention	Field	AMN-C-M05	15-06-20	1	Ph. alexandri	0
16	AMN-15-06-20-I-M06	AIT MNAD	intervention	Indoors	AMN-I-M06	15-06-20	1	Ph. alexandri	1
17	AMN-15-06-20-E-M06	AIT MNAD	intervention	Outdoors	AMN-E-M06	15-06-20	1	Ph. alexandri	0
18	AMN-15-06-20-C-M06	AIT MNAD	intervention	Field	AMN-C-M06	15-06-20	1	Ph. alexandri	0
19	AMN-15-06-20-I-M07	AIT MNAD	intervention	Indoors	AMN-I-M07	15-06-20	1	Ph. alexandri	0
20	AMN-15-06-20-E-M07	AIT MNAD	intervention	Outdoors	AMN-E-M07	15-06-20	1	Ph. alexandri	0
21	AMN-15-06-20-C-M07	AIT MNAD	intervention	Field	AMN-C-M07	15-06-20	1	Ph. alexandri	0
22	AMN-15-06-20-I-M08	AIT MNAD	intervention	Indoors	AMN-I-M08	15-06-20	1	Ph. alexandri	2
23	AMN-15-06-20-E-M08	AIT MNAD	intervention	Outdoors	AMN-E-M08	15-06-20	1	Ph. alexandri	0
24	AMN-15-06-20-C-M08	AIT MNAD	intervention	Field	AMN-C-M08	15-06-20	1	Ph. alexandri	0
25	AMN-15-06-20-I-M09	AIT MNAD	intervention	Indoors	AMN-I-M09	15-06-20	1	Ph. alexandri	6
26	AMN-15-06-20-E-M09	AIT MNAD	intervention	Outdoors	AMN-E-M09	15-06-20	1	Ph. alexandri	0
27	AMN-15-06-20-C-M09	AIT MNAD	intervention	Field	AMN-C-M09	15-06-20	1	Ph. alexandri	0
28	AMN-15-06-20-I-M10	AIT MNAD	intervention	Indoors	AMN-I-M10	15-06-20	1	Ph. alexandri	2
29	AMN-15-06-20-E-M10	AIT MNAD	intervention	Outdoors	AMN-E-M10	15-06-20	1	Ph. alexandri	0
30	AMN-15-06-20-C-M10	AIT MNAD	intervention	Field	AMN-C-M10	15-06-20	1	Ph. alexandri	0
31	AMN-16-06-20-I-M01	AIT MNAD	intervention	Indoors	AMN-I-M01	16-06-20	1	Ph. alexandri	5
32	AMN-16-06-20-E-M01	AIT MNAD	intervention	Outdoors	AMN-E-M01	16-06-20	1	Ph. alexandri	0
33	AMN-16-06-20-C-M01	AIT MNAD	intervention	Field	AMN-C-M01	16-06-20	1	Ph. alexandri	1
34	AMN-16-06-20-I-M02	AIT MNAD	intervention	Indoors	AMN-I-M02	16-06-20	1	Ph. alexandri	0
35	AMN-16-06-20-E-M02	AIT MNAD	intervention	Outdoors	AMN-E-M02	16-06-20	1	Ph. alexandri	1
36	AMN-16-06-20-C-M02	AIT MNAD	intervention	Field	AMN-C-M02	16-06-20	1	Ph. alexandri	0
37	AMN-16-06-20-I-M03	AIT MNAD	intervention	Indoors	AMN-I-M03	16-06-20	1	Ph. alexandri	1
38	AMN-16-06-20-E-M03	AIT MNAD	intervention	Outdoors	AMN-E-M03	16-06-20	1	Ph. alexandri	0
39	AMN-16-06-20-C-M03	AIT MNAD	intervention	Field	AMN-C-M03	16-06-20	1	Ph. alexandri	0
40	AMN-16-06-20-I-M04	AIT MNAD	intervention	Indoors	AMN-I-M04	16-06-20	1	Ph. alexandri	0
41	AMN-16-06-20-E-M04	AIT MNAD	intervention	Outdoors	AMN-E-M04	16-06-20	1	Ph. alexandri	0
42	AMN-16-06-20-C-M04	AIT MNAD	intervention	Field	AMN-C-M04	16-06-20	1	Ph. alexandri	1
43	AMN-16-06-20-I-M05	AIT MNAD	intervention	Indoors	AMN-I-M05	16-06-20	1	Ph. alexandri	0
44	AMN-16-06-20-E-M05	AIT MNAD	intervention	Outdoors	AMN-E-M05	16-06-20	1	Ph. alexandri	0
45	AMN-16-06-20-C-M05	AIT MNAD	intervention	Field	AMN-C-M05	16-06-20	1	Ph. alexandri	1
46	AMN-16-06-20-I-M06	AIT MNAD	intervention	Indoors	AMN-I-M06	16-06-20	1	Ph. alexandri	0
47	AMN-16-06-20-E-M06	AIT MNAD	intervention	Outdoors	AMN-E-M06	16-06-20	1	Ph. alexandri	0
48	AMN-16-06-20-C-M06	AIT MNAD	intervention	Field	AMN-C-M06	16-06-20	1	Ph. alexandri	0
49	AMN-16-06-20-I-M07	AIT MNAD	intervention	Indoors	AMN-I-M07	16-06-20	1	Ph. alexandri	0
50	AMN-16-06-20-E-M07	AIT MNAD	intervention	Outdoors	AMN-E-M07	16-06-20	1	Ph. alexandri	7
51	AMN-16-06-20-C-M07	AIT MNAD	intervention	Field	AMN-C-M07	16-06-20	1	Ph. alexandri	0
52	AMN-16-06-20-I-M08	AIT MNAD	intervention	Indoors	AMN-I-M08	16-06-20	1	Ph. alexandri	0
53	AMN-16-06-20-E-M08	AIT MNAD	intervention	Outdoors	AMN-E-M08	16-06-20	1	Ph. alexandri	0
54	AMN-16-06-20-C-M08	AIT MNAD	intervention	Field	AMN-C-M08	16-06-20	1	Ph. alexandri	0
55	AMN-16-06-20-I-M09	AIT MNAD	intervention	Indoors	AMN-I-M09	16-06-20	1	Ph. alexandri	0
56	AMN-16-06-20-E-M09	AIT MNAD	intervention	Outdoors	AMN-E-M09	16-06-20	1	Ph. alexandri	9
57	AMN-16-06-20-C-M09	AIT MNAD	intervention	Field	AMN-C-M09	16-06-20	1	Ph. alexandri	0
58	AMN-16-06-20-I-M10	AIT MNAD	intervention	Indoors	AMN-I-M10	16-06-20	1	Ph. alexandri	0
59	AMN-16-06-20-E-M10	AIT MNAD	intervention	Outdoors	AMN-E-M10	16-06-20	1	Ph. alexandri	0
60	AMN-16-06-20-C-M10	AIT MNAD	intervention	Field	AMN-C-M10	16-06-20	1	Ph. alexandri	1
61	AMN-17-06-20-I-M01	AIT MNAD	intervention	Indoors	AMN-I-M01	17-06-20	1	Ph. alexandri	0
62	AMN-17-06-20-E-M01	AIT MNAD	intervention	Outdoors	AMN-E-M01	17-06-20	1	Ph. alexandri	0
63	AMN-17-06-20-C-M01	AIT MNAD	intervention	Field	AMN-C-M01	17-06-20	1	Ph. alexandri	0
64	AMN-17-06-20-I-M02	AIT MNAD	intervention	Indoors	AMN-I-M02	17-06-20	1	Ph. alexandri	0
65	AMN-17-06-20-E-M02	AIT MNAD	intervention	Outdoors	AMN-E-M02	17-06-20	1	Ph. alexandri	7
66	AMN-17-06-20-C-M02	AIT MNAD	intervention	Field	AMN-C-M02	17-06-20	1	Ph. alexandri	0
67	AMN-17-06-20-I-M03	AIT MNAD	intervention	Indoors	AMN-I-M03	17-06-20	1	Ph. alexandri	0
68	AMN-17-06-20-E-M03	AIT MNAD	intervention	Outdoors	AMN-E-M03	17-06-20	1	Ph. alexandri	0
69	AMN-17-06-20-C-M03	AIT MNAD	intervention	Field	AMN-C-M03	17-06-20	1	Ph. alexandri	0
70	AMN-17-06-20-I-M04	AIT MNAD	intervention	Indoors	AMN-I-M04	17-06-20	1	Ph. alexandri	0
71	AMN-17-06-20-E-M04	AIT MNAD	intervention	Outdoors	AMN-E-M04	17-06-20	1	Ph. alexandri	0
72	AMN-17-06-20-C-M04	AIT MNAD	intervention	Field	AMN-C-M04	17-06-20	1	Ph. alexandri	0
73	AMN-17-06-20-I-M05	AIT MNAD	intervention	Indoors	AMN-I-M05	17-06-20	1	Ph. alexandri	0
74	AMN-17-06-20-E-M05	AIT MNAD	intervention	Outdoors	AMN-E-M05	17-06-20	1	Ph. alexandri	0
75	AMN-17-06-20-C-M05	AIT MNAD	intervention	Field	AMN-C-M05	17-06-20	1	Ph. alexandri	0
76	AMN-17-06-20-I-M06	AIT MNAD	intervention	Indoors	AMN-I-M06	17-06-20	1	Ph. alexandri	0
77	AMN-17-06-20-E-M06	AIT MNAD	intervention	Outdoors	AMN-E-M06	17-06-20	1	Ph. alexandri	0
78	AMN-17-06-20-C-M06	AIT MNAD	intervention	Field	AMN-C-M06	17-06-20	1	Ph. alexandri	0
79	AMN-17-06-20-I-M07	AIT MNAD	intervention	Indoors	AMN-I-M07	17-06-20	1	Ph. alexandri	0
80	AMN-17-06-20-E-M07	AIT MNAD	intervention	Outdoors	AMN-E-M07	17-06-20	1	Ph. alexandri	2
81	AMN-17-06-20-C-M07	AIT MNAD	intervention	Field	AMN-C-M07	17-06-20	1	Ph. alexandri	0
82	AMN-17-06-20-I-M08	AIT MNAD	intervention	Indoors	AMN-I-M08	17-06-20	1	Ph. alexandri	2
83	AMN-17-06-20-E-M08	AIT MNAD	intervention	Outdoors	AMN-E-M08	17-06-20	1	Ph. alexandri	0
84	AMN-17-06-20-C-M08	AIT MNAD	intervention	Field	AMN-C-M08	17-06-20	1	Ph. alexandri	0
85	AMN-17-06-20-I-M09	AIT MNAD	intervention	Indoors	AMN-I-M09	17-06-20	1	Ph. alexandri	2
86	AMN-17-06-20-E-M09	AIT MNAD	intervention	Outdoors	AMN-E-M09	17-06-20	1	Ph. alexandri	0
87	AMN-17-06-20-C-M09	AIT MNAD	intervention	Field	AMN-C-M09	17-06-20	1	Ph. alexandri	0
88	AMN-17-06-20-I-M10	AIT MNAD	intervention	Indoors	AMN-I-M10	17-06-20	1	Ph. alexandri	0
89	AMN-17-06-20-E-M10	AIT MNAD	intervention	Outdoors	AMN-E-M10	17-06-20	1	Ph. alexandri	0
90	AMN-17-06-20-C-M10	AIT MNAD	intervention	Field	AMN-C-M10	17-06-20	1	Ph. alexandri	0
91	AMN-28-06-20-I-M01	AIT MNAD	intervention	Indoors	AMN-I-M01	28-06-20	2	Ph. alexandri	0
92	AMN-28-06-20-E-M01	AIT MNAD	intervention	Outdoors	AMN-E-M01	28-06-20	2	Ph. alexandri	0
93	AMN-28-06-20-C-M01	AIT MNAD	intervention	Field	AMN-C-M01	28-06-20	2	Ph. alexandri	0
94	AMN-28-06-20-I-M02	AIT MNAD	intervention	Indoors	AMN-I-M02	28-06-20	2	Ph. alexandri	1
95	AMN-28-06-20-E-M02	AIT MNAD	intervention	Outdoors	AMN-E-M02	28-06-20	2	Ph. alexandri	0
96	AMN-28-06-20-C-M02	AIT MNAD	intervention	Field	AMN-C-M02	28-06-20	2	Ph. alexandri	0
97	AMN-28-06-20-I-M03	AIT MNAD	intervention	Indoors	AMN-I-M03	28-06-20	2	Ph. alexandri	0
98	AMN-28-06-20-E-M03	AIT MNAD	intervention	Outdoors	AMN-E-M03	28-06-20	2	Ph. alexandri	0
99	AMN-28-06-20-C-M03	AIT MNAD	intervention	Field	AMN-C-M03	28-06-20	2	Ph. alexandri	0
100	AMN-28-06-20-I-M04	AIT MNAD	intervention	Indoors	AMN-I-M04	28-06-20	2	Ph. alexandri	0
101	AMN-28-06-20-E-M04	AIT MNAD	intervention	Outdoors	AMN-E-M04	28-06-20	2	Ph. alexandri	0
102	AMN-28-06-20-C-M04	AIT MNAD	intervention	Field	AMN-C-M04	28-06-20	2	Ph. alexandri	0
103	AMN-28-06-20-I-M05	AIT MNAD	intervention	Indoors	AMN-I-M05	28-06-20	2	Ph. alexandri	0
104	AMN-28-06-20-E-M05	AIT MNAD	intervention	Outdoors	AMN-E-M05	28-06-20	2	Ph. alexandri	1
105	AMN-28-06-20-C-M05	AIT MNAD	intervention	Field	AMN-C-M05	28-06-20	2	Ph. alexandri	0
106	AMN-28-06-20-I-M06	AIT MNAD	intervention	Indoors	AMN-I-M06	28-06-20	2	Ph. alexandri	0
107	AMN-28-06-20-E-M06	AIT MNAD	intervention	Outdoors	AMN-E-M06	28-06-20	2	Ph. alexandri	0
108	AMN-28-06-20-C-M06	AIT MNAD	intervention	Field	AMN-C-M06	28-06-20	2	Ph. alexandri	0
109	AMN-28-06-20-I-M07	AIT MNAD	intervention	Indoors	AMN-I-M07	28-06-20	2	Ph. alexandri	0
110	AMN-28-06-20-E-M07	AIT MNAD	intervention	Outdoors	AMN-E-M07	28-06-20	2	Ph. alexandri	0
111	AMN-28-06-20-C-M07	AIT MNAD	intervention	Field	AMN-C-M07	28-06-20	2	Ph. alexandri	0
112	AMN-28-06-20-I-M08	AIT MNAD	intervention	Indoors	AMN-I-M08	28-06-20	2	Ph. alexandri	0
113	AMN-28-06-20-E-M08	AIT MNAD	intervention	Outdoors	AMN-E-M08	28-06-20	2	Ph. alexandri	1
114	AMN-28-06-20-C-M08	AIT MNAD	intervention	Field	AMN-C-M08	28-06-20	2	Ph. alexandri	0
115	AMN-28-06-20-I-M09	AIT MNAD	intervention	Indoors	AMN-I-M09	28-06-20	2	Ph. alexandri	0
116	AMN-28-06-20-E-M09	AIT MNAD	intervention	Outdoors	AMN-E-M09	28-06-20	2	Ph. alexandri	0
117	AMN-28-06-20-C-M09	AIT MNAD	intervention	Field	AMN-C-M09	28-06-20	2	Ph. alexandri	0
118	AMN-28-06-20-I-M10	AIT MNAD	intervention	Indoors	AMN-I-M10	28-06-20	2	Ph. alexandri	0
119	AMN-28-06-20-E-M10	AIT MNAD	intervention	Outdoors	AMN-E-M10	28-06-20	2	Ph. alexandri	0
120	AMN-28-06-20-C-M10	AIT MNAD	intervention	Field	AMN-C-M10	28-06-20	2	Ph. alexandri	0
121	AMN-29-06-20-I-M01	AIT MNAD	intervention	Indoors	AMN-I-M01	29-06-20	2	Ph. alexandri	0
122	AMN-29-06-20-E-M01	AIT MNAD	intervention	Outdoors	AMN-E-M01	29-06-20	2	Ph. alexandri	2
123	AMN-29-06-20-C-M01	AIT MNAD	intervention	Field	AMN-C-M01	29-06-20	2	Ph. alexandri	0
124	AMN-29-06-20-I-M02	AIT MNAD	intervention	Indoors	AMN-I-M02	29-06-20	2	Ph. alexandri	0
125	AMN-29-06-20-E-M02	AIT MNAD	intervention	Outdoors	AMN-E-M02	29-06-20	2	Ph. alexandri	0
126	AMN-29-06-20-C-M02	AIT MNAD	intervention	Field	AMN-C-M02	29-06-20	2	Ph. alexandri	0
127	AMN-29-06-20-I-M03	AIT MNAD	intervention	Indoors	AMN-I-M03	29-06-20	2	Ph. alexandri	0
128	AMN-29-06-20-E-M03	AIT MNAD	intervention	Outdoors	AMN-E-M03	29-06-20	2	Ph. alexandri	0
129	AMN-29-06-20-C-M03	AIT MNAD	intervention	Field	AMN-C-M03	29-06-20	2	Ph. alexandri	0
130	AMN-29-06-20-I-M04	AIT MNAD	intervention	Indoors	AMN-I-M04	29-06-20	2	Ph. alexandri	0
131	AMN-29-06-20-E-M04	AIT MNAD	intervention	Outdoors	AMN-E-M04	29-06-20	2	Ph. alexandri	0
132	AMN-29-06-20-C-M04	AIT MNAD	intervention	Field	AMN-C-M04	29-06-20	2	Ph. alexandri	0
133	AMN-29-06-20-I-M05	AIT MNAD	intervention	Indoors	AMN-I-M05	29-06-20	2	Ph. alexandri	0
134	AMN-29-06-20-E-M05	AIT MNAD	intervention	Outdoors	AMN-E-M05	29-06-20	2	Ph. alexandri	1
135	AMN-29-06-20-C-M05	AIT MNAD	intervention	Field	AMN-C-M05	29-06-20	2	Ph. alexandri	0
136	AMN-29-06-20-I-M06	AIT MNAD	intervention	Indoors	AMN-I-M06	29-06-20	2	Ph. alexandri	0
137	AMN-29-06-20-E-M06	AIT MNAD	intervention	Outdoors	AMN-E-M06	29-06-20	2	Ph. alexandri	2
138	AMN-29-06-20-C-M06	AIT MNAD	intervention	Field	AMN-C-M06	29-06-20	2	Ph. alexandri	0
139	AMN-29-06-20-I-M07	AIT MNAD	intervention	Indoors	AMN-I-M07	29-06-20	2	Ph. alexandri	0
140	AMN-29-06-20-E-M07	AIT MNAD	intervention	Outdoors	AMN-E-M07	29-06-20	2	Ph. alexandri	1
141	AMN-29-06-20-C-M07	AIT MNAD	intervention	Field	AMN-C-M07	29-06-20	2	Ph. alexandri	0
142	AMN-29-06-20-I-M08	AIT MNAD	intervention	Indoors	AMN-I-M08	29-06-20	2	Ph. alexandri	0
143	AMN-29-06-20-E-M08	AIT MNAD	intervention	Outdoors	AMN-E-M08	29-06-20	2	Ph. alexandri	2
144	AMN-29-06-20-C-M08	AIT MNAD	intervention	Field	AMN-C-M08	29-06-20	2	Ph. alexandri	0
145	AMN-29-06-20-I-M09	AIT MNAD	intervention	Indoors	AMN-I-M09	29-06-20	2	Ph. alexandri	0
146	AMN-29-06-20-E-M09	AIT MNAD	intervention	Outdoors	AMN-E-M09	29-06-20	2	Ph. alexandri	0
147	AMN-29-06-20-C-M09	AIT MNAD	intervention	Field	AMN-C-M09	29-06-20	2	Ph. alexandri	0
148	AMN-29-06-20-I-M10	AIT MNAD	intervention	Indoors	AMN-I-M10	29-06-20	2	Ph. alexandri	0
149	AMN-29-06-20-E-M10	AIT MNAD	intervention	Outdoors	AMN-E-M10	29-06-20	2	Ph. alexandri	0
150	AMN-29-06-20-C-M10	AIT MNAD	intervention	Field	AMN-C-M10	29-06-20	2	Ph. alexandri	0
151	AMN-30-06-20-I-M01	AIT MNAD	intervention	Indoors	AMN-I-M01	30-06-20	2	Ph. alexandri	0
152	AMN-30-06-20-E-M01	AIT MNAD	intervention	Outdoors	AMN-E-M01	30-06-20	2	Ph. alexandri	1
153	AMN-30-06-20-C-M01	AIT MNAD	intervention	Field	AMN-C-M01	30-06-20	2	Ph. alexandri	0
154	AMN-30-06-20-I-M02	AIT MNAD	intervention	Indoors	AMN-I-M02	30-06-20	2	Ph. alexandri	0
155	AMN-30-06-20-E-M02	AIT MNAD	intervention	Outdoors	AMN-E-M02	30-06-20	2	Ph. alexandri	0
156	AMN-30-06-20-C-M02	AIT MNAD	intervention	Field	AMN-C-M02	30-06-20	2	Ph. alexandri	1
157	AMN-30-06-20-I-M03	AIT MNAD	intervention	Indoors	AMN-I-M03	30-06-20	2	Ph. alexandri	0
158	AMN-30-06-20-E-M03	AIT MNAD	intervention	Outdoors	AMN-E-M03	30-06-20	2	Ph. alexandri	0
159	AMN-30-06-20-C-M03	AIT MNAD	intervention	Field	AMN-C-M03	30-06-20	2	Ph. alexandri	0
160	AMN-30-06-20-I-M04	AIT MNAD	intervention	Indoors	AMN-I-M04	30-06-20	2	Ph. alexandri	0
161	AMN-30-06-20-E-M04	AIT MNAD	intervention	Outdoors	AMN-E-M04	30-06-20	2	Ph. alexandri	0
162	AMN-30-06-20-C-M04	AIT MNAD	intervention	Field	AMN-C-M04	30-06-20	2	Ph. alexandri	0
163	AMN-30-06-20-I-M05	AIT MNAD	intervention	Indoors	AMN-I-M05	30-06-20	2	Ph. alexandri	0
164	AMN-30-06-20-E-M05	AIT MNAD	intervention	Outdoors	AMN-E-M05	30-06-20	2	Ph. alexandri	0
165	AMN-30-06-20-C-M05	AIT MNAD	intervention	Field	AMN-C-M05	30-06-20	2	Ph. alexandri	0
166	AMN-30-06-20-I-M06	AIT MNAD	intervention	Indoors	AMN-I-M06	30-06-20	2	Ph. alexandri	0
167	AMN-30-06-20-E-M06	AIT MNAD	intervention	Outdoors	AMN-E-M06	30-06-20	2	Ph. alexandri	0
168	AMN-30-06-20-C-M06	AIT MNAD	intervention	Field	AMN-C-M06	30-06-20	2	Ph. alexandri	0
169	AMN-30-06-20-I-M07	AIT MNAD	intervention	Indoors	AMN-I-M07	30-06-20	2	Ph. alexandri	0
170	AMN-30-06-20-E-M07	AIT MNAD	intervention	Outdoors	AMN-E-M07	30-06-20	2	Ph. alexandri	0
171	AMN-30-06-20-C-M07	AIT MNAD	intervention	Field	AMN-C-M07	30-06-20	2	Ph. alexandri	0
172	AMN-30-06-20-I-M08	AIT MNAD	intervention	Indoors	AMN-I-M08	30-06-20	2	Ph. alexandri	0
173	AMN-30-06-20-E-M08	AIT MNAD	intervention	Outdoors	AMN-E-M08	30-06-20	2	Ph. alexandri	2
174	AMN-30-06-20-C-M08	AIT MNAD	intervention	Field	AMN-C-M08	30-06-20	2	Ph. alexandri	0
175	AMN-30-06-20-I-M09	AIT MNAD	intervention	Indoors	AMN-I-M09	30-06-20	2	Ph. alexandri	0
176	AMN-30-06-20-E-M09	AIT MNAD	intervention	Outdoors	AMN-E-M09	30-06-20	2	Ph. alexandri	2
177	AMN-30-06-20-C-M09	AIT MNAD	intervention	Field	AMN-C-M09	30-06-20	2	Ph. alexandri	0
178	AMN-30-06-20-I-M10	AIT MNAD	intervention	Indoors	AMN-I-M10	30-06-20	2	Ph. alexandri	0
179	AMN-30-06-20-E-M10	AIT MNAD	intervention	Outdoors	AMN-E-M10	30-06-20	2	Ph. alexandri	0
180	AMN-30-06-20-C-M10	AIT MNAD	intervention	Field	AMN-C-M10	30-06-20	2	Ph. alexandri	0
181	AMN-13-07-20-I-M01	AIT MNAD	intervention	Indoors	AMN-I-M01	13-07-20	3	Ph. alexandri	0
182	AMN-13-07-20-E-M01	AIT MNAD	intervention	Outdoors	AMN-E-M01	13-07-20	3	Ph. alexandri	0
183	AMN-13-07-20-C-M01	AIT MNAD	intervention	Field	AMN-C-M01	13-07-20	3	Ph. alexandri	0
184	AMN-13-07-20-I-M02	AIT MNAD	intervention	Indoors	AMN-I-M02	13-07-20	3	Ph. alexandri	0
185	AMN-13-07-20-E-M02	AIT MNAD	intervention	Outdoors	AMN-E-M02	13-07-20	3	Ph. alexandri	0
186	AMN-13-07-20-C-M02	AIT MNAD	intervention	Field	AMN-C-M02	13-07-20	3	Ph. alexandri	0
187	AMN-13-07-20-I-M03	AIT MNAD	intervention	Indoors	AMN-I-M03	13-07-20	3	Ph. alexandri	0
188	AMN-13-07-20-E-M03	AIT MNAD	intervention	Outdoors	AMN-E-M03	13-07-20	3	Ph. alexandri	0
189	AMN-13-07-20-C-M03	AIT MNAD	intervention	Field	AMN-C-M03	13-07-20	3	Ph. alexandri	0
190	AMN-13-07-20-I-M04	AIT MNAD	intervention	Indoors	AMN-I-M04	13-07-20	3	Ph. alexandri	0
191	AMN-13-07-20-E-M04	AIT MNAD	intervention	Outdoors	AMN-E-M04	13-07-20	3	Ph. alexandri	0
192	AMN-13-07-20-C-M04	AIT MNAD	intervention	Field	AMN-C-M04	13-07-20	3	Ph. alexandri	0
193	AMN-13-07-20-I-M05	AIT MNAD	intervention	Indoors	AMN-I-M05	13-07-20	3	Ph. alexandri	0
194	AMN-13-07-20-E-M05	AIT MNAD	intervention	Outdoors	AMN-E-M05	13-07-20	3	Ph. alexandri	0
195	AMN-13-07-20-C-M05	AIT MNAD	intervention	Field	AMN-C-M05	13-07-20	3	Ph. alexandri	0
196	AMN-13-07-20-I-M06	AIT MNAD	intervention	Indoors	AMN-I-M06	13-07-20	3	Ph. alexandri	0
197	AMN-13-07-20-E-M06	AIT MNAD	intervention	Outdoors	AMN-E-M06	13-07-20	3	Ph. alexandri	0
198	AMN-13-07-20-C-M06	AIT MNAD	intervention	Field	AMN-C-M06	13-07-20	3	Ph. alexandri	0
199	AMN-13-07-20-I-M07	AIT MNAD	intervention	Indoors	AMN-I-M07	13-07-20	3	Ph. alexandri	0
200	AMN-13-07-20-E-M07	AIT MNAD	intervention	Outdoors	AMN-E-M07	13-07-20	3	Ph. alexandri	0
201	AMN-13-07-20-C-M07	AIT MNAD	intervention	Field	AMN-C-M07	13-07-20	3	Ph. alexandri	0
202	AMN-13-07-20-I-M08	AIT MNAD	intervention	Indoors	AMN-I-M08	13-07-20	3	Ph. alexandri	0
203	AMN-13-07-20-E-M08	AIT MNAD	intervention	Outdoors	AMN-E-M08	13-07-20	3	Ph. alexandri	0
204	AMN-13-07-20-C-M08	AIT MNAD	intervention	Field	AMN-C-M08	13-07-20	3	Ph. alexandri	0
205	AMN-13-07-20-I-M09	AIT MNAD	intervention	Indoors	AMN-I-M09	13-07-20	3	Ph. alexandri	0
206	AMN-13-07-20-E-M09	AIT MNAD	intervention	Outdoors	AMN-E-M09	13-07-20	3	Ph. alexandri	0
207	AMN-13-07-20-C-M09	AIT MNAD	intervention	Field	AMN-C-M09	13-07-20	3	Ph. alexandri	0
208	AMN-13-07-20-I-M10	AIT MNAD	intervention	Indoors	AMN-I-M10	13-07-20	3	Ph. alexandri	0
209	AMN-13-07-20-E-M10	AIT MNAD	intervention	Outdoors	AMN-E-M10	13-07-20	3	Ph. alexandri	0
210	AMN-13-07-20-C-M10	AIT MNAD	intervention	Field	AMN-C-M10	13-07-20	3	Ph. alexandri	0
211	AMN-14-07-20-I-M01	AIT MNAD	intervention	Indoors	AMN-I-M01	14-07-20	3	Ph. alexandri	0
212	AMN-14-07-20-E-M01	AIT MNAD	intervention	Outdoors	AMN-E-M01	14-07-20	3	Ph. alexandri	0
213	AMN-14-07-20-C-M01	AIT MNAD	intervention	Field	AMN-C-M01	14-07-20	3	Ph. alexandri	0
214	AMN-14-07-20-I-M02	AIT MNAD	intervention	Indoors	AMN-I-M02	14-07-20	3	Ph. alexandri	0
215	AMN-14-07-20-E-M02	AIT MNAD	intervention	Outdoors	AMN-E-M02	14-07-20	3	Ph. alexandri	0
216	AMN-14-07-20-C-M02	AIT MNAD	intervention	Field	AMN-C-M02	14-07-20	3	Ph. alexandri	0
217	AMN-14-07-20-I-M03	AIT MNAD	intervention	Indoors	AMN-I-M03	14-07-20	3	Ph. alexandri	0
218	AMN-14-07-20-E-M03	AIT MNAD	intervention	Outdoors	AMN-E-M03	14-07-20	3	Ph. alexandri	0
219	AMN-14-07-20-C-M03	AIT MNAD	intervention	Field	AMN-C-M03	14-07-20	3	Ph. alexandri	0
220	AMN-14-07-20-I-M04	AIT MNAD	intervention	Indoors	AMN-I-M04	14-07-20	3	Ph. alexandri	0
221	AMN-14-07-20-E-M04	AIT MNAD	intervention	Outdoors	AMN-E-M04	14-07-20	3	Ph. alexandri	0
222	AMN-14-07-20-C-M04	AIT MNAD	intervention	Field	AMN-C-M04	14-07-20	3	Ph. alexandri	0
223	AMN-14-07-20-I-M05	AIT MNAD	intervention	Indoors	AMN-I-M05	14-07-20	3	Ph. alexandri	3
224	AMN-14-07-20-E-M05	AIT MNAD	intervention	Outdoors	AMN-E-M05	14-07-20	3	Ph. alexandri	0
225	AMN-14-07-20-C-M05	AIT MNAD	intervention	Field	AMN-C-M05	14-07-20	3	Ph. alexandri	0
226	AMN-14-07-20-I-M06	AIT MNAD	intervention	Indoors	AMN-I-M06	14-07-20	3	Ph. alexandri	2
227	AMN-14-07-20-E-M06	AIT MNAD	intervention	Outdoors	AMN-E-M06	14-07-20	3	Ph. alexandri	0
228	AMN-14-07-20-C-M06	AIT MNAD	intervention	Field	AMN-C-M06	14-07-20	3	Ph. alexandri	0
229	AMN-14-07-20-I-M07	AIT MNAD	intervention	Indoors	AMN-I-M07	14-07-20	3	Ph. alexandri	0
230	AMN-14-07-20-E-M07	AIT MNAD	intervention	Outdoors	AMN-E-M07	14-07-20	3	Ph. alexandri	0
231	AMN-14-07-20-C-M07	AIT MNAD	intervention	Field	AMN-C-M07	14-07-20	3	Ph. alexandri	0
232	AMN-14-07-20-I-M08	AIT MNAD	intervention	Indoors	AMN-I-M08	14-07-20	3	Ph. alexandri	0
233	AMN-14-07-20-E-M08	AIT MNAD	intervention	Outdoors	AMN-E-M08	14-07-20	3	Ph. alexandri	0
234	AMN-14-07-20-C-M08	AIT MNAD	intervention	Field	AMN-C-M08	14-07-20	3	Ph. alexandri	0
235	AMN-14-07-20-I-M09	AIT MNAD	intervention	Indoors	AMN-I-M09	14-07-20	3	Ph. alexandri	0
236	AMN-14-07-20-E-M09	AIT MNAD	intervention	Outdoors	AMN-E-M09	14-07-20	3	Ph. alexandri	0
237	AMN-14-07-20-C-M09	AIT MNAD	intervention	Field	AMN-C-M09	14-07-20	3	Ph. alexandri	0
238	AMN-14-07-20-I-M10	AIT MNAD	intervention	Indoors	AMN-I-M10	14-07-20	3	Ph. alexandri	0
239	AMN-14-07-20-E-M10	AIT MNAD	intervention	Outdoors	AMN-E-M10	14-07-20	3	Ph. alexandri	0
240	AMN-14-07-20-C-M10	AIT MNAD	intervention	Field	AMN-C-M10	14-07-20	3	Ph. alexandri	0
241	AMN-15-07-20-I-M01	AIT MNAD	intervention	Indoors	AMN-I-M01	15-07-20	3	Ph. alexandri	0
242	AMN-15-07-20-E-M01	AIT MNAD	intervention	Outdoors	AMN-E-M01	15-07-20	3	Ph. alexandri	0
243	AMN-15-07-20-C-M01	AIT MNAD	intervention	Field	AMN-C-M01	15-07-20	3	Ph. alexandri	0
244	AMN-15-07-20-I-M02	AIT MNAD	intervention	Indoors	AMN-I-M02	15-07-20	3	Ph. alexandri	0
245	AMN-15-07-20-E-M02	AIT MNAD	intervention	Outdoors	AMN-E-M02	15-07-20	3	Ph. alexandri	0
246	AMN-15-07-20-C-M02	AIT MNAD	intervention	Field	AMN-C-M02	15-07-20	3	Ph. alexandri	0
247	AMN-15-07-20-I-M03	AIT MNAD	intervention	Indoors	AMN-I-M03	15-07-20	3	Ph. alexandri	0
248	AMN-15-07-20-E-M03	AIT MNAD	intervention	Outdoors	AMN-E-M03	15-07-20	3	Ph. alexandri	0
249	AMN-15-07-20-C-M03	AIT MNAD	intervention	Field	AMN-C-M03	15-07-20	3	Ph. alexandri	0
250	AMN-15-07-20-I-M04	AIT MNAD	intervention	Indoors	AMN-I-M04	15-07-20	3	Ph. alexandri	0
251	AMN-15-07-20-E-M04	AIT MNAD	intervention	Outdoors	AMN-E-M04	15-07-20	3	Ph. alexandri	0
252	AMN-15-07-20-C-M04	AIT MNAD	intervention	Field	AMN-C-M04	15-07-20	3	Ph. alexandri	0
253	AMN-15-07-20-I-M05	AIT MNAD	intervention	Indoors	AMN-I-M05	15-07-20	3	Ph. alexandri	0
254	AMN-15-07-20-E-M05	AIT MNAD	intervention	Outdoors	AMN-E-M05	15-07-20	3	Ph. alexandri	0
255	AMN-15-07-20-C-M05	AIT MNAD	intervention	Field	AMN-C-M05	15-07-20	3	Ph. alexandri	0
256	AMN-15-07-20-I-M06	AIT MNAD	intervention	Indoors	AMN-I-M06	15-07-20	3	Ph. alexandri	0
257	AMN-15-07-20-E-M06	AIT MNAD	intervention	Outdoors	AMN-E-M06	15-07-20	3	Ph. alexandri	0
258	AMN-15-07-20-C-M06	AIT MNAD	intervention	Field	AMN-C-M06	15-07-20	3	Ph. alexandri	2
259	AMN-15-07-20-I-M07	AIT MNAD	intervention	Indoors	AMN-I-M07	15-07-20	3	Ph. alexandri	0
260	AMN-15-07-20-E-M07	AIT MNAD	intervention	Outdoors	AMN-E-M07	15-07-20	3	Ph. alexandri	0
261	AMN-15-07-20-C-M07	AIT MNAD	intervention	Field	AMN-C-M07	15-07-20	3	Ph. alexandri	0
262	AMN-15-07-20-I-M08	AIT MNAD	intervention	Indoors	AMN-I-M08	15-07-20	3	Ph. alexandri	0
263	AMN-15-07-20-E-M08	AIT MNAD	intervention	Outdoors	AMN-E-M08	15-07-20	3	Ph. alexandri	0
264	AMN-15-07-20-C-M08	AIT MNAD	intervention	Field	AMN-C-M08	15-07-20	3	Ph. alexandri	0
265	AMN-15-07-20-I-M09	AIT MNAD	intervention	Indoors	AMN-I-M09	15-07-20	3	Ph. alexandri	0
266	AMN-15-07-20-E-M09	AIT MNAD	intervention	Outdoors	AMN-E-M09	15-07-20	3	Ph. alexandri	0
267	AMN-15-07-20-C-M09	AIT MNAD	intervention	Field	AMN-C-M09	15-07-20	3	Ph. alexandri	0
268	AMN-15-07-20-I-M10	AIT MNAD	intervention	Indoors	AMN-I-M10	15-07-20	3	Ph. alexandri	0
269	AMN-15-07-20-E-M10	AIT MNAD	intervention	Outdoors	AMN-E-M10	15-07-20	3	Ph. alexandri	0
270	AMN-15-07-20-C-M10	AIT MNAD	intervention	Field	AMN-C-M10	15-07-20	3	Ph. alexandri	2
271	AMN-20-07-20-I-M01	AIT MNAD	intervention	Indoors	AMN-I-M01	20-07-20	4	Ph. alexandri	0
272	AMN-20-07-20-E-M01	AIT MNAD	intervention	Outdoors	AMN-E-M01	20-07-20	4	Ph. alexandri	0
273	AMN-20-07-20-C-M01	AIT MNAD	intervention	Field	AMN-C-M01	20-07-20	4	Ph. alexandri	0
274	AMN-20-07-20-I-M02	AIT MNAD	intervention	Indoors	AMN-I-M02	20-07-20	4	Ph. alexandri	0
275	AMN-20-07-20-E-M02	AIT MNAD	intervention	Outdoors	AMN-E-M02	20-07-20	4	Ph. alexandri	3
276	AMN-20-07-20-C-M02	AIT MNAD	intervention	Field	AMN-C-M02	20-07-20	4	Ph. alexandri	1
277	AMN-20-07-20-I-M03	AIT MNAD	intervention	Indoors	AMN-I-M03	20-07-20	4	Ph. alexandri	0
278	AMN-20-07-20-E-M03	AIT MNAD	intervention	Outdoors	AMN-E-M03	20-07-20	4	Ph. alexandri	0
279	AMN-20-07-20-C-M03	AIT MNAD	intervention	Field	AMN-C-M03	20-07-20	4	Ph. alexandri	0
280	AMN-20-07-20-I-M04	AIT MNAD	intervention	Indoors	AMN-I-M04	20-07-20	4	Ph. alexandri	0
281	AMN-20-07-20-E-M04	AIT MNAD	intervention	Outdoors	AMN-E-M04	20-07-20	4	Ph. alexandri	0
282	AMN-20-07-20-C-M04	AIT MNAD	intervention	Field	AMN-C-M04	20-07-20	4	Ph. alexandri	0
283	AMN-20-07-20-I-M05	AIT MNAD	intervention	Indoors	AMN-I-M05	20-07-20	4	Ph. alexandri	0
284	AMN-20-07-20-E-M05	AIT MNAD	intervention	Outdoors	AMN-E-M05	20-07-20	4	Ph. alexandri	0
285	AMN-20-07-20-C-M05	AIT MNAD	intervention	Field	AMN-C-M05	20-07-20	4	Ph. alexandri	0
286	AMN-20-07-20-I-M06	AIT MNAD	intervention	Indoors	AMN-I-M06	20-07-20	4	Ph. alexandri	0
287	AMN-20-07-20-E-M06	AIT MNAD	intervention	Outdoors	AMN-E-M06	20-07-20	4	Ph. alexandri	0
288	AMN-20-07-20-C-M06	AIT MNAD	intervention	Field	AMN-C-M06	20-07-20	4	Ph. alexandri	1
289	AMN-20-07-20-I-M07	AIT MNAD	intervention	Indoors	AMN-I-M07	20-07-20	4	Ph. alexandri	0
290	AMN-20-07-20-E-M07	AIT MNAD	intervention	Outdoors	AMN-E-M07	20-07-20	4	Ph. alexandri	3
291	AMN-20-07-20-C-M07	AIT MNAD	intervention	Field	AMN-C-M07	20-07-20	4	Ph. alexandri	0
292	AMN-20-07-20-I-M08	AIT MNAD	intervention	Indoors	AMN-I-M08	20-07-20	4	Ph. alexandri	0
293	AMN-20-07-20-E-M08	AIT MNAD	intervention	Outdoors	AMN-E-M08	20-07-20	4	Ph. alexandri	0
294	AMN-20-07-20-C-M08	AIT MNAD	intervention	Field	AMN-C-M08	20-07-20	4	Ph. alexandri	6
295	AMN-20-07-20-I-M09	AIT MNAD	intervention	Indoors	AMN-I-M09	20-07-20	4	Ph. alexandri	0
296	AMN-20-07-20-E-M09	AIT MNAD	intervention	Outdoors	AMN-E-M09	20-07-20	4	Ph. alexandri	4
297	AMN-20-07-20-C-M09	AIT MNAD	intervention	Field	AMN-C-M09	20-07-20	4	Ph. alexandri	0
298	AMN-20-07-20-I-M10	AIT MNAD	intervention	Indoors	AMN-I-M10	20-07-20	4	Ph. alexandri	0
299	AMN-20-07-20-E-M10	AIT MNAD	intervention	Outdoors	AMN-E-M10	20-07-20	4	Ph. alexandri	0
300	AMN-20-07-20-C-M10	AIT MNAD	intervention	Field	AMN-C-M10	20-07-20	4	Ph. alexandri	0
301	AMN-21-07-20-I-M01	AIT MNAD	intervention	Indoors	AMN-I-M01	21-07-20	4	Ph. alexandri	1
302	AMN-21-07-20-E-M01	AIT MNAD	intervention	Outdoors	AMN-E-M01	21-07-20	4	Ph. alexandri	0
303	AMN-21-07-20-C-M01	AIT MNAD	intervention	Field	AMN-C-M01	21-07-20	4	Ph. alexandri	1
304	AMN-21-07-20-I-M02	AIT MNAD	intervention	Indoors	AMN-I-M02	21-07-20	4	Ph. alexandri	0
305	AMN-21-07-20-E-M02	AIT MNAD	intervention	Outdoors	AMN-E-M02	21-07-20	4	Ph. alexandri	0
306	AMN-21-07-20-C-M02	AIT MNAD	intervention	Field	AMN-C-M02	21-07-20	4	Ph. alexandri	0
307	AMN-21-07-20-I-M03	AIT MNAD	intervention	Indoors	AMN-I-M03	21-07-20	4	Ph. alexandri	1
308	AMN-21-07-20-E-M03	AIT MNAD	intervention	Outdoors	AMN-E-M03	21-07-20	4	Ph. alexandri	0
309	AMN-21-07-20-C-M03	AIT MNAD	intervention	Field	AMN-C-M03	21-07-20	4	Ph. alexandri	3
310	AMN-21-07-20-I-M04	AIT MNAD	intervention	Indoors	AMN-I-M04	21-07-20	4	Ph. alexandri	0
311	AMN-21-07-20-E-M04	AIT MNAD	intervention	Outdoors	AMN-E-M04	21-07-20	4	Ph. alexandri	0
312	AMN-21-07-20-C-M04	AIT MNAD	intervention	Field	AMN-C-M04	21-07-20	4	Ph. alexandri	2
313	AMN-21-07-20-I-M05	AIT MNAD	intervention	Indoors	AMN-I-M05	21-07-20	4	Ph. alexandri	0
314	AMN-21-07-20-E-M05	AIT MNAD	intervention	Outdoors	AMN-E-M05	21-07-20	4	Ph. alexandri	0
315	AMN-21-07-20-C-M05	AIT MNAD	intervention	Field	AMN-C-M05	21-07-20	4	Ph. alexandri	0
316	AMN-21-07-20-I-M06	AIT MNAD	intervention	Indoors	AMN-I-M06	21-07-20	4	Ph. alexandri	0
317	AMN-21-07-20-E-M06	AIT MNAD	intervention	Outdoors	AMN-E-M06	21-07-20	4	Ph. alexandri	1
318	AMN-21-07-20-C-M06	AIT MNAD	intervention	Field	AMN-C-M06	21-07-20	4	Ph. alexandri	0
319	AMN-21-07-20-I-M07	AIT MNAD	intervention	Indoors	AMN-I-M07	21-07-20	4	Ph. alexandri	1
320	AMN-21-07-20-E-M07	AIT MNAD	intervention	Outdoors	AMN-E-M07	21-07-20	4	Ph. alexandri	0
321	AMN-21-07-20-C-M07	AIT MNAD	intervention	Field	AMN-C-M07	21-07-20	4	Ph. alexandri	3
322	AMN-21-07-20-I-M08	AIT MNAD	intervention	Indoors	AMN-I-M08	21-07-20	4	Ph. alexandri	0
323	AMN-21-07-20-E-M08	AIT MNAD	intervention	Outdoors	AMN-E-M08	21-07-20	4	Ph. alexandri	2
324	AMN-21-07-20-C-M08	AIT MNAD	intervention	Field	AMN-C-M08	21-07-20	4	Ph. alexandri	0
325	AMN-21-07-20-I-M09	AIT MNAD	intervention	Indoors	AMN-I-M09	21-07-20	4	Ph. alexandri	0
326	AMN-21-07-20-E-M09	AIT MNAD	intervention	Outdoors	AMN-E-M09	21-07-20	4	Ph. alexandri	0
327	AMN-21-07-20-C-M09	AIT MNAD	intervention	Field	AMN-C-M09	21-07-20	4	Ph. alexandri	0
328	AMN-21-07-20-I-M10	AIT MNAD	intervention	Indoors	AMN-I-M10	21-07-20	4	Ph. alexandri	0
329	AMN-21-07-20-E-M10	AIT MNAD	intervention	Outdoors	AMN-E-M10	21-07-20	4	Ph. alexandri	0
330	AMN-21-07-20-C-M10	AIT MNAD	intervention	Field	AMN-C-M10	21-07-20	4	Ph. alexandri	0
331	AMN-22-07-20-I-M01	AIT MNAD	intervention	Indoors	AMN-I-M01	22-07-20	4	Ph. alexandri	0
332	AMN-22-07-20-E-M01	AIT MNAD	intervention	Outdoors	AMN-E-M01	22-07-20	4	Ph. alexandri	0
333	AMN-22-07-20-C-M01	AIT MNAD	intervention	Field	AMN-C-M01	22-07-20	4	Ph. alexandri	1
334	AMN-22-07-20-I-M02	AIT MNAD	intervention	Indoors	AMN-I-M02	22-07-20	4	Ph. alexandri	0
335	AMN-22-07-20-E-M02	AIT MNAD	intervention	Outdoors	AMN-E-M02	22-07-20	4	Ph. alexandri	1
336	AMN-22-07-20-C-M02	AIT MNAD	intervention	Field	AMN-C-M02	22-07-20	4	Ph. alexandri	2
337	AMN-22-07-20-I-M03	AIT MNAD	intervention	Indoors	AMN-I-M03	22-07-20	4	Ph. alexandri	0
338	AMN-22-07-20-E-M03	AIT MNAD	intervention	Outdoors	AMN-E-M03	22-07-20	4	Ph. alexandri	0
339	AMN-22-07-20-C-M03	AIT MNAD	intervention	Field	AMN-C-M03	22-07-20	4	Ph. alexandri	2
340	AMN-22-07-20-I-M04	AIT MNAD	intervention	Indoors	AMN-I-M04	22-07-20	4	Ph. alexandri	0
341	AMN-22-07-20-E-M04	AIT MNAD	intervention	Outdoors	AMN-E-M04	22-07-20	4	Ph. alexandri	0
342	AMN-22-07-20-C-M04	AIT MNAD	intervention	Field	AMN-C-M04	22-07-20	4	Ph. alexandri	0
343	AMN-22-07-20-I-M05	AIT MNAD	intervention	Indoors	AMN-I-M05	22-07-20	4	Ph. alexandri	0
344	AMN-22-07-20-E-M05	AIT MNAD	intervention	Outdoors	AMN-E-M05	22-07-20	4	Ph. alexandri	0
345	AMN-22-07-20-C-M05	AIT MNAD	intervention	Field	AMN-C-M05	22-07-20	4	Ph. alexandri	1
346	AMN-22-07-20-I-M06	AIT MNAD	intervention	Indoors	AMN-I-M06	22-07-20	4	Ph. alexandri	0
347	AMN-22-07-20-E-M06	AIT MNAD	intervention	Outdoors	AMN-E-M06	22-07-20	4	Ph. alexandri	0
348	AMN-22-07-20-C-M06	AIT MNAD	intervention	Field	AMN-C-M06	22-07-20	4	Ph. alexandri	0
349	AMN-22-07-20-I-M07	AIT MNAD	intervention	Indoors	AMN-I-M07	22-07-20	4	Ph. alexandri	0
350	AMN-22-07-20-E-M07	AIT MNAD	intervention	Outdoors	AMN-E-M07	22-07-20	4	Ph. alexandri	0
351	AMN-22-07-20-C-M07	AIT MNAD	intervention	Field	AMN-C-M07	22-07-20	4	Ph. alexandri	1
352	AMN-22-07-20-I-M08	AIT MNAD	intervention	Indoors	AMN-I-M08	22-07-20	4	Ph. alexandri	4
353	AMN-22-07-20-E-M08	AIT MNAD	intervention	Outdoors	AMN-E-M08	22-07-20	4	Ph. alexandri	0
354	AMN-22-07-20-C-M08	AIT MNAD	intervention	Field	AMN-C-M08	22-07-20	4	Ph. alexandri	1
355	AMN-22-07-20-I-M09	AIT MNAD	intervention	Indoors	AMN-I-M09	22-07-20	4	Ph. alexandri	0
356	AMN-22-07-20-E-M09	AIT MNAD	intervention	Outdoors	AMN-E-M09	22-07-20	4	Ph. alexandri	1
357	AMN-22-07-20-C-M09	AIT MNAD	intervention	Field	AMN-C-M09	22-07-20	4	Ph. alexandri	1
358	AMN-22-07-20-I-M10	AIT MNAD	intervention	Indoors	AMN-I-M10	22-07-20	4	Ph. alexandri	0
359	AMN-22-07-20-E-M10	AIT MNAD	intervention	Outdoors	AMN-E-M10	22-07-20	4	Ph. alexandri	0
360	AMN-22-07-20-C-M10	AIT MNAD	intervention	Field	AMN-C-M10	22-07-20	4	Ph. alexandri	0
361	AMN-15-08-20-I-M01	AIT MNAD	intervention	Indoors	AMN-I-M01	15-08-20	5	Ph. alexandri	5
362	AMN-15-08-20-E-M01	AIT MNAD	intervention	Outdoors	AMN-E-M01	15-08-20	5	Ph. alexandri	2
363	AMN-15-08-20-C-M01	AIT MNAD	intervention	Field	AMN-C-M01	15-08-20	5	Ph. alexandri	0
364	AMN-15-08-20-I-M02	AIT MNAD	intervention	Indoors	AMN-I-M02	15-08-20	5	Ph. alexandri	0
365	AMN-15-08-20-E-M02	AIT MNAD	intervention	Outdoors	AMN-E-M02	15-08-20	5	Ph. alexandri	2
366	AMN-15-08-20-C-M02	AIT MNAD	intervention	Field	AMN-C-M02	15-08-20	5	Ph. alexandri	0
367	AMN-15-08-20-I-M03	AIT MNAD	intervention	Indoors	AMN-I-M03	15-08-20	5	Ph. alexandri	0
368	AMN-15-08-20-E-M03	AIT MNAD	intervention	Outdoors	AMN-E-M03	15-08-20	5	Ph. alexandri	0
369	AMN-15-08-20-C-M03	AIT MNAD	intervention	Field	AMN-C-M03	15-08-20	5	Ph. alexandri	0
370	AMN-15-08-20-I-M04	AIT MNAD	intervention	Indoors	AMN-I-M04	15-08-20	5	Ph. alexandri	0
371	AMN-15-08-20-E-M04	AIT MNAD	intervention	Outdoors	AMN-E-M04	15-08-20	5	Ph. alexandri	0
372	AMN-15-08-20-C-M04	AIT MNAD	intervention	Field	AMN-C-M04	15-08-20	5	Ph. alexandri	0
373	AMN-15-08-20-I-M05	AIT MNAD	intervention	Indoors	AMN-I-M05	15-08-20	5	Ph. alexandri	0
374	AMN-15-08-20-E-M05	AIT MNAD	intervention	Outdoors	AMN-E-M05	15-08-20	5	Ph. alexandri	0
375	AMN-15-08-20-C-M05	AIT MNAD	intervention	Field	AMN-C-M05	15-08-20	5	Ph. alexandri	0
376	AMN-15-08-20-I-M06	AIT MNAD	intervention	Indoors	AMN-I-M06	15-08-20	5	Ph. alexandri	0
377	AMN-15-08-20-E-M06	AIT MNAD	intervention	Outdoors	AMN-E-M06	15-08-20	5	Ph. alexandri	0
378	AMN-15-08-20-C-M06	AIT MNAD	intervention	Field	AMN-C-M06	15-08-20	5	Ph. alexandri	0
379	AMN-15-08-20-I-M07	AIT MNAD	intervention	Indoors	AMN-I-M07	15-08-20	5	Ph. alexandri	0
380	AMN-15-08-20-E-M07	AIT MNAD	intervention	Outdoors	AMN-E-M07	15-08-20	5	Ph. alexandri	0
381	AMN-15-08-20-C-M07	AIT MNAD	intervention	Field	AMN-C-M07	15-08-20	5	Ph. alexandri	0
382	AMN-15-08-20-I-M08	AIT MNAD	intervention	Indoors	AMN-I-M08	15-08-20	5	Ph. alexandri	0
383	AMN-15-08-20-E-M08	AIT MNAD	intervention	Outdoors	AMN-E-M08	15-08-20	5	Ph. alexandri	0
384	AMN-15-08-20-C-M08	AIT MNAD	intervention	Field	AMN-C-M08	15-08-20	5	Ph. alexandri	0
385	AMN-15-08-20-I-M09	AIT MNAD	intervention	Indoors	AMN-I-M09	15-08-20	5	Ph. alexandri	2
386	AMN-15-08-20-E-M09	AIT MNAD	intervention	Outdoors	AMN-E-M09	15-08-20	5	Ph. alexandri	1
387	AMN-15-08-20-C-M09	AIT MNAD	intervention	Field	AMN-C-M09	15-08-20	5	Ph. alexandri	0
388	AMN-15-08-20-I-M10	AIT MNAD	intervention	Indoors	AMN-I-M10	15-08-20	5	Ph. alexandri	0
389	AMN-15-08-20-E-M10	AIT MNAD	intervention	Outdoors	AMN-E-M10	15-08-20	5	Ph. alexandri	0
390	AMN-15-08-20-C-M10	AIT MNAD	intervention	Field	AMN-C-M10	15-08-20	5	Ph. alexandri	0
391	AMN-16-08-20-I-M01	AIT MNAD	intervention	Indoors	AMN-I-M01	16-08-20	5	Ph. alexandri	0
392	AMN-16-08-20-E-M01	AIT MNAD	intervention	Outdoors	AMN-E-M01	16-08-20	5	Ph. alexandri	0
393	AMN-16-08-20-C-M01	AIT MNAD	intervention	Field	AMN-C-M01	16-08-20	5	Ph. alexandri	0
394	AMN-16-08-20-I-M02	AIT MNAD	intervention	Indoors	AMN-I-M02	16-08-20	5	Ph. alexandri	0
395	AMN-16-08-20-E-M02	AIT MNAD	intervention	Outdoors	AMN-E-M02	16-08-20	5	Ph. alexandri	0
396	AMN-16-08-20-C-M02	AIT MNAD	intervention	Field	AMN-C-M02	16-08-20	5	Ph. alexandri	0
397	AMN-16-08-20-I-M03	AIT MNAD	intervention	Indoors	AMN-I-M03	16-08-20	5	Ph. alexandri	0
398	AMN-16-08-20-E-M03	AIT MNAD	intervention	Outdoors	AMN-E-M03	16-08-20	5	Ph. alexandri	2
399	AMN-16-08-20-C-M03	AIT MNAD	intervention	Field	AMN-C-M03	16-08-20	5	Ph. alexandri	0
400	AMN-16-08-20-I-M04	AIT MNAD	intervention	Indoors	AMN-I-M04	16-08-20	5	Ph. alexandri	0
401	AMN-16-08-20-E-M04	AIT MNAD	intervention	Outdoors	AMN-E-M04	16-08-20	5	Ph. alexandri	0
402	AMN-16-08-20-C-M04	AIT MNAD	intervention	Field	AMN-C-M04	16-08-20	5	Ph. alexandri	0
403	AMN-16-08-20-I-M05	AIT MNAD	intervention	Indoors	AMN-I-M05	16-08-20	5	Ph. alexandri	0
404	AMN-16-08-20-E-M05	AIT MNAD	intervention	Outdoors	AMN-E-M05	16-08-20	5	Ph. alexandri	0
405	AMN-16-08-20-C-M05	AIT MNAD	intervention	Field	AMN-C-M05	16-08-20	5	Ph. alexandri	0
406	AMN-16-08-20-I-M06	AIT MNAD	intervention	Indoors	AMN-I-M06	16-08-20	5	Ph. alexandri	0
407	AMN-16-08-20-E-M06	AIT MNAD	intervention	Outdoors	AMN-E-M06	16-08-20	5	Ph. alexandri	0
408	AMN-16-08-20-C-M06	AIT MNAD	intervention	Field	AMN-C-M06	16-08-20	5	Ph. alexandri	0
409	AMN-16-08-20-I-M07	AIT MNAD	intervention	Indoors	AMN-I-M07	16-08-20	5	Ph. alexandri	0
410	AMN-16-08-20-E-M07	AIT MNAD	intervention	Outdoors	AMN-E-M07	16-08-20	5	Ph. alexandri	0
411	AMN-16-08-20-C-M07	AIT MNAD	intervention	Field	AMN-C-M07	16-08-20	5	Ph. alexandri	0
412	AMN-16-08-20-I-M08	AIT MNAD	intervention	Indoors	AMN-I-M08	16-08-20	5	Ph. alexandri	0
413	AMN-16-08-20-E-M08	AIT MNAD	intervention	Outdoors	AMN-E-M08	16-08-20	5	Ph. alexandri	1
414	AMN-16-08-20-C-M08	AIT MNAD	intervention	Field	AMN-C-M08	16-08-20	5	Ph. alexandri	0
415	AMN-16-08-20-I-M09	AIT MNAD	intervention	Indoors	AMN-I-M09	16-08-20	5	Ph. alexandri	0
416	AMN-16-08-20-E-M09	AIT MNAD	intervention	Outdoors	AMN-E-M09	16-08-20	5	Ph. alexandri	0
417	AMN-16-08-20-C-M09	AIT MNAD	intervention	Field	AMN-C-M09	16-08-20	5	Ph. alexandri	0
418	AMN-16-08-20-I-M10	AIT MNAD	intervention	Indoors	AMN-I-M10	16-08-20	5	Ph. alexandri	0
419	AMN-16-08-20-E-M10	AIT MNAD	intervention	Outdoors	AMN-E-M10	16-08-20	5	Ph. alexandri	0
420	AMN-16-08-20-C-M10	AIT MNAD	intervention	Field	AMN-C-M10	16-08-20	5	Ph. alexandri	0
421	AMN-17-08-20-I-M01	AIT MNAD	intervention	Indoors	AMN-I-M01	17-08-20	5	Ph. alexandri	0
422	AMN-17-08-20-E-M01	AIT MNAD	intervention	Outdoors	AMN-E-M01	17-08-20	5	Ph. alexandri	1
423	AMN-17-08-20-C-M01	AIT MNAD	intervention	Field	AMN-C-M01	17-08-20	5	Ph. alexandri	0
424	AMN-17-08-20-I-M02	AIT MNAD	intervention	Indoors	AMN-I-M02	17-08-20	5	Ph. alexandri	0
425	AMN-17-08-20-E-M02	AIT MNAD	intervention	Outdoors	AMN-E-M02	17-08-20	5	Ph. alexandri	1
426	AMN-17-08-20-C-M02	AIT MNAD	intervention	Field	AMN-C-M02	17-08-20	5	Ph. alexandri	0
427	AMN-17-08-20-I-M03	AIT MNAD	intervention	Indoors	AMN-I-M03	17-08-20	5	Ph. alexandri	0
428	AMN-17-08-20-E-M03	AIT MNAD	intervention	Outdoors	AMN-E-M03	17-08-20	5	Ph. alexandri	0
429	AMN-17-08-20-C-M03	AIT MNAD	intervention	Field	AMN-C-M03	17-08-20	5	Ph. alexandri	0
430	AMN-17-08-20-I-M04	AIT MNAD	intervention	Indoors	AMN-I-M04	17-08-20	5	Ph. alexandri	0
431	AMN-17-08-20-E-M04	AIT MNAD	intervention	Outdoors	AMN-E-M04	17-08-20	5	Ph. alexandri	0
432	AMN-17-08-20-C-M04	AIT MNAD	intervention	Field	AMN-C-M04	17-08-20	5	Ph. alexandri	0
433	AMN-17-08-20-I-M05	AIT MNAD	intervention	Indoors	AMN-I-M05	17-08-20	5	Ph. alexandri	0
434	AMN-17-08-20-E-M05	AIT MNAD	intervention	Outdoors	AMN-E-M05	17-08-20	5	Ph. alexandri	0
435	AMN-17-08-20-C-M05	AIT MNAD	intervention	Field	AMN-C-M05	17-08-20	5	Ph. alexandri	1
436	AMN-17-08-20-I-M06	AIT MNAD	intervention	Indoors	AMN-I-M06	17-08-20	5	Ph. alexandri	0
437	AMN-17-08-20-E-M06	AIT MNAD	intervention	Outdoors	AMN-E-M06	17-08-20	5	Ph. alexandri	0
438	AMN-17-08-20-C-M06	AIT MNAD	intervention	Field	AMN-C-M06	17-08-20	5	Ph. alexandri	0
439	AMN-17-08-20-I-M07	AIT MNAD	intervention	Indoors	AMN-I-M07	17-08-20	5	Ph. alexandri	0
440	AMN-17-08-20-E-M07	AIT MNAD	intervention	Outdoors	AMN-E-M07	17-08-20	5	Ph. alexandri	0
441	AMN-17-08-20-C-M07	AIT MNAD	intervention	Field	AMN-C-M07	17-08-20	5	Ph. alexandri	0
442	AMN-17-08-20-I-M08	AIT MNAD	intervention	Indoors	AMN-I-M08	17-08-20	5	Ph. alexandri	0
443	AMN-17-08-20-E-M08	AIT MNAD	intervention	Outdoors	AMN-E-M08	17-08-20	5	Ph. alexandri	2
444	AMN-17-08-20-C-M08	AIT MNAD	intervention	Field	AMN-C-M08	17-08-20	5	Ph. alexandri	0
445	AMN-17-08-20-I-M09	AIT MNAD	intervention	Indoors	AMN-I-M09	17-08-20	5	Ph. alexandri	0
446	AMN-17-08-20-E-M09	AIT MNAD	intervention	Outdoors	AMN-E-M09	17-08-20	5	Ph. alexandri	0
447	AMN-17-08-20-C-M09	AIT MNAD	intervention	Field	AMN-C-M09	17-08-20	5	Ph. alexandri	2
448	AMN-17-08-20-I-M10	AIT MNAD	intervention	Indoors	AMN-I-M10	17-08-20	5	Ph. alexandri	0
449	AMN-17-08-20-E-M10	AIT MNAD	intervention	Outdoors	AMN-E-M10	17-08-20	5	Ph. alexandri	0
450	AMN-17-08-20-C-M10	AIT MNAD	intervention	Field	AMN-C-M10	17-08-20	5	Ph. alexandri	0
451	AMN-27-08-20-I-M01	AIT MNAD	intervention	Indoors	AMN-I-M01	27-08-20	6	Ph. alexandri	0
452	AMN-27-08-20-E-M01	AIT MNAD	intervention	Outdoors	AMN-E-M01	27-08-20	6	Ph. alexandri	0
453	AMN-27-08-20-C-M01	AIT MNAD	intervention	Field	AMN-C-M01	27-08-20	6	Ph. alexandri	0
454	AMN-27-08-20-I-M02	AIT MNAD	intervention	Indoors	AMN-I-M02	27-08-20	6	Ph. alexandri	0
455	AMN-27-08-20-E-M02	AIT MNAD	intervention	Outdoors	AMN-E-M02	27-08-20	6	Ph. alexandri	0
456	AMN-27-08-20-C-M02	AIT MNAD	intervention	Field	AMN-C-M02	27-08-20	6	Ph. alexandri	2
457	AMN-27-08-20-I-M03	AIT MNAD	intervention	Indoors	AMN-I-M03	27-08-20	6	Ph. alexandri	0
458	AMN-27-08-20-E-M03	AIT MNAD	intervention	Outdoors	AMN-E-M03	27-08-20	6	Ph. alexandri	3
459	AMN-27-08-20-C-M03	AIT MNAD	intervention	Field	AMN-C-M03	27-08-20	6	Ph. alexandri	1
460	AMN-27-08-20-I-M04	AIT MNAD	intervention	Indoors	AMN-I-M04	27-08-20	6	Ph. alexandri	0
461	AMN-27-08-20-E-M04	AIT MNAD	intervention	Outdoors	AMN-E-M04	27-08-20	6	Ph. alexandri	2
462	AMN-27-08-20-C-M04	AIT MNAD	intervention	Field	AMN-C-M04	27-08-20	6	Ph. alexandri	0
463	AMN-27-08-20-I-M05	AIT MNAD	intervention	Indoors	AMN-I-M05	27-08-20	6	Ph. alexandri	0
464	AMN-27-08-20-E-M05	AIT MNAD	intervention	Outdoors	AMN-E-M05	27-08-20	6	Ph. alexandri	1
465	AMN-27-08-20-C-M05	AIT MNAD	intervention	Field	AMN-C-M05	27-08-20	6	Ph. alexandri	0
466	AMN-27-08-20-I-M06	AIT MNAD	intervention	Indoors	AMN-I-M06	27-08-20	6	Ph. alexandri	0
467	AMN-27-08-20-E-M06	AIT MNAD	intervention	Outdoors	AMN-E-M06	27-08-20	6	Ph. alexandri	3
468	AMN-27-08-20-C-M06	AIT MNAD	intervention	Field	AMN-C-M06	27-08-20	6	Ph. alexandri	1
469	AMN-27-08-20-I-M07	AIT MNAD	intervention	Indoors	AMN-I-M07	27-08-20	6	Ph. alexandri	0
470	AMN-27-08-20-E-M07	AIT MNAD	intervention	Outdoors	AMN-E-M07	27-08-20	6	Ph. alexandri	4
471	AMN-27-08-20-C-M07	AIT MNAD	intervention	Field	AMN-C-M07	27-08-20	6	Ph. alexandri	1
472	AMN-27-08-20-I-M08	AIT MNAD	intervention	Indoors	AMN-I-M08	27-08-20	6	Ph. alexandri	5
473	AMN-27-08-20-E-M08	AIT MNAD	intervention	Outdoors	AMN-E-M08	27-08-20	6	Ph. alexandri	1
474	AMN-27-08-20-C-M08	AIT MNAD	intervention	Field	AMN-C-M08	27-08-20	6	Ph. alexandri	1
475	AMN-27-08-20-I-M09	AIT MNAD	intervention	Indoors	AMN-I-M09	27-08-20	6	Ph. alexandri	0
476	AMN-27-08-20-E-M09	AIT MNAD	intervention	Outdoors	AMN-E-M09	27-08-20	6	Ph. alexandri	5
477	AMN-27-08-20-C-M09	AIT MNAD	intervention	Field	AMN-C-M09	27-08-20	6	Ph. alexandri	0
478	AMN-27-08-20-I-M10	AIT MNAD	intervention	Indoors	AMN-I-M10	27-08-20	6	Ph. alexandri	0
479	AMN-27-08-20-E-M10	AIT MNAD	intervention	Outdoors	AMN-E-M10	27-08-20	6	Ph. alexandri	0
480	AMN-27-08-20-C-M10	AIT MNAD	intervention	Field	AMN-C-M10	27-08-20	6	Ph. alexandri	7
481	AMN-28-08-20-I-M01	AIT MNAD	intervention	Indoors	AMN-I-M01	28-08-20	6	Ph. alexandri	0
482	AMN-28-08-20-E-M01	AIT MNAD	intervention	Outdoors	AMN-E-M01	28-08-20	6	Ph. alexandri	0
483	AMN-28-08-20-C-M01	AIT MNAD	intervention	Field	AMN-C-M01	28-08-20	6	Ph. alexandri	1
484	AMN-28-08-20-I-M02	AIT MNAD	intervention	Indoors	AMN-I-M02	28-08-20	6	Ph. alexandri	0
485	AMN-28-08-20-E-M02	AIT MNAD	intervention	Outdoors	AMN-E-M02	28-08-20	6	Ph. alexandri	0
486	AMN-28-08-20-C-M02	AIT MNAD	intervention	Field	AMN-C-M02	28-08-20	6	Ph. alexandri	0
487	AMN-28-08-20-I-M03	AIT MNAD	intervention	Indoors	AMN-I-M03	28-08-20	6	Ph. alexandri	0
488	AMN-28-08-20-E-M03	AIT MNAD	intervention	Outdoors	AMN-E-M03	28-08-20	6	Ph. alexandri	2
489	AMN-28-08-20-C-M03	AIT MNAD	intervention	Field	AMN-C-M03	28-08-20	6	Ph. alexandri	0
490	AMN-28-08-20-I-M04	AIT MNAD	intervention	Indoors	AMN-I-M04	28-08-20	6	Ph. alexandri	0
491	AMN-28-08-20-E-M04	AIT MNAD	intervention	Outdoors	AMN-E-M04	28-08-20	6	Ph. alexandri	2
492	AMN-28-08-20-C-M04	AIT MNAD	intervention	Field	AMN-C-M04	28-08-20	6	Ph. alexandri	0
493	AMN-28-08-20-I-M05	AIT MNAD	intervention	Indoors	AMN-I-M05	28-08-20	6	Ph. alexandri	0
494	AMN-28-08-20-E-M05	AIT MNAD	intervention	Outdoors	AMN-E-M05	28-08-20	6	Ph. alexandri	0
495	AMN-28-08-20-C-M05	AIT MNAD	intervention	Field	AMN-C-M05	28-08-20	6	Ph. alexandri	0
496	AMN-28-08-20-I-M06	AIT MNAD	intervention	Indoors	AMN-I-M06	28-08-20	6	Ph. alexandri	0
497	AMN-28-08-20-E-M06	AIT MNAD	intervention	Outdoors	AMN-E-M06	28-08-20	6	Ph. alexandri	0
498	AMN-28-08-20-C-M06	AIT MNAD	intervention	Field	AMN-C-M06	28-08-20	6	Ph. alexandri	0
499	AMN-28-08-20-I-M07	AIT MNAD	intervention	Indoors	AMN-I-M07	28-08-20	6	Ph. alexandri	0
500	AMN-28-08-20-E-M07	AIT MNAD	intervention	Outdoors	AMN-E-M07	28-08-20	6	Ph. alexandri	0
501	AMN-28-08-20-C-M07	AIT MNAD	intervention	Field	AMN-C-M07	28-08-20	6	Ph. alexandri	0
502	AMN-28-08-20-I-M08	AIT MNAD	intervention	Indoors	AMN-I-M08	28-08-20	6	Ph. alexandri	0
503	AMN-28-08-20-E-M08	AIT MNAD	intervention	Outdoors	AMN-E-M08	28-08-20	6	Ph. alexandri	0
504	AMN-28-08-20-C-M08	AIT MNAD	intervention	Field	AMN-C-M08	28-08-20	6	Ph. alexandri	2
505	AMN-28-08-20-I-M09	AIT MNAD	intervention	Indoors	AMN-I-M09	28-08-20	6	Ph. alexandri	0
506	AMN-28-08-20-E-M09	AIT MNAD	intervention	Outdoors	AMN-E-M09	28-08-20	6	Ph. alexandri	0
507	AMN-28-08-20-C-M09	AIT MNAD	intervention	Field	AMN-C-M09	28-08-20	6	Ph. alexandri	4
508	AMN-28-08-20-I-M10	AIT MNAD	intervention	Indoors	AMN-I-M10	28-08-20	6	Ph. alexandri	0
509	AMN-28-08-20-E-M10	AIT MNAD	intervention	Outdoors	AMN-E-M10	28-08-20	6	Ph. alexandri	0
510	AMN-28-08-20-C-M10	AIT MNAD	intervention	Field	AMN-C-M10	28-08-20	6	Ph. alexandri	0
511	AMN-29-08-20-I-M01	AIT MNAD	intervention	Indoors	AMN-I-M01	29-08-20	6	Ph. alexandri	0
512	AMN-29-08-20-E-M01	AIT MNAD	intervention	Outdoors	AMN-E-M01	29-08-20	6	Ph. alexandri	1
513	AMN-29-08-20-C-M01	AIT MNAD	intervention	Field	AMN-C-M01	29-08-20	6	Ph. alexandri	0
514	AMN-29-08-20-I-M02	AIT MNAD	intervention	Indoors	AMN-I-M02	29-08-20	6	Ph. alexandri	1
515	AMN-29-08-20-E-M02	AIT MNAD	intervention	Outdoors	AMN-E-M02	29-08-20	6	Ph. alexandri	2
516	AMN-29-08-20-C-M02	AIT MNAD	intervention	Field	AMN-C-M02	29-08-20	6	Ph. alexandri	0
517	AMN-29-08-20-I-M03	AIT MNAD	intervention	Indoors	AMN-I-M03	29-08-20	6	Ph. alexandri	0
518	AMN-29-08-20-E-M03	AIT MNAD	intervention	Outdoors	AMN-E-M03	29-08-20	6	Ph. alexandri	0
519	AMN-29-08-20-C-M03	AIT MNAD	intervention	Field	AMN-C-M03	29-08-20	6	Ph. alexandri	0
520	AMN-29-08-20-I-M04	AIT MNAD	intervention	Indoors	AMN-I-M04	29-08-20	6	Ph. alexandri	0
521	AMN-29-08-20-E-M04	AIT MNAD	intervention	Outdoors	AMN-E-M04	29-08-20	6	Ph. alexandri	4
522	AMN-29-08-20-C-M04	AIT MNAD	intervention	Field	AMN-C-M04	29-08-20	6	Ph. alexandri	0
523	AMN-29-08-20-I-M05	AIT MNAD	intervention	Indoors	AMN-I-M05	29-08-20	6	Ph. alexandri	0
524	AMN-29-08-20-E-M05	AIT MNAD	intervention	Outdoors	AMN-E-M05	29-08-20	6	Ph. alexandri	0
525	AMN-29-08-20-C-M05	AIT MNAD	intervention	Field	AMN-C-M05	29-08-20	6	Ph. alexandri	1
526	AMN-29-08-20-I-M06	AIT MNAD	intervention	Indoors	AMN-I-M06	29-08-20	6	Ph. alexandri	3
527	AMN-29-08-20-E-M06	AIT MNAD	intervention	Outdoors	AMN-E-M06	29-08-20	6	Ph. alexandri	0
528	AMN-29-08-20-C-M06	AIT MNAD	intervention	Field	AMN-C-M06	29-08-20	6	Ph. alexandri	0
529	AMN-29-08-20-I-M07	AIT MNAD	intervention	Indoors	AMN-I-M07	29-08-20	6	Ph. alexandri	0
530	AMN-29-08-20-E-M07	AIT MNAD	intervention	Outdoors	AMN-E-M07	29-08-20	6	Ph. alexandri	1
531	AMN-29-08-20-C-M07	AIT MNAD	intervention	Field	AMN-C-M07	29-08-20	6	Ph. alexandri	0
532	AMN-29-08-20-I-M08	AIT MNAD	intervention	Indoors	AMN-I-M08	29-08-20	6	Ph. alexandri	0
533	AMN-29-08-20-E-M08	AIT MNAD	intervention	Outdoors	AMN-E-M08	29-08-20	6	Ph. alexandri	0
534	AMN-29-08-20-C-M08	AIT MNAD	intervention	Field	AMN-C-M08	29-08-20	6	Ph. alexandri	1
535	AMN-29-08-20-I-M09	AIT MNAD	intervention	Indoors	AMN-I-M09	29-08-20	6	Ph. alexandri	1
536	AMN-29-08-20-E-M09	AIT MNAD	intervention	Outdoors	AMN-E-M09	29-08-20	6	Ph. alexandri	0
537	AMN-29-08-20-C-M09	AIT MNAD	intervention	Field	AMN-C-M09	29-08-20	6	Ph. alexandri	0
538	AMN-29-08-20-I-M10	AIT MNAD	intervention	Indoors	AMN-I-M10	29-08-20	6	Ph. alexandri	0
539	AMN-29-08-20-E-M10	AIT MNAD	intervention	Outdoors	AMN-E-M10	29-08-20	6	Ph. alexandri	0
540	AMN-29-08-20-C-M10	AIT MNAD	intervention	Field	AMN-C-M10	29-08-20	6	Ph. alexandri	0
541	AMN-16-09-20-I-M01	AIT MNAD	intervention	Indoors	AMN-I-M01	16-09-20	7	Ph. alexandri	4
542	AMN-16-09-20-E-M01	AIT MNAD	intervention	Outdoors	AMN-E-M01	16-09-20	7	Ph. alexandri	0
543	AMN-16-09-20-C-M01	AIT MNAD	intervention	Field	AMN-C-M01	16-09-20	7	Ph. alexandri	3
544	AMN-16-09-20-I-M02	AIT MNAD	intervention	Indoors	AMN-I-M02	16-09-20	7	Ph. alexandri	4
545	AMN-16-09-20-E-M02	AIT MNAD	intervention	Outdoors	AMN-E-M02	16-09-20	7	Ph. alexandri	0
546	AMN-16-09-20-C-M02	AIT MNAD	intervention	Field	AMN-C-M02	16-09-20	7	Ph. alexandri	0
547	AMN-16-09-20-I-M03	AIT MNAD	intervention	Indoors	AMN-I-M03	16-09-20	7	Ph. alexandri	0
548	AMN-16-09-20-E-M03	AIT MNAD	intervention	Outdoors	AMN-E-M03	16-09-20	7	Ph. alexandri	0
549	AMN-16-09-20-C-M03	AIT MNAD	intervention	Field	AMN-C-M03	16-09-20	7	Ph. alexandri	0
550	AMN-16-09-20-I-M04	AIT MNAD	intervention	Indoors	AMN-I-M04	16-09-20	7	Ph. alexandri	0
551	AMN-16-09-20-E-M04	AIT MNAD	intervention	Outdoors	AMN-E-M04	16-09-20	7	Ph. alexandri	0
552	AMN-16-09-20-C-M04	AIT MNAD	intervention	Field	AMN-C-M04	16-09-20	7	Ph. alexandri	0
553	AMN-16-09-20-I-M05	AIT MNAD	intervention	Indoors	AMN-I-M05	16-09-20	7	Ph. alexandri	0
554	AMN-16-09-20-E-M05	AIT MNAD	intervention	Outdoors	AMN-E-M05	16-09-20	7	Ph. alexandri	0
555	AMN-16-09-20-C-M05	AIT MNAD	intervention	Field	AMN-C-M05	16-09-20	7	Ph. alexandri	0
556	AMN-16-09-20-I-M06	AIT MNAD	intervention	Indoors	AMN-I-M06	16-09-20	7	Ph. alexandri	0
557	AMN-16-09-20-E-M06	AIT MNAD	intervention	Outdoors	AMN-E-M06	16-09-20	7	Ph. alexandri	0
558	AMN-16-09-20-C-M06	AIT MNAD	intervention	Field	AMN-C-M06	16-09-20	7	Ph. alexandri	2
559	AMN-16-09-20-I-M07	AIT MNAD	intervention	Indoors	AMN-I-M07	16-09-20	7	Ph. alexandri	0
560	AMN-16-09-20-E-M07	AIT MNAD	intervention	Outdoors	AMN-E-M07	16-09-20	7	Ph. alexandri	0
561	AMN-16-09-20-C-M07	AIT MNAD	intervention	Field	AMN-C-M07	16-09-20	7	Ph. alexandri	1
562	AMN-16-09-20-I-M08	AIT MNAD	intervention	Indoors	AMN-I-M08	16-09-20	7	Ph. alexandri	0
563	AMN-16-09-20-E-M08	AIT MNAD	intervention	Outdoors	AMN-E-M08	16-09-20	7	Ph. alexandri	0
564	AMN-16-09-20-C-M08	AIT MNAD	intervention	Field	AMN-C-M08	16-09-20	7	Ph. alexandri	0
565	AMN-16-09-20-I-M09	AIT MNAD	intervention	Indoors	AMN-I-M09	16-09-20	7	Ph. alexandri	0
566	AMN-16-09-20-E-M09	AIT MNAD	intervention	Outdoors	AMN-E-M09	16-09-20	7	Ph. alexandri	0
567	AMN-16-09-20-C-M09	AIT MNAD	intervention	Field	AMN-C-M09	16-09-20	7	Ph. alexandri	0
568	AMN-16-09-20-I-M10	AIT MNAD	intervention	Indoors	AMN-I-M10	16-09-20	7	Ph. alexandri	0
569	AMN-16-09-20-E-M10	AIT MNAD	intervention	Outdoors	AMN-E-M10	16-09-20	7	Ph. alexandri	0
570	AMN-16-09-20-C-M10	AIT MNAD	intervention	Field	AMN-C-M10	16-09-20	7	Ph. alexandri	0
571	AMN-17-09-20-I-M01	AIT MNAD	intervention	Indoors	AMN-I-M01	17-09-20	7	Ph. alexandri	0
572	AMN-17-09-20-E-M01	AIT MNAD	intervention	Outdoors	AMN-E-M01	17-09-20	7	Ph. alexandri	0
573	AMN-17-09-20-C-M01	AIT MNAD	intervention	Field	AMN-C-M01	17-09-20	7	Ph. alexandri	0
574	AMN-17-09-20-I-M02	AIT MNAD	intervention	Indoors	AMN-I-M02	17-09-20	7	Ph. alexandri	0
575	AMN-17-09-20-E-M02	AIT MNAD	intervention	Outdoors	AMN-E-M02	17-09-20	7	Ph. alexandri	0
576	AMN-17-09-20-C-M02	AIT MNAD	intervention	Field	AMN-C-M02	17-09-20	7	Ph. alexandri	1
577	AMN-17-09-20-I-M03	AIT MNAD	intervention	Indoors	AMN-I-M03	17-09-20	7	Ph. alexandri	0
578	AMN-17-09-20-E-M03	AIT MNAD	intervention	Outdoors	AMN-E-M03	17-09-20	7	Ph. alexandri	0
579	AMN-17-09-20-C-M03	AIT MNAD	intervention	Field	AMN-C-M03	17-09-20	7	Ph. alexandri	0
580	AMN-17-09-20-I-M04	AIT MNAD	intervention	Indoors	AMN-I-M04	17-09-20	7	Ph. alexandri	0
581	AMN-17-09-20-E-M04	AIT MNAD	intervention	Outdoors	AMN-E-M04	17-09-20	7	Ph. alexandri	0
582	AMN-17-09-20-C-M04	AIT MNAD	intervention	Field	AMN-C-M04	17-09-20	7	Ph. alexandri	0
583	AMN-17-09-20-I-M05	AIT MNAD	intervention	Indoors	AMN-I-M05	17-09-20	7	Ph. alexandri	0
584	AMN-17-09-20-E-M05	AIT MNAD	intervention	Outdoors	AMN-E-M05	17-09-20	7	Ph. alexandri	5
585	AMN-17-09-20-C-M05	AIT MNAD	intervention	Field	AMN-C-M05	17-09-20	7	Ph. alexandri	0
586	AMN-17-09-20-I-M06	AIT MNAD	intervention	Indoors	AMN-I-M06	17-09-20	7	Ph. alexandri	1
587	AMN-17-09-20-E-M06	AIT MNAD	intervention	Outdoors	AMN-E-M06	17-09-20	7	Ph. alexandri	0
588	AMN-17-09-20-C-M06	AIT MNAD	intervention	Field	AMN-C-M06	17-09-20	7	Ph. alexandri	0
589	AMN-17-09-20-I-M07	AIT MNAD	intervention	Indoors	AMN-I-M07	17-09-20	7	Ph. alexandri	0
590	AMN-17-09-20-E-M07	AIT MNAD	intervention	Outdoors	AMN-E-M07	17-09-20	7	Ph. alexandri	1
591	AMN-17-09-20-C-M07	AIT MNAD	intervention	Field	AMN-C-M07	17-09-20	7	Ph. alexandri	0
592	AMN-17-09-20-I-M08	AIT MNAD	intervention	Indoors	AMN-I-M08	17-09-20	7	Ph. alexandri	0
593	AMN-17-09-20-E-M08	AIT MNAD	intervention	Outdoors	AMN-E-M08	17-09-20	7	Ph. alexandri	0
594	AMN-17-09-20-C-M08	AIT MNAD	intervention	Field	AMN-C-M08	17-09-20	7	Ph. alexandri	0
595	AMN-17-09-20-I-M09	AIT MNAD	intervention	Indoors	AMN-I-M09	17-09-20	7	Ph. alexandri	0
596	AMN-17-09-20-E-M09	AIT MNAD	intervention	Outdoors	AMN-E-M09	17-09-20	7	Ph. alexandri	0
597	AMN-17-09-20-C-M09	AIT MNAD	intervention	Field	AMN-C-M09	17-09-20	7	Ph. alexandri	0
598	AMN-17-09-20-I-M10	AIT MNAD	intervention	Indoors	AMN-I-M10	17-09-20	7	Ph. alexandri	0
599	AMN-17-09-20-E-M10	AIT MNAD	intervention	Outdoors	AMN-E-M10	17-09-20	7	Ph. alexandri	1
600	AMN-17-09-20-C-M10	AIT MNAD	intervention	Field	AMN-C-M10	17-09-20	7	Ph. alexandri	0
601	AMN-18-09-20-I-M01	AIT MNAD	intervention	Indoors	AMN-I-M01	18-09-20	7	Ph. alexandri	1
602	AMN-18-09-20-E-M01	AIT MNAD	intervention	Outdoors	AMN-E-M01	18-09-20	7	Ph. alexandri	0
603	AMN-18-09-20-C-M01	AIT MNAD	intervention	Field	AMN-C-M01	18-09-20	7	Ph. alexandri	0
604	AMN-18-09-20-I-M02	AIT MNAD	intervention	Indoors	AMN-I-M02	18-09-20	7	Ph. alexandri	0
605	AMN-18-09-20-E-M02	AIT MNAD	intervention	Outdoors	AMN-E-M02	18-09-20	7	Ph. alexandri	0
606	AMN-18-09-20-C-M02	AIT MNAD	intervention	Field	AMN-C-M02	18-09-20	7	Ph. alexandri	0
607	AMN-18-09-20-I-M03	AIT MNAD	intervention	Indoors	AMN-I-M03	18-09-20	7	Ph. alexandri	0
608	AMN-18-09-20-E-M03	AIT MNAD	intervention	Outdoors	AMN-E-M03	18-09-20	7	Ph. alexandri	0
609	AMN-18-09-20-C-M03	AIT MNAD	intervention	Field	AMN-C-M03	18-09-20	7	Ph. alexandri	2
610	AMN-18-09-20-I-M04	AIT MNAD	intervention	Indoors	AMN-I-M04	18-09-20	7	Ph. alexandri	0
611	AMN-18-09-20-E-M04	AIT MNAD	intervention	Outdoors	AMN-E-M04	18-09-20	7	Ph. alexandri	0
612	AMN-18-09-20-C-M04	AIT MNAD	intervention	Field	AMN-C-M04	18-09-20	7	Ph. alexandri	0
613	AMN-18-09-20-I-M05	AIT MNAD	intervention	Indoors	AMN-I-M05	18-09-20	7	Ph. alexandri	0
614	AMN-18-09-20-E-M05	AIT MNAD	intervention	Outdoors	AMN-E-M05	18-09-20	7	Ph. alexandri	0
615	AMN-18-09-20-C-M05	AIT MNAD	intervention	Field	AMN-C-M05	18-09-20	7	Ph. alexandri	0
616	AMN-18-09-20-I-M06	AIT MNAD	intervention	Indoors	AMN-I-M06	18-09-20	7	Ph. alexandri	2
617	AMN-18-09-20-E-M06	AIT MNAD	intervention	Outdoors	AMN-E-M06	18-09-20	7	Ph. alexandri	1
618	AMN-18-09-20-C-M06	AIT MNAD	intervention	Field	AMN-C-M06	18-09-20	7	Ph. alexandri	0
619	AMN-18-09-20-I-M07	AIT MNAD	intervention	Indoors	AMN-I-M07	18-09-20	7	Ph. alexandri	2
620	AMN-18-09-20-E-M07	AIT MNAD	intervention	Outdoors	AMN-E-M07	18-09-20	7	Ph. alexandri	0
621	AMN-18-09-20-C-M07	AIT MNAD	intervention	Field	AMN-C-M07	18-09-20	7	Ph. alexandri	0
622	AMN-18-09-20-I-M08	AIT MNAD	intervention	Indoors	AMN-I-M08	18-09-20	7	Ph. alexandri	0
623	AMN-18-09-20-E-M08	AIT MNAD	intervention	Outdoors	AMN-E-M08	18-09-20	7	Ph. alexandri	0
624	AMN-18-09-20-C-M08	AIT MNAD	intervention	Field	AMN-C-M08	18-09-20	7	Ph. alexandri	0
625	AMN-18-09-20-I-M09	AIT MNAD	intervention	Indoors	AMN-I-M09	18-09-20	7	Ph. alexandri	0
626	AMN-18-09-20-E-M09	AIT MNAD	intervention	Outdoors	AMN-E-M09	18-09-20	7	Ph. alexandri	0
627	AMN-18-09-20-C-M09	AIT MNAD	intervention	Field	AMN-C-M09	18-09-20	7	Ph. alexandri	0
628	AMN-18-09-20-I-M10	AIT MNAD	intervention	Indoors	AMN-I-M10	18-09-20	7	Ph. alexandri	0
629	AMN-18-09-20-E-M10	AIT MNAD	intervention	Outdoors	AMN-E-M10	18-09-20	7	Ph. alexandri	0
630	AMN-18-09-20-C-M10	AIT MNAD	intervention	Field	AMN-C-M10	18-09-20	7	Ph. alexandri	0
631	AMN-12-10-20-I-M01	AIT MNAD	intervention	Indoors	AMN-I-M01	12-10-20	8	Ph. alexandri	1
632	AMN-12-10-20-E-M01	AIT MNAD	intervention	Outdoors	AMN-E-M01	12-10-20	8	Ph. alexandri	0
633	AMN-12-10-20-C-M01	AIT MNAD	intervention	Field	AMN-C-M01	12-10-20	8	Ph. alexandri	0
634	AMN-12-10-20-I-M02	AIT MNAD	intervention	Indoors	AMN-I-M02	12-10-20	8	Ph. alexandri	2
635	AMN-12-10-20-E-M02	AIT MNAD	intervention	Outdoors	AMN-E-M02	12-10-20	8	Ph. alexandri	0
636	AMN-12-10-20-C-M02	AIT MNAD	intervention	Field	AMN-C-M02	12-10-20	8	Ph. alexandri	0
637	AMN-12-10-20-I-M03	AIT MNAD	intervention	Indoors	AMN-I-M03	12-10-20	8	Ph. alexandri	2
638	AMN-12-10-20-E-M03	AIT MNAD	intervention	Outdoors	AMN-E-M03	12-10-20	8	Ph. alexandri	0
639	AMN-12-10-20-C-M03	AIT MNAD	intervention	Field	AMN-C-M03	12-10-20	8	Ph. alexandri	0
640	AMN-12-10-20-I-M04	AIT MNAD	intervention	Indoors	AMN-I-M04	12-10-20	8	Ph. alexandri	0
641	AMN-12-10-20-E-M04	AIT MNAD	intervention	Outdoors	AMN-E-M04	12-10-20	8	Ph. alexandri	2
642	AMN-12-10-20-C-M04	AIT MNAD	intervention	Field	AMN-C-M04	12-10-20	8	Ph. alexandri	0
643	AMN-12-10-20-I-M05	AIT MNAD	intervention	Indoors	AMN-I-M05	12-10-20	8	Ph. alexandri	0
644	AMN-12-10-20-E-M05	AIT MNAD	intervention	Outdoors	AMN-E-M05	12-10-20	8	Ph. alexandri	2
645	AMN-12-10-20-C-M05	AIT MNAD	intervention	Field	AMN-C-M05	12-10-20	8	Ph. alexandri	0
646	AMN-12-10-20-I-M06	AIT MNAD	intervention	Indoors	AMN-I-M06	12-10-20	8	Ph. alexandri	0
647	AMN-12-10-20-E-M06	AIT MNAD	intervention	Outdoors	AMN-E-M06	12-10-20	8	Ph. alexandri	0
648	AMN-12-10-20-C-M06	AIT MNAD	intervention	Field	AMN-C-M06	12-10-20	8	Ph. alexandri	0
649	AMN-12-10-20-I-M07	AIT MNAD	intervention	Indoors	AMN-I-M07	12-10-20	8	Ph. alexandri	0
650	AMN-12-10-20-E-M07	AIT MNAD	intervention	Outdoors	AMN-E-M07	12-10-20	8	Ph. alexandri	0
651	AMN-12-10-20-C-M07	AIT MNAD	intervention	Field	AMN-C-M07	12-10-20	8	Ph. alexandri	2
652	AMN-12-10-20-I-M08	AIT MNAD	intervention	Indoors	AMN-I-M08	12-10-20	8	Ph. alexandri	0
653	AMN-12-10-20-E-M08	AIT MNAD	intervention	Outdoors	AMN-E-M08	12-10-20	8	Ph. alexandri	3
654	AMN-12-10-20-C-M08	AIT MNAD	intervention	Field	AMN-C-M08	12-10-20	8	Ph. alexandri	0
655	AMN-12-10-20-I-M09	AIT MNAD	intervention	Indoors	AMN-I-M09	12-10-20	8	Ph. alexandri	0
656	AMN-12-10-20-E-M09	AIT MNAD	intervention	Outdoors	AMN-E-M09	12-10-20	8	Ph. alexandri	0
657	AMN-12-10-20-C-M09	AIT MNAD	intervention	Field	AMN-C-M09	12-10-20	8	Ph. alexandri	0
658	AMN-12-10-20-I-M10	AIT MNAD	intervention	Indoors	AMN-I-M10	12-10-20	8	Ph. alexandri	0
659	AMN-12-10-20-E-M10	AIT MNAD	intervention	Outdoors	AMN-E-M10	12-10-20	8	Ph. alexandri	0
660	AMN-12-10-20-C-M10	AIT MNAD	intervention	Field	AMN-C-M10	12-10-20	8	Ph. alexandri	0
661	AMN-13-10-20-I-M01	AIT MNAD	intervention	Indoors	AMN-I-M01	13-10-20	8	Ph. alexandri	0
662	AMN-13-10-20-E-M01	AIT MNAD	intervention	Outdoors	AMN-E-M01	13-10-20	8	Ph. alexandri	2
663	AMN-13-10-20-C-M01	AIT MNAD	intervention	Field	AMN-C-M01	13-10-20	8	Ph. alexandri	1
664	AMN-13-10-20-I-M02	AIT MNAD	intervention	Indoors	AMN-I-M02	13-10-20	8	Ph. alexandri	0
665	AMN-13-10-20-E-M02	AIT MNAD	intervention	Outdoors	AMN-E-M02	13-10-20	8	Ph. alexandri	0
666	AMN-13-10-20-C-M02	AIT MNAD	intervention	Field	AMN-C-M02	13-10-20	8	Ph. alexandri	1
667	AMN-13-10-20-I-M03	AIT MNAD	intervention	Indoors	AMN-I-M03	13-10-20	8	Ph. alexandri	1
668	AMN-13-10-20-E-M03	AIT MNAD	intervention	Outdoors	AMN-E-M03	13-10-20	8	Ph. alexandri	0
669	AMN-13-10-20-C-M03	AIT MNAD	intervention	Field	AMN-C-M03	13-10-20	8	Ph. alexandri	3
670	AMN-13-10-20-I-M04	AIT MNAD	intervention	Indoors	AMN-I-M04	13-10-20	8	Ph. alexandri	0
671	AMN-13-10-20-E-M04	AIT MNAD	intervention	Outdoors	AMN-E-M04	13-10-20	8	Ph. alexandri	0
672	AMN-13-10-20-C-M04	AIT MNAD	intervention	Field	AMN-C-M04	13-10-20	8	Ph. alexandri	0
673	AMN-13-10-20-I-M05	AIT MNAD	intervention	Indoors	AMN-I-M05	13-10-20	8	Ph. alexandri	0
674	AMN-13-10-20-E-M05	AIT MNAD	intervention	Outdoors	AMN-E-M05	13-10-20	8	Ph. alexandri	0
675	AMN-13-10-20-C-M05	AIT MNAD	intervention	Field	AMN-C-M05	13-10-20	8	Ph. alexandri	0
676	AMN-13-10-20-I-M06	AIT MNAD	intervention	Indoors	AMN-I-M06	13-10-20	8	Ph. alexandri	3
677	AMN-13-10-20-E-M06	AIT MNAD	intervention	Outdoors	AMN-E-M06	13-10-20	8	Ph. alexandri	1
678	AMN-13-10-20-C-M06	AIT MNAD	intervention	Field	AMN-C-M06	13-10-20	8	Ph. alexandri	2
679	AMN-13-10-20-I-M07	AIT MNAD	intervention	Indoors	AMN-I-M07	13-10-20	8	Ph. alexandri	0
680	AMN-13-10-20-E-M07	AIT MNAD	intervention	Outdoors	AMN-E-M07	13-10-20	8	Ph. alexandri	1
681	AMN-13-10-20-C-M07	AIT MNAD	intervention	Field	AMN-C-M07	13-10-20	8	Ph. alexandri	2
682	AMN-13-10-20-I-M08	AIT MNAD	intervention	Indoors	AMN-I-M08	13-10-20	8	Ph. alexandri	1
683	AMN-13-10-20-E-M08	AIT MNAD	intervention	Outdoors	AMN-E-M08	13-10-20	8	Ph. alexandri	0
684	AMN-13-10-20-C-M08	AIT MNAD	intervention	Field	AMN-C-M08	13-10-20	8	Ph. alexandri	0
685	AMN-13-10-20-I-M09	AIT MNAD	intervention	Indoors	AMN-I-M09	13-10-20	8	Ph. alexandri	6
686	AMN-13-10-20-E-M09	AIT MNAD	intervention	Outdoors	AMN-E-M09	13-10-20	8	Ph. alexandri	1
687	AMN-13-10-20-C-M09	AIT MNAD	intervention	Field	AMN-C-M09	13-10-20	8	Ph. alexandri	3
688	AMN-13-10-20-I-M10	AIT MNAD	intervention	Indoors	AMN-I-M10	13-10-20	8	Ph. alexandri	0
689	AMN-13-10-20-E-M10	AIT MNAD	intervention	Outdoors	AMN-E-M10	13-10-20	8	Ph. alexandri	2
690	AMN-13-10-20-C-M10	AIT MNAD	intervention	Field	AMN-C-M10	13-10-20	8	Ph. alexandri	0
691	AMN-14-10-20-I-M01	AIT MNAD	intervention	Indoors	AMN-I-M01	14-10-20	8	Ph. alexandri	0
692	AMN-14-10-20-E-M01	AIT MNAD	intervention	Outdoors	AMN-E-M01	14-10-20	8	Ph. alexandri	0
693	AMN-14-10-20-C-M01	AIT MNAD	intervention	Field	AMN-C-M01	14-10-20	8	Ph. alexandri	0
694	AMN-14-10-20-I-M02	AIT MNAD	intervention	Indoors	AMN-I-M02	14-10-20	8	Ph. alexandri	0
695	AMN-14-10-20-E-M02	AIT MNAD	intervention	Outdoors	AMN-E-M02	14-10-20	8	Ph. alexandri	0
696	AMN-14-10-20-C-M02	AIT MNAD	intervention	Field	AMN-C-M02	14-10-20	8	Ph. alexandri	2
697	AMN-14-10-20-I-M03	AIT MNAD	intervention	Indoors	AMN-I-M03	14-10-20	8	Ph. alexandri	0
698	AMN-14-10-20-E-M03	AIT MNAD	intervention	Outdoors	AMN-E-M03	14-10-20	8	Ph. alexandri	0
699	AMN-14-10-20-C-M03	AIT MNAD	intervention	Field	AMN-C-M03	14-10-20	8	Ph. alexandri	0
700	AMN-14-10-20-I-M04	AIT MNAD	intervention	Indoors	AMN-I-M04	14-10-20	8	Ph. alexandri	0
701	AMN-14-10-20-E-M04	AIT MNAD	intervention	Outdoors	AMN-E-M04	14-10-20	8	Ph. alexandri	3
702	AMN-14-10-20-C-M04	AIT MNAD	intervention	Field	AMN-C-M04	14-10-20	8	Ph. alexandri	0
703	AMN-14-10-20-I-M05	AIT MNAD	intervention	Indoors	AMN-I-M05	14-10-20	8	Ph. alexandri	0
704	AMN-14-10-20-E-M05	AIT MNAD	intervention	Outdoors	AMN-E-M05	14-10-20	8	Ph. alexandri	0
705	AMN-14-10-20-C-M05	AIT MNAD	intervention	Field	AMN-C-M05	14-10-20	8	Ph. alexandri	0
706	AMN-14-10-20-I-M06	AIT MNAD	intervention	Indoors	AMN-I-M06	14-10-20	8	Ph. alexandri	0
707	AMN-14-10-20-E-M06	AIT MNAD	intervention	Outdoors	AMN-E-M06	14-10-20	8	Ph. alexandri	0
708	AMN-14-10-20-C-M06	AIT MNAD	intervention	Field	AMN-C-M06	14-10-20	8	Ph. alexandri	0
709	AMN-14-10-20-I-M07	AIT MNAD	intervention	Indoors	AMN-I-M07	14-10-20	8	Ph. alexandri	0
710	AMN-14-10-20-E-M07	AIT MNAD	intervention	Outdoors	AMN-E-M07	14-10-20	8	Ph. alexandri	0
711	AMN-14-10-20-C-M07	AIT MNAD	intervention	Field	AMN-C-M07	14-10-20	8	Ph. alexandri	1
712	AMN-14-10-20-I-M08	AIT MNAD	intervention	Indoors	AMN-I-M08	14-10-20	8	Ph. alexandri	0
713	AMN-14-10-20-E-M08	AIT MNAD	intervention	Outdoors	AMN-E-M08	14-10-20	8	Ph. alexandri	2
714	AMN-14-10-20-C-M08	AIT MNAD	intervention	Field	AMN-C-M08	14-10-20	8	Ph. alexandri	0
715	AMN-14-10-20-I-M09	AIT MNAD	intervention	Indoors	AMN-I-M09	14-10-20	8	Ph. alexandri	0
716	AMN-14-10-20-E-M09	AIT MNAD	intervention	Outdoors	AMN-E-M09	14-10-20	8	Ph. alexandri	0
717	AMN-14-10-20-C-M09	AIT MNAD	intervention	Field	AMN-C-M09	14-10-20	8	Ph. alexandri	0
718	AMN-14-10-20-I-M10	AIT MNAD	intervention	Indoors	AMN-I-M10	14-10-20	8	Ph. alexandri	0
719	AMN-14-10-20-E-M10	AIT MNAD	intervention	Outdoors	AMN-E-M10	14-10-20	8	Ph. alexandri	0
720	AMN-14-10-20-C-M10	AIT MNAD	intervention	Field	AMN-C-M10	14-10-20	8	Ph. alexandri	0
721	AMN-16-11-20-I-M01	AIT MNAD	intervention	Indoors	AMN-I-M01	16-11-20	9	Ph. alexandri	0
722	AMN-16-11-20-E-M01	AIT MNAD	intervention	Outdoors	AMN-E-M01	16-11-20	9	Ph. alexandri	2
723	AMN-16-11-20-C-M01	AIT MNAD	intervention	Field	AMN-C-M01	16-11-20	9	Ph. alexandri	1
724	AMN-16-11-20-I-M02	AIT MNAD	intervention	Indoors	AMN-I-M02	16-11-20	9	Ph. alexandri	0
725	AMN-16-11-20-E-M02	AIT MNAD	intervention	Outdoors	AMN-E-M02	16-11-20	9	Ph. alexandri	0
726	AMN-16-11-20-C-M02	AIT MNAD	intervention	Field	AMN-C-M02	16-11-20	9	Ph. alexandri	0
727	AMN-16-11-20-I-M03	AIT MNAD	intervention	Indoors	AMN-I-M03	16-11-20	9	Ph. alexandri	0
728	AMN-16-11-20-E-M03	AIT MNAD	intervention	Outdoors	AMN-E-M03	16-11-20	9	Ph. alexandri	2
729	AMN-16-11-20-C-M03	AIT MNAD	intervention	Field	AMN-C-M03	16-11-20	9	Ph. alexandri	0
730	AMN-16-11-20-I-M04	AIT MNAD	intervention	Indoors	AMN-I-M04	16-11-20	9	Ph. alexandri	0
731	AMN-16-11-20-E-M04	AIT MNAD	intervention	Outdoors	AMN-E-M04	16-11-20	9	Ph. alexandri	0
732	AMN-16-11-20-C-M04	AIT MNAD	intervention	Field	AMN-C-M04	16-11-20	9	Ph. alexandri	0
733	AMN-16-11-20-I-M05	AIT MNAD	intervention	Indoors	AMN-I-M05	16-11-20	9	Ph. alexandri	1
734	AMN-16-11-20-E-M05	AIT MNAD	intervention	Outdoors	AMN-E-M05	16-11-20	9	Ph. alexandri	0
735	AMN-16-11-20-C-M05	AIT MNAD	intervention	Field	AMN-C-M05	16-11-20	9	Ph. alexandri	0
736	AMN-16-11-20-I-M06	AIT MNAD	intervention	Indoors	AMN-I-M06	16-11-20	9	Ph. alexandri	0
737	AMN-16-11-20-E-M06	AIT MNAD	intervention	Outdoors	AMN-E-M06	16-11-20	9	Ph. alexandri	0
738	AMN-16-11-20-C-M06	AIT MNAD	intervention	Field	AMN-C-M06	16-11-20	9	Ph. alexandri	0
739	AMN-16-11-20-I-M07	AIT MNAD	intervention	Indoors	AMN-I-M07	16-11-20	9	Ph. alexandri	0
740	AMN-16-11-20-E-M07	AIT MNAD	intervention	Outdoors	AMN-E-M07	16-11-20	9	Ph. alexandri	0
741	AMN-16-11-20-C-M07	AIT MNAD	intervention	Field	AMN-C-M07	16-11-20	9	Ph. alexandri	0
742	AMN-16-11-20-I-M08	AIT MNAD	intervention	Indoors	AMN-I-M08	16-11-20	9	Ph. alexandri	0
743	AMN-16-11-20-E-M08	AIT MNAD	intervention	Outdoors	AMN-E-M08	16-11-20	9	Ph. alexandri	0
744	AMN-16-11-20-C-M08	AIT MNAD	intervention	Field	AMN-C-M08	16-11-20	9	Ph. alexandri	0
745	AMN-16-11-20-I-M09	AIT MNAD	intervention	Indoors	AMN-I-M09	16-11-20	9	Ph. alexandri	0
746	AMN-16-11-20-E-M09	AIT MNAD	intervention	Outdoors	AMN-E-M09	16-11-20	9	Ph. alexandri	0
747	AMN-16-11-20-C-M09	AIT MNAD	intervention	Field	AMN-C-M09	16-11-20	9	Ph. alexandri	0
748	AMN-16-11-20-I-M10	AIT MNAD	intervention	Indoors	AMN-I-M10	16-11-20	9	Ph. alexandri	3
749	AMN-16-11-20-E-M10	AIT MNAD	intervention	Outdoors	AMN-E-M10	16-11-20	9	Ph. alexandri	0
750	AMN-16-11-20-C-M10	AIT MNAD	intervention	Field	AMN-C-M10	16-11-20	9	Ph. alexandri	0
751	AMN-17-11-20-I-M01	AIT MNAD	intervention	Indoors	AMN-I-M01	17-11-20	9	Ph. alexandri	0
752	AMN-17-11-20-E-M01	AIT MNAD	intervention	Outdoors	AMN-E-M01	17-11-20	9	Ph. alexandri	2
753	AMN-17-11-20-C-M01	AIT MNAD	intervention	Field	AMN-C-M01	17-11-20	9	Ph. alexandri	0
754	AMN-17-11-20-I-M02	AIT MNAD	intervention	Indoors	AMN-I-M02	17-11-20	9	Ph. alexandri	0
755	AMN-17-11-20-E-M02	AIT MNAD	intervention	Outdoors	AMN-E-M02	17-11-20	9	Ph. alexandri	0
756	AMN-17-11-20-C-M02	AIT MNAD	intervention	Field	AMN-C-M02	17-11-20	9	Ph. alexandri	0
757	AMN-17-11-20-I-M03	AIT MNAD	intervention	Indoors	AMN-I-M03	17-11-20	9	Ph. alexandri	0
758	AMN-17-11-20-E-M03	AIT MNAD	intervention	Outdoors	AMN-E-M03	17-11-20	9	Ph. alexandri	0
759	AMN-17-11-20-C-M03	AIT MNAD	intervention	Field	AMN-C-M03	17-11-20	9	Ph. alexandri	0
760	AMN-17-11-20-I-M04	AIT MNAD	intervention	Indoors	AMN-I-M04	17-11-20	9	Ph. alexandri	0
761	AMN-17-11-20-E-M04	AIT MNAD	intervention	Outdoors	AMN-E-M04	17-11-20	9	Ph. alexandri	0
762	AMN-17-11-20-C-M04	AIT MNAD	intervention	Field	AMN-C-M04	17-11-20	9	Ph. alexandri	0
763	AMN-17-11-20-I-M05	AIT MNAD	intervention	Indoors	AMN-I-M05	17-11-20	9	Ph. alexandri	0
764	AMN-17-11-20-E-M05	AIT MNAD	intervention	Outdoors	AMN-E-M05	17-11-20	9	Ph. alexandri	2
765	AMN-17-11-20-C-M05	AIT MNAD	intervention	Field	AMN-C-M05	17-11-20	9	Ph. alexandri	0
766	AMN-17-11-20-I-M06	AIT MNAD	intervention	Indoors	AMN-I-M06	17-11-20	9	Ph. alexandri	0
767	AMN-17-11-20-E-M06	AIT MNAD	intervention	Outdoors	AMN-E-M06	17-11-20	9	Ph. alexandri	0
768	AMN-17-11-20-C-M06	AIT MNAD	intervention	Field	AMN-C-M06	17-11-20	9	Ph. alexandri	2
769	AMN-17-11-20-I-M07	AIT MNAD	intervention	Indoors	AMN-I-M07	17-11-20	9	Ph. alexandri	0
770	AMN-17-11-20-E-M07	AIT MNAD	intervention	Outdoors	AMN-E-M07	17-11-20	9	Ph. alexandri	0
771	AMN-17-11-20-C-M07	AIT MNAD	intervention	Field	AMN-C-M07	17-11-20	9	Ph. alexandri	1
772	AMN-17-11-20-I-M08	AIT MNAD	intervention	Indoors	AMN-I-M08	17-11-20	9	Ph. alexandri	0
773	AMN-17-11-20-E-M08	AIT MNAD	intervention	Outdoors	AMN-E-M08	17-11-20	9	Ph. alexandri	0
774	AMN-17-11-20-C-M08	AIT MNAD	intervention	Field	AMN-C-M08	17-11-20	9	Ph. alexandri	1
775	AMN-17-11-20-I-M09	AIT MNAD	intervention	Indoors	AMN-I-M09	17-11-20	9	Ph. alexandri	2
776	AMN-17-11-20-E-M09	AIT MNAD	intervention	Outdoors	AMN-E-M09	17-11-20	9	Ph. alexandri	0
777	AMN-17-11-20-C-M09	AIT MNAD	intervention	Field	AMN-C-M09	17-11-20	9	Ph. alexandri	0
778	AMN-17-11-20-I-M10	AIT MNAD	intervention	Indoors	AMN-I-M10	17-11-20	9	Ph. alexandri	1
779	AMN-17-11-20-E-M10	AIT MNAD	intervention	Outdoors	AMN-E-M10	17-11-20	9	Ph. alexandri	0
780	AMN-17-11-20-C-M10	AIT MNAD	intervention	Field	AMN-C-M10	17-11-20	9	Ph. alexandri	0
781	AMN-18-11-20-I-M01	AIT MNAD	intervention	Indoors	AMN-I-M01	18-11-20	9	Ph. alexandri	0
782	AMN-18-11-20-E-M01	AIT MNAD	intervention	Outdoors	AMN-E-M01	18-11-20	9	Ph. alexandri	0
783	AMN-18-11-20-C-M01	AIT MNAD	intervention	Field	AMN-C-M01	18-11-20	9	Ph. alexandri	0
784	AMN-18-11-20-I-M02	AIT MNAD	intervention	Indoors	AMN-I-M02	18-11-20	9	Ph. alexandri	0
785	AMN-18-11-20-E-M02	AIT MNAD	intervention	Outdoors	AMN-E-M02	18-11-20	9	Ph. alexandri	0
786	AMN-18-11-20-C-M02	AIT MNAD	intervention	Field	AMN-C-M02	18-11-20	9	Ph. alexandri	0
787	AMN-18-11-20-I-M03	AIT MNAD	intervention	Indoors	AMN-I-M03	18-11-20	9	Ph. alexandri	0
788	AMN-18-11-20-E-M03	AIT MNAD	intervention	Outdoors	AMN-E-M03	18-11-20	9	Ph. alexandri	1
789	AMN-18-11-20-C-M03	AIT MNAD	intervention	Field	AMN-C-M03	18-11-20	9	Ph. alexandri	0
790	AMN-18-11-20-I-M04	AIT MNAD	intervention	Indoors	AMN-I-M04	18-11-20	9	Ph. alexandri	0
791	AMN-18-11-20-E-M04	AIT MNAD	intervention	Outdoors	AMN-E-M04	18-11-20	9	Ph. alexandri	0
792	AMN-18-11-20-C-M04	AIT MNAD	intervention	Field	AMN-C-M04	18-11-20	9	Ph. alexandri	0
793	AMN-18-11-20-I-M05	AIT MNAD	intervention	Indoors	AMN-I-M05	18-11-20	9	Ph. alexandri	0
794	AMN-18-11-20-E-M05	AIT MNAD	intervention	Outdoors	AMN-E-M05	18-11-20	9	Ph. alexandri	0
795	AMN-18-11-20-C-M05	AIT MNAD	intervention	Field	AMN-C-M05	18-11-20	9	Ph. alexandri	0
796	AMN-18-11-20-I-M06	AIT MNAD	intervention	Indoors	AMN-I-M06	18-11-20	9	Ph. alexandri	0
797	AMN-18-11-20-E-M06	AIT MNAD	intervention	Outdoors	AMN-E-M06	18-11-20	9	Ph. alexandri	0
798	AMN-18-11-20-C-M06	AIT MNAD	intervention	Field	AMN-C-M06	18-11-20	9	Ph. alexandri	0
799	AMN-18-11-20-I-M07	AIT MNAD	intervention	Indoors	AMN-I-M07	18-11-20	9	Ph. alexandri	0
800	AMN-18-11-20-E-M07	AIT MNAD	intervention	Outdoors	AMN-E-M07	18-11-20	9	Ph. alexandri	0
801	AMN-18-11-20-C-M07	AIT MNAD	intervention	Field	AMN-C-M07	18-11-20	9	Ph. alexandri	0
802	AMN-18-11-20-I-M08	AIT MNAD	intervention	Indoors	AMN-I-M08	18-11-20	9	Ph. alexandri	1
803	AMN-18-11-20-E-M08	AIT MNAD	intervention	Outdoors	AMN-E-M08	18-11-20	9	Ph. alexandri	0
804	AMN-18-11-20-C-M08	AIT MNAD	intervention	Field	AMN-C-M08	18-11-20	9	Ph. alexandri	0
805	AMN-18-11-20-I-M09	AIT MNAD	intervention	Indoors	AMN-I-M09	18-11-20	9	Ph. alexandri	1
806	AMN-18-11-20-E-M09	AIT MNAD	intervention	Outdoors	AMN-E-M09	18-11-20	9	Ph. alexandri	0
807	AMN-18-11-20-C-M09	AIT MNAD	intervention	Field	AMN-C-M09	18-11-20	9	Ph. alexandri	0
808	AMN-18-11-20-I-M10	AIT MNAD	intervention	Indoors	AMN-I-M10	18-11-20	9	Ph. alexandri	1
809	AMN-18-11-20-E-M10	AIT MNAD	intervention	Outdoors	AMN-E-M10	18-11-20	9	Ph. alexandri	0
810	AMN-18-11-20-C-M10	AIT MNAD	intervention	Field	AMN-C-M10	18-11-20	9	Ph. alexandri	1
811	OMS-15-06-20-I-M01	OULAD MSAAD	intervention	Indoors	OMS-I-M01	15-06-20	1	Ph. alexandri	0
812	OMS-15-06-20-E-M01	OULAD MSAAD	intervention	Outdoors	OMS-E-M01	15-06-20	1	Ph. alexandri	0
813	OMS-15-06-20-C-M01	OULAD MSAAD	intervention	Field	OMS-C-M01	15-06-20	1	Ph. alexandri	2
814	OMS-15-06-20-I-M02	OULAD MSAAD	intervention	Indoors	OMS-I-M02	15-06-20	1	Ph. alexandri	3
815	OMS-15-06-20-E-M02	OULAD MSAAD	intervention	Outdoors	OMS-E-M02	15-06-20	1	Ph. alexandri	0
816	OMS-15-06-20-C-M02	OULAD MSAAD	intervention	Field	OMS-C-M02	15-06-20	1	Ph. alexandri	1
817	OMS-15-06-20-I-M03	OULAD MSAAD	intervention	Indoors	OMS-I-M03	15-06-20	1	Ph. alexandri	0
818	OMS-15-06-20-E-M03	OULAD MSAAD	intervention	Outdoors	OMS-E-M03	15-06-20	1	Ph. alexandri	0
819	OMS-15-06-20-C-M03	OULAD MSAAD	intervention	Field	OMS-C-M03	15-06-20	1	Ph. alexandri	0
820	OMS-15-06-20-I-M04	OULAD MSAAD	intervention	Indoors	OMS-I-M04	15-06-20	1	Ph. alexandri	0
821	OMS-15-06-20-E-M04	OULAD MSAAD	intervention	Outdoors	OMS-E-M04	15-06-20	1	Ph. alexandri	0
822	OMS-15-06-20-C-M04	OULAD MSAAD	intervention	Field	OMS-C-M04	15-06-20	1	Ph. alexandri	0
823	OMS-15-06-20-I-M05	OULAD MSAAD	intervention	Indoors	OMS-I-M05	15-06-20	1	Ph. alexandri	2
824	OMS-15-06-20-E-M05	OULAD MSAAD	intervention	Outdoors	OMS-E-M05	15-06-20	1	Ph. alexandri	0
825	OMS-15-06-20-C-M05	OULAD MSAAD	intervention	Field	OMS-C-M05	15-06-20	1	Ph. alexandri	0
826	OMS-15-06-20-I-M06	OULAD MSAAD	intervention	Indoors	OMS-I-M06	15-06-20	1	Ph. alexandri	0
827	OMS-15-06-20-E-M06	OULAD MSAAD	intervention	Outdoors	OMS-E-M06	15-06-20	1	Ph. alexandri	0
828	OMS-15-06-20-C-M06	OULAD MSAAD	intervention	Field	OMS-C-M06	15-06-20	1	Ph. alexandri	0
829	OMS-15-06-20-I-M07	OULAD MSAAD	intervention	Indoors	OMS-I-M07	15-06-20	1	Ph. alexandri	0
830	OMS-15-06-20-E-M07	OULAD MSAAD	intervention	Outdoors	OMS-E-M07	15-06-20	1	Ph. alexandri	0
831	OMS-15-06-20-C-M07	OULAD MSAAD	intervention	Field	OMS-C-M07	15-06-20	1	Ph. alexandri	0
832	OMS-15-06-20-I-M08	OULAD MSAAD	intervention	Indoors	OMS-I-M08	15-06-20	1	Ph. alexandri	0
833	OMS-15-06-20-E-M08	OULAD MSAAD	intervention	Outdoors	OMS-E-M08	15-06-20	1	Ph. alexandri	0
834	OMS-15-06-20-C-M08	OULAD MSAAD	intervention	Field	OMS-C-M08	15-06-20	1	Ph. alexandri	0
835	OMS-15-06-20-I-M09	OULAD MSAAD	intervention	Indoors	OMS-I-M09	15-06-20	1	Ph. alexandri	0
836	OMS-15-06-20-E-M09	OULAD MSAAD	intervention	Outdoors	OMS-E-M09	15-06-20	1	Ph. alexandri	0
837	OMS-15-06-20-C-M09	OULAD MSAAD	intervention	Field	OMS-C-M09	15-06-20	1	Ph. alexandri	0
838	OMS-15-06-20-I-M10	OULAD MSAAD	intervention	Indoors	OMS-I-M10	15-06-20	1	Ph. alexandri	0
839	OMS-15-06-20-E-M10	OULAD MSAAD	intervention	Outdoors	OMS-E-M10	15-06-20	1	Ph. alexandri	0
840	OMS-15-06-20-C-M10	OULAD MSAAD	intervention	Field	OMS-C-M10	15-06-20	1	Ph. alexandri	1
841	OMS-16-06-20-I-M01	OULAD MSAAD	intervention	Indoors	OMS-I-M01	16-06-20	1	Ph. alexandri	0
842	OMS-16-06-20-E-M01	OULAD MSAAD	intervention	Outdoors	OMS-E-M01	16-06-20	1	Ph. alexandri	2
843	OMS-16-06-20-C-M01	OULAD MSAAD	intervention	Field	OMS-C-M01	16-06-20	1	Ph. alexandri	5
844	OMS-16-06-20-I-M02	OULAD MSAAD	intervention	Indoors	OMS-I-M02	16-06-20	1	Ph. alexandri	0
845	OMS-16-06-20-E-M02	OULAD MSAAD	intervention	Outdoors	OMS-E-M02	16-06-20	1	Ph. alexandri	0
846	OMS-16-06-20-C-M02	OULAD MSAAD	intervention	Field	OMS-C-M02	16-06-20	1	Ph. alexandri	1
847	OMS-16-06-20-I-M03	OULAD MSAAD	intervention	Indoors	OMS-I-M03	16-06-20	1	Ph. alexandri	0
848	OMS-16-06-20-E-M03	OULAD MSAAD	intervention	Outdoors	OMS-E-M03	16-06-20	1	Ph. alexandri	0
849	OMS-16-06-20-C-M03	OULAD MSAAD	intervention	Field	OMS-C-M03	16-06-20	1	Ph. alexandri	0
850	OMS-16-06-20-I-M04	OULAD MSAAD	intervention	Indoors	OMS-I-M04	16-06-20	1	Ph. alexandri	0
851	OMS-16-06-20-E-M04	OULAD MSAAD	intervention	Outdoors	OMS-E-M04	16-06-20	1	Ph. alexandri	0
852	OMS-16-06-20-C-M04	OULAD MSAAD	intervention	Field	OMS-C-M04	16-06-20	1	Ph. alexandri	1
853	OMS-16-06-20-I-M05	OULAD MSAAD	intervention	Indoors	OMS-I-M05	16-06-20	1	Ph. alexandri	5
854	OMS-16-06-20-E-M05	OULAD MSAAD	intervention	Outdoors	OMS-E-M05	16-06-20	1	Ph. alexandri	1
855	OMS-16-06-20-C-M05	OULAD MSAAD	intervention	Field	OMS-C-M05	16-06-20	1	Ph. alexandri	9
856	OMS-16-06-20-I-M06	OULAD MSAAD	intervention	Indoors	OMS-I-M06	16-06-20	1	Ph. alexandri	0
857	OMS-16-06-20-E-M06	OULAD MSAAD	intervention	Outdoors	OMS-E-M06	16-06-20	1	Ph. alexandri	1
858	OMS-16-06-20-C-M06	OULAD MSAAD	intervention	Field	OMS-C-M06	16-06-20	1	Ph. alexandri	0
859	OMS-16-06-20-I-M07	OULAD MSAAD	intervention	Indoors	OMS-I-M07	16-06-20	1	Ph. alexandri	0
860	OMS-16-06-20-E-M07	OULAD MSAAD	intervention	Outdoors	OMS-E-M07	16-06-20	1	Ph. alexandri	1
861	OMS-16-06-20-C-M07	OULAD MSAAD	intervention	Field	OMS-C-M07	16-06-20	1	Ph. alexandri	2
862	OMS-16-06-20-I-M08	OULAD MSAAD	intervention	Indoors	OMS-I-M08	16-06-20	1	Ph. alexandri	2
863	OMS-16-06-20-E-M08	OULAD MSAAD	intervention	Outdoors	OMS-E-M08	16-06-20	1	Ph. alexandri	3
864	OMS-16-06-20-C-M08	OULAD MSAAD	intervention	Field	OMS-C-M08	16-06-20	1	Ph. alexandri	8
865	OMS-16-06-20-I-M09	OULAD MSAAD	intervention	Indoors	OMS-I-M09	16-06-20	1	Ph. alexandri	0
866	OMS-16-06-20-E-M09	OULAD MSAAD	intervention	Outdoors	OMS-E-M09	16-06-20	1	Ph. alexandri	0
867	OMS-16-06-20-C-M09	OULAD MSAAD	intervention	Field	OMS-C-M09	16-06-20	1	Ph. alexandri	1
868	OMS-16-06-20-I-M10	OULAD MSAAD	intervention	Indoors	OMS-I-M10	16-06-20	1	Ph. alexandri	0
869	OMS-16-06-20-E-M10	OULAD MSAAD	intervention	Outdoors	OMS-E-M10	16-06-20	1	Ph. alexandri	0
870	OMS-16-06-20-C-M10	OULAD MSAAD	intervention	Field	OMS-C-M10	16-06-20	1	Ph. alexandri	3
871	OMS-17-06-20-I-M01	OULAD MSAAD	intervention	Indoors	OMS-I-M01	17-06-20	1	Ph. alexandri	0
872	OMS-17-06-20-E-M01	OULAD MSAAD	intervention	Outdoors	OMS-E-M01	17-06-20	1	Ph. alexandri	0
873	OMS-17-06-20-C-M01	OULAD MSAAD	intervention	Field	OMS-C-M01	17-06-20	1	Ph. alexandri	1
874	OMS-17-06-20-I-M02	OULAD MSAAD	intervention	Indoors	OMS-I-M02	17-06-20	1	Ph. alexandri	1
875	OMS-17-06-20-E-M02	OULAD MSAAD	intervention	Outdoors	OMS-E-M02	17-06-20	1	Ph. alexandri	1
876	OMS-17-06-20-C-M02	OULAD MSAAD	intervention	Field	OMS-C-M02	17-06-20	1	Ph. alexandri	0
877	OMS-17-06-20-I-M03	OULAD MSAAD	intervention	Indoors	OMS-I-M03	17-06-20	1	Ph. alexandri	0
878	OMS-17-06-20-E-M03	OULAD MSAAD	intervention	Outdoors	OMS-E-M03	17-06-20	1	Ph. alexandri	2
879	OMS-17-06-20-C-M03	OULAD MSAAD	intervention	Field	OMS-C-M03	17-06-20	1	Ph. alexandri	1
880	OMS-17-06-20-I-M04	OULAD MSAAD	intervention	Indoors	OMS-I-M04	17-06-20	1	Ph. alexandri	0
881	OMS-17-06-20-E-M04	OULAD MSAAD	intervention	Outdoors	OMS-E-M04	17-06-20	1	Ph. alexandri	0
882	OMS-17-06-20-C-M04	OULAD MSAAD	intervention	Field	OMS-C-M04	17-06-20	1	Ph. alexandri	1
883	OMS-17-06-20-I-M05	OULAD MSAAD	intervention	Indoors	OMS-I-M05	17-06-20	1	Ph. alexandri	1
884	OMS-17-06-20-E-M05	OULAD MSAAD	intervention	Outdoors	OMS-E-M05	17-06-20	1	Ph. alexandri	1
885	OMS-17-06-20-C-M05	OULAD MSAAD	intervention	Field	OMS-C-M05	17-06-20	1	Ph. alexandri	0
886	OMS-17-06-20-I-M06	OULAD MSAAD	intervention	Indoors	OMS-I-M06	17-06-20	1	Ph. alexandri	2
887	OMS-17-06-20-E-M06	OULAD MSAAD	intervention	Outdoors	OMS-E-M06	17-06-20	1	Ph. alexandri	0
888	OMS-17-06-20-C-M06	OULAD MSAAD	intervention	Field	OMS-C-M06	17-06-20	1	Ph. alexandri	3
889	OMS-17-06-20-I-M07	OULAD MSAAD	intervention	Indoors	OMS-I-M07	17-06-20	1	Ph. alexandri	0
890	OMS-17-06-20-E-M07	OULAD MSAAD	intervention	Outdoors	OMS-E-M07	17-06-20	1	Ph. alexandri	0
891	OMS-17-06-20-C-M07	OULAD MSAAD	intervention	Field	OMS-C-M07	17-06-20	1	Ph. alexandri	0
892	OMS-17-06-20-I-M08	OULAD MSAAD	intervention	Indoors	OMS-I-M08	17-06-20	1	Ph. alexandri	6
893	OMS-17-06-20-E-M08	OULAD MSAAD	intervention	Outdoors	OMS-E-M08	17-06-20	1	Ph. alexandri	0
894	OMS-17-06-20-C-M08	OULAD MSAAD	intervention	Field	OMS-C-M08	17-06-20	1	Ph. alexandri	1
895	OMS-17-06-20-I-M09	OULAD MSAAD	intervention	Indoors	OMS-I-M09	17-06-20	1	Ph. alexandri	2
896	OMS-17-06-20-E-M09	OULAD MSAAD	intervention	Outdoors	OMS-E-M09	17-06-20	1	Ph. alexandri	0
897	OMS-17-06-20-C-M09	OULAD MSAAD	intervention	Field	OMS-C-M09	17-06-20	1	Ph. alexandri	2
898	OMS-17-06-20-I-M10	OULAD MSAAD	intervention	Indoors	OMS-I-M10	17-06-20	1	Ph. alexandri	0
899	OMS-17-06-20-E-M10	OULAD MSAAD	intervention	Outdoors	OMS-E-M10	17-06-20	1	Ph. alexandri	0
900	OMS-17-06-20-C-M10	OULAD MSAAD	intervention	Field	OMS-C-M10	17-06-20	1	Ph. alexandri	0
901	OMS-28-06-20-I-M01	OULAD MSAAD	intervention	Indoors	OMS-I-M01	28-06-20	2	Ph. alexandri	0
902	OMS-28-06-20-E-M01	OULAD MSAAD	intervention	Outdoors	OMS-E-M01	28-06-20	2	Ph. alexandri	0
903	OMS-28-06-20-C-M01	OULAD MSAAD	intervention	Field	OMS-C-M01	28-06-20	2	Ph. alexandri	0
904	OMS-28-06-20-I-M02	OULAD MSAAD	intervention	Indoors	OMS-I-M02	28-06-20	2	Ph. alexandri	0
905	OMS-28-06-20-E-M02	OULAD MSAAD	intervention	Outdoors	OMS-E-M02	28-06-20	2	Ph. alexandri	0
906	OMS-28-06-20-C-M02	OULAD MSAAD	intervention	Field	OMS-C-M02	28-06-20	2	Ph. alexandri	0
907	OMS-28-06-20-I-M03	OULAD MSAAD	intervention	Indoors	OMS-I-M03	28-06-20	2	Ph. alexandri	0
908	OMS-28-06-20-E-M03	OULAD MSAAD	intervention	Outdoors	OMS-E-M03	28-06-20	2	Ph. alexandri	0
909	OMS-28-06-20-C-M03	OULAD MSAAD	intervention	Field	OMS-C-M03	28-06-20	2	Ph. alexandri	0
910	OMS-28-06-20-I-M04	OULAD MSAAD	intervention	Indoors	OMS-I-M04	28-06-20	2	Ph. alexandri	0
911	OMS-28-06-20-E-M04	OULAD MSAAD	intervention	Outdoors	OMS-E-M04	28-06-20	2	Ph. alexandri	0
912	OMS-28-06-20-C-M04	OULAD MSAAD	intervention	Field	OMS-C-M04	28-06-20	2	Ph. alexandri	0
913	OMS-28-06-20-I-M05	OULAD MSAAD	intervention	Indoors	OMS-I-M05	28-06-20	2	Ph. alexandri	2
914	OMS-28-06-20-E-M05	OULAD MSAAD	intervention	Outdoors	OMS-E-M05	28-06-20	2	Ph. alexandri	0
915	OMS-28-06-20-C-M05	OULAD MSAAD	intervention	Field	OMS-C-M05	28-06-20	2	Ph. alexandri	1
916	OMS-28-06-20-I-M06	OULAD MSAAD	intervention	Indoors	OMS-I-M06	28-06-20	2	Ph. alexandri	0
917	OMS-28-06-20-E-M06	OULAD MSAAD	intervention	Outdoors	OMS-E-M06	28-06-20	2	Ph. alexandri	0
918	OMS-28-06-20-C-M06	OULAD MSAAD	intervention	Field	OMS-C-M06	28-06-20	2	Ph. alexandri	0
919	OMS-28-06-20-I-M07	OULAD MSAAD	intervention	Indoors	OMS-I-M07	28-06-20	2	Ph. alexandri	0
920	OMS-28-06-20-E-M07	OULAD MSAAD	intervention	Outdoors	OMS-E-M07	28-06-20	2	Ph. alexandri	0
921	OMS-28-06-20-C-M07	OULAD MSAAD	intervention	Field	OMS-C-M07	28-06-20	2	Ph. alexandri	0
922	OMS-28-06-20-I-M08	OULAD MSAAD	intervention	Indoors	OMS-I-M08	28-06-20	2	Ph. alexandri	0
923	OMS-28-06-20-E-M08	OULAD MSAAD	intervention	Outdoors	OMS-E-M08	28-06-20	2	Ph. alexandri	3
924	OMS-28-06-20-C-M08	OULAD MSAAD	intervention	Field	OMS-C-M08	28-06-20	2	Ph. alexandri	0
925	OMS-28-06-20-I-M09	OULAD MSAAD	intervention	Indoors	OMS-I-M09	28-06-20	2	Ph. alexandri	0
926	OMS-28-06-20-E-M09	OULAD MSAAD	intervention	Outdoors	OMS-E-M09	28-06-20	2	Ph. alexandri	0
927	OMS-28-06-20-C-M09	OULAD MSAAD	intervention	Field	OMS-C-M09	28-06-20	2	Ph. alexandri	0
928	OMS-28-06-20-I-M10	OULAD MSAAD	intervention	Indoors	OMS-I-M10	28-06-20	2	Ph. alexandri	0
929	OMS-28-06-20-E-M10	OULAD MSAAD	intervention	Outdoors	OMS-E-M10	28-06-20	2	Ph. alexandri	1
930	OMS-28-06-20-C-M10	OULAD MSAAD	intervention	Field	OMS-C-M10	28-06-20	2	Ph. alexandri	0
931	OMS-29-06-20-I-M01	OULAD MSAAD	intervention	Indoors	OMS-I-M01	29-06-20	2	Ph. alexandri	1
932	OMS-29-06-20-E-M01	OULAD MSAAD	intervention	Outdoors	OMS-E-M01	29-06-20	2	Ph. alexandri	0
933	OMS-29-06-20-C-M01	OULAD MSAAD	intervention	Field	OMS-C-M01	29-06-20	2	Ph. alexandri	0
934	OMS-29-06-20-I-M02	OULAD MSAAD	intervention	Indoors	OMS-I-M02	29-06-20	2	Ph. alexandri	0
935	OMS-29-06-20-E-M02	OULAD MSAAD	intervention	Outdoors	OMS-E-M02	29-06-20	2	Ph. alexandri	0
936	OMS-29-06-20-C-M02	OULAD MSAAD	intervention	Field	OMS-C-M02	29-06-20	2	Ph. alexandri	0
937	OMS-29-06-20-I-M03	OULAD MSAAD	intervention	Indoors	OMS-I-M03	29-06-20	2	Ph. alexandri	0
938	OMS-29-06-20-E-M03	OULAD MSAAD	intervention	Outdoors	OMS-E-M03	29-06-20	2	Ph. alexandri	0
939	OMS-29-06-20-C-M03	OULAD MSAAD	intervention	Field	OMS-C-M03	29-06-20	2	Ph. alexandri	0
940	OMS-29-06-20-I-M04	OULAD MSAAD	intervention	Indoors	OMS-I-M04	29-06-20	2	Ph. alexandri	0
941	OMS-29-06-20-E-M04	OULAD MSAAD	intervention	Outdoors	OMS-E-M04	29-06-20	2	Ph. alexandri	0
942	OMS-29-06-20-C-M04	OULAD MSAAD	intervention	Field	OMS-C-M04	29-06-20	2	Ph. alexandri	0
943	OMS-29-06-20-I-M05	OULAD MSAAD	intervention	Indoors	OMS-I-M05	29-06-20	2	Ph. alexandri	2
944	OMS-29-06-20-E-M05	OULAD MSAAD	intervention	Outdoors	OMS-E-M05	29-06-20	2	Ph. alexandri	0
945	OMS-29-06-20-C-M05	OULAD MSAAD	intervention	Field	OMS-C-M05	29-06-20	2	Ph. alexandri	0
946	OMS-29-06-20-I-M06	OULAD MSAAD	intervention	Indoors	OMS-I-M06	29-06-20	2	Ph. alexandri	0
947	OMS-29-06-20-E-M06	OULAD MSAAD	intervention	Outdoors	OMS-E-M06	29-06-20	2	Ph. alexandri	0
948	OMS-29-06-20-C-M06	OULAD MSAAD	intervention	Field	OMS-C-M06	29-06-20	2	Ph. alexandri	0
949	OMS-29-06-20-I-M07	OULAD MSAAD	intervention	Indoors	OMS-I-M07	29-06-20	2	Ph. alexandri	2
950	OMS-29-06-20-E-M07	OULAD MSAAD	intervention	Outdoors	OMS-E-M07	29-06-20	2	Ph. alexandri	0
951	OMS-29-06-20-C-M07	OULAD MSAAD	intervention	Field	OMS-C-M07	29-06-20	2	Ph. alexandri	0
952	OMS-29-06-20-I-M08	OULAD MSAAD	intervention	Indoors	OMS-I-M08	29-06-20	2	Ph. alexandri	0
953	OMS-29-06-20-E-M08	OULAD MSAAD	intervention	Outdoors	OMS-E-M08	29-06-20	2	Ph. alexandri	0
954	OMS-29-06-20-C-M08	OULAD MSAAD	intervention	Field	OMS-C-M08	29-06-20	2	Ph. alexandri	0
955	OMS-29-06-20-I-M09	OULAD MSAAD	intervention	Indoors	OMS-I-M09	29-06-20	2	Ph. alexandri	0
956	OMS-29-06-20-E-M09	OULAD MSAAD	intervention	Outdoors	OMS-E-M09	29-06-20	2	Ph. alexandri	0
957	OMS-29-06-20-C-M09	OULAD MSAAD	intervention	Field	OMS-C-M09	29-06-20	2	Ph. alexandri	0
958	OMS-29-06-20-I-M10	OULAD MSAAD	intervention	Indoors	OMS-I-M10	29-06-20	2	Ph. alexandri	0
959	OMS-29-06-20-E-M10	OULAD MSAAD	intervention	Outdoors	OMS-E-M10	29-06-20	2	Ph. alexandri	0
960	OMS-29-06-20-C-M10	OULAD MSAAD	intervention	Field	OMS-C-M10	29-06-20	2	Ph. alexandri	0
961	OMS-30-06-20-I-M01	OULAD MSAAD	intervention	Indoors	OMS-I-M01	30-06-20	2	Ph. alexandri	0
962	OMS-30-06-20-E-M01	OULAD MSAAD	intervention	Outdoors	OMS-E-M01	30-06-20	2	Ph. alexandri	0
963	OMS-30-06-20-C-M01	OULAD MSAAD	intervention	Field	OMS-C-M01	30-06-20	2	Ph. alexandri	0
964	OMS-30-06-20-I-M02	OULAD MSAAD	intervention	Indoors	OMS-I-M02	30-06-20	2	Ph. alexandri	0
965	OMS-30-06-20-E-M02	OULAD MSAAD	intervention	Outdoors	OMS-E-M02	30-06-20	2	Ph. alexandri	0
966	OMS-30-06-20-C-M02	OULAD MSAAD	intervention	Field	OMS-C-M02	30-06-20	2	Ph. alexandri	0
967	OMS-30-06-20-I-M03	OULAD MSAAD	intervention	Indoors	OMS-I-M03	30-06-20	2	Ph. alexandri	0
968	OMS-30-06-20-E-M03	OULAD MSAAD	intervention	Outdoors	OMS-E-M03	30-06-20	2	Ph. alexandri	0
969	OMS-30-06-20-C-M03	OULAD MSAAD	intervention	Field	OMS-C-M03	30-06-20	2	Ph. alexandri	0
970	OMS-30-06-20-I-M04	OULAD MSAAD	intervention	Indoors	OMS-I-M04	30-06-20	2	Ph. alexandri	0
971	OMS-30-06-20-E-M04	OULAD MSAAD	intervention	Outdoors	OMS-E-M04	30-06-20	2	Ph. alexandri	0
972	OMS-30-06-20-C-M04	OULAD MSAAD	intervention	Field	OMS-C-M04	30-06-20	2	Ph. alexandri	1
973	OMS-30-06-20-I-M05	OULAD MSAAD	intervention	Indoors	OMS-I-M05	30-06-20	2	Ph. alexandri	0
974	OMS-30-06-20-E-M05	OULAD MSAAD	intervention	Outdoors	OMS-E-M05	30-06-20	2	Ph. alexandri	0
975	OMS-30-06-20-C-M05	OULAD MSAAD	intervention	Field	OMS-C-M05	30-06-20	2	Ph. alexandri	0
976	OMS-30-06-20-I-M06	OULAD MSAAD	intervention	Indoors	OMS-I-M06	30-06-20	2	Ph. alexandri	0
977	OMS-30-06-20-E-M06	OULAD MSAAD	intervention	Outdoors	OMS-E-M06	30-06-20	2	Ph. alexandri	0
978	OMS-30-06-20-C-M06	OULAD MSAAD	intervention	Field	OMS-C-M06	30-06-20	2	Ph. alexandri	0
979	OMS-30-06-20-I-M07	OULAD MSAAD	intervention	Indoors	OMS-I-M07	30-06-20	2	Ph. alexandri	1
980	OMS-30-06-20-E-M07	OULAD MSAAD	intervention	Outdoors	OMS-E-M07	30-06-20	2	Ph. alexandri	0
981	OMS-30-06-20-C-M07	OULAD MSAAD	intervention	Field	OMS-C-M07	30-06-20	2	Ph. alexandri	0
982	OMS-30-06-20-I-M08	OULAD MSAAD	intervention	Indoors	OMS-I-M08	30-06-20	2	Ph. alexandri	0
983	OMS-30-06-20-E-M08	OULAD MSAAD	intervention	Outdoors	OMS-E-M08	30-06-20	2	Ph. alexandri	0
984	OMS-30-06-20-C-M08	OULAD MSAAD	intervention	Field	OMS-C-M08	30-06-20	2	Ph. alexandri	0
985	OMS-30-06-20-I-M09	OULAD MSAAD	intervention	Indoors	OMS-I-M09	30-06-20	2	Ph. alexandri	0
986	OMS-30-06-20-E-M09	OULAD MSAAD	intervention	Outdoors	OMS-E-M09	30-06-20	2	Ph. alexandri	0
987	OMS-30-06-20-C-M09	OULAD MSAAD	intervention	Field	OMS-C-M09	30-06-20	2	Ph. alexandri	0
988	OMS-30-06-20-I-M10	OULAD MSAAD	intervention	Indoors	OMS-I-M10	30-06-20	2	Ph. alexandri	1
989	OMS-30-06-20-E-M10	OULAD MSAAD	intervention	Outdoors	OMS-E-M10	30-06-20	2	Ph. alexandri	0
990	OMS-30-06-20-C-M10	OULAD MSAAD	intervention	Field	OMS-C-M10	30-06-20	2	Ph. alexandri	0
991	OMS-13-07-20-I-M01	OULAD MSAAD	intervention	Indoors	OMS-I-M01	13-07-20	3	Ph. alexandri	0
992	OMS-13-07-20-E-M01	OULAD MSAAD	intervention	Outdoors	OMS-E-M01	13-07-20	3	Ph. alexandri	1
993	OMS-13-07-20-C-M01	OULAD MSAAD	intervention	Field	OMS-C-M01	13-07-20	3	Ph. alexandri	0
994	OMS-13-07-20-I-M02	OULAD MSAAD	intervention	Indoors	OMS-I-M02	13-07-20	3	Ph. alexandri	1
995	OMS-13-07-20-E-M02	OULAD MSAAD	intervention	Outdoors	OMS-E-M02	13-07-20	3	Ph. alexandri	0
996	OMS-13-07-20-C-M02	OULAD MSAAD	intervention	Field	OMS-C-M02	13-07-20	3	Ph. alexandri	0
997	OMS-13-07-20-I-M03	OULAD MSAAD	intervention	Indoors	OMS-I-M03	13-07-20	3	Ph. alexandri	1
998	OMS-13-07-20-E-M03	OULAD MSAAD	intervention	Outdoors	OMS-E-M03	13-07-20	3	Ph. alexandri	0
999	OMS-13-07-20-C-M03	OULAD MSAAD	intervention	Field	OMS-C-M03	13-07-20	3	Ph. alexandri	0
1000	OMS-13-07-20-I-M04	OULAD MSAAD	intervention	Indoors	OMS-I-M04	13-07-20	3	Ph. alexandri	2
1001	OMS-13-07-20-E-M04	OULAD MSAAD	intervention	Outdoors	OMS-E-M04	13-07-20	3	Ph. alexandri	0
1002	OMS-13-07-20-C-M04	OULAD MSAAD	intervention	Field	OMS-C-M04	13-07-20	3	Ph. alexandri	0
1003	OMS-13-07-20-I-M05	OULAD MSAAD	intervention	Indoors	OMS-I-M05	13-07-20	3	Ph. alexandri	0
1004	OMS-13-07-20-E-M05	OULAD MSAAD	intervention	Outdoors	OMS-E-M05	13-07-20	3	Ph. alexandri	0
1005	OMS-13-07-20-C-M05	OULAD MSAAD	intervention	Field	OMS-C-M05	13-07-20	3	Ph. alexandri	0
1006	OMS-13-07-20-I-M06	OULAD MSAAD	intervention	Indoors	OMS-I-M06	13-07-20	3	Ph. alexandri	2
1007	OMS-13-07-20-E-M06	OULAD MSAAD	intervention	Outdoors	OMS-E-M06	13-07-20	3	Ph. alexandri	0
1008	OMS-13-07-20-C-M06	OULAD MSAAD	intervention	Field	OMS-C-M06	13-07-20	3	Ph. alexandri	0
1009	OMS-13-07-20-I-M07	OULAD MSAAD	intervention	Indoors	OMS-I-M07	13-07-20	3	Ph. alexandri	0
1010	OMS-13-07-20-E-M07	OULAD MSAAD	intervention	Outdoors	OMS-E-M07	13-07-20	3	Ph. alexandri	0
1011	OMS-13-07-20-C-M07	OULAD MSAAD	intervention	Field	OMS-C-M07	13-07-20	3	Ph. alexandri	0
1012	OMS-13-07-20-I-M08	OULAD MSAAD	intervention	Indoors	OMS-I-M08	13-07-20	3	Ph. alexandri	0
1013	OMS-13-07-20-E-M08	OULAD MSAAD	intervention	Outdoors	OMS-E-M08	13-07-20	3	Ph. alexandri	0
1014	OMS-13-07-20-C-M08	OULAD MSAAD	intervention	Field	OMS-C-M08	13-07-20	3	Ph. alexandri	4
1015	OMS-13-07-20-I-M09	OULAD MSAAD	intervention	Indoors	OMS-I-M09	13-07-20	3	Ph. alexandri	0
1016	OMS-13-07-20-E-M09	OULAD MSAAD	intervention	Outdoors	OMS-E-M09	13-07-20	3	Ph. alexandri	0
1017	OMS-13-07-20-C-M09	OULAD MSAAD	intervention	Field	OMS-C-M09	13-07-20	3	Ph. alexandri	2
1018	OMS-13-07-20-I-M10	OULAD MSAAD	intervention	Indoors	OMS-I-M10	13-07-20	3	Ph. alexandri	0
1019	OMS-13-07-20-E-M10	OULAD MSAAD	intervention	Outdoors	OMS-E-M10	13-07-20	3	Ph. alexandri	2
1020	OMS-13-07-20-C-M10	OULAD MSAAD	intervention	Field	OMS-C-M10	13-07-20	3	Ph. alexandri	0
1021	OMS-14-07-20-I-M01	OULAD MSAAD	intervention	Indoors	OMS-I-M01	14-07-20	3	Ph. alexandri	1
1022	OMS-14-07-20-E-M01	OULAD MSAAD	intervention	Outdoors	OMS-E-M01	14-07-20	3	Ph. alexandri	0
1023	OMS-14-07-20-C-M01	OULAD MSAAD	intervention	Field	OMS-C-M01	14-07-20	3	Ph. alexandri	0
1024	OMS-14-07-20-I-M02	OULAD MSAAD	intervention	Indoors	OMS-I-M02	14-07-20	3	Ph. alexandri	0
1025	OMS-14-07-20-E-M02	OULAD MSAAD	intervention	Outdoors	OMS-E-M02	14-07-20	3	Ph. alexandri	0
1026	OMS-14-07-20-C-M02	OULAD MSAAD	intervention	Field	OMS-C-M02	14-07-20	3	Ph. alexandri	1
1027	OMS-14-07-20-I-M03	OULAD MSAAD	intervention	Indoors	OMS-I-M03	14-07-20	3	Ph. alexandri	1
1028	OMS-14-07-20-E-M03	OULAD MSAAD	intervention	Outdoors	OMS-E-M03	14-07-20	3	Ph. alexandri	0
1029	OMS-14-07-20-C-M03	OULAD MSAAD	intervention	Field	OMS-C-M03	14-07-20	3	Ph. alexandri	2
1030	OMS-14-07-20-I-M04	OULAD MSAAD	intervention	Indoors	OMS-I-M04	14-07-20	3	Ph. alexandri	3
1031	OMS-14-07-20-E-M04	OULAD MSAAD	intervention	Outdoors	OMS-E-M04	14-07-20	3	Ph. alexandri	1
1032	OMS-14-07-20-C-M04	OULAD MSAAD	intervention	Field	OMS-C-M04	14-07-20	3	Ph. alexandri	0
1033	OMS-14-07-20-I-M05	OULAD MSAAD	intervention	Indoors	OMS-I-M05	14-07-20	3	Ph. alexandri	2
1034	OMS-14-07-20-E-M05	OULAD MSAAD	intervention	Outdoors	OMS-E-M05	14-07-20	3	Ph. alexandri	2
1035	OMS-14-07-20-C-M05	OULAD MSAAD	intervention	Field	OMS-C-M05	14-07-20	3	Ph. alexandri	0
1036	OMS-14-07-20-I-M06	OULAD MSAAD	intervention	Indoors	OMS-I-M06	14-07-20	3	Ph. alexandri	0
1037	OMS-14-07-20-E-M06	OULAD MSAAD	intervention	Outdoors	OMS-E-M06	14-07-20	3	Ph. alexandri	0
1038	OMS-14-07-20-C-M06	OULAD MSAAD	intervention	Field	OMS-C-M06	14-07-20	3	Ph. alexandri	0
1039	OMS-14-07-20-I-M07	OULAD MSAAD	intervention	Indoors	OMS-I-M07	14-07-20	3	Ph. alexandri	0
1040	OMS-14-07-20-E-M07	OULAD MSAAD	intervention	Outdoors	OMS-E-M07	14-07-20	3	Ph. alexandri	3
1041	OMS-14-07-20-C-M07	OULAD MSAAD	intervention	Field	OMS-C-M07	14-07-20	3	Ph. alexandri	0
1042	OMS-14-07-20-I-M08	OULAD MSAAD	intervention	Indoors	OMS-I-M08	14-07-20	3	Ph. alexandri	1
1043	OMS-14-07-20-E-M08	OULAD MSAAD	intervention	Outdoors	OMS-E-M08	14-07-20	3	Ph. alexandri	4
1044	OMS-14-07-20-C-M08	OULAD MSAAD	intervention	Field	OMS-C-M08	14-07-20	3	Ph. alexandri	0
1045	OMS-14-07-20-I-M09	OULAD MSAAD	intervention	Indoors	OMS-I-M09	14-07-20	3	Ph. alexandri	4
1046	OMS-14-07-20-E-M09	OULAD MSAAD	intervention	Outdoors	OMS-E-M09	14-07-20	3	Ph. alexandri	0
1047	OMS-14-07-20-C-M09	OULAD MSAAD	intervention	Field	OMS-C-M09	14-07-20	3	Ph. alexandri	2
1048	OMS-14-07-20-I-M10	OULAD MSAAD	intervention	Indoors	OMS-I-M10	14-07-20	3	Ph. alexandri	0
1049	OMS-14-07-20-E-M10	OULAD MSAAD	intervention	Outdoors	OMS-E-M10	14-07-20	3	Ph. alexandri	1
1050	OMS-14-07-20-C-M10	OULAD MSAAD	intervention	Field	OMS-C-M10	14-07-20	3	Ph. alexandri	0
1051	OMS-15-07-20-I-M01	OULAD MSAAD	intervention	Indoors	OMS-I-M01	15-07-20	3	Ph. alexandri	1
1052	OMS-15-07-20-E-M01	OULAD MSAAD	intervention	Outdoors	OMS-E-M01	15-07-20	3	Ph. alexandri	0
1053	OMS-15-07-20-C-M01	OULAD MSAAD	intervention	Field	OMS-C-M01	15-07-20	3	Ph. alexandri	1
1054	OMS-15-07-20-I-M02	OULAD MSAAD	intervention	Indoors	OMS-I-M02	15-07-20	3	Ph. alexandri	0
1055	OMS-15-07-20-E-M02	OULAD MSAAD	intervention	Outdoors	OMS-E-M02	15-07-20	3	Ph. alexandri	0
1056	OMS-15-07-20-C-M02	OULAD MSAAD	intervention	Field	OMS-C-M02	15-07-20	3	Ph. alexandri	0
1057	OMS-15-07-20-I-M03	OULAD MSAAD	intervention	Indoors	OMS-I-M03	15-07-20	3	Ph. alexandri	0
1058	OMS-15-07-20-E-M03	OULAD MSAAD	intervention	Outdoors	OMS-E-M03	15-07-20	3	Ph. alexandri	0
1059	OMS-15-07-20-C-M03	OULAD MSAAD	intervention	Field	OMS-C-M03	15-07-20	3	Ph. alexandri	0
1060	OMS-15-07-20-I-M04	OULAD MSAAD	intervention	Indoors	OMS-I-M04	15-07-20	3	Ph. alexandri	1
1061	OMS-15-07-20-E-M04	OULAD MSAAD	intervention	Outdoors	OMS-E-M04	15-07-20	3	Ph. alexandri	4
1062	OMS-15-07-20-C-M04	OULAD MSAAD	intervention	Field	OMS-C-M04	15-07-20	3	Ph. alexandri	0
1063	OMS-15-07-20-I-M05	OULAD MSAAD	intervention	Indoors	OMS-I-M05	15-07-20	3	Ph. alexandri	3
1064	OMS-15-07-20-E-M05	OULAD MSAAD	intervention	Outdoors	OMS-E-M05	15-07-20	3	Ph. alexandri	4
1065	OMS-15-07-20-C-M05	OULAD MSAAD	intervention	Field	OMS-C-M05	15-07-20	3	Ph. alexandri	0
1066	OMS-15-07-20-I-M06	OULAD MSAAD	intervention	Indoors	OMS-I-M06	15-07-20	3	Ph. alexandri	0
1067	OMS-15-07-20-E-M06	OULAD MSAAD	intervention	Outdoors	OMS-E-M06	15-07-20	3	Ph. alexandri	0
1068	OMS-15-07-20-C-M06	OULAD MSAAD	intervention	Field	OMS-C-M06	15-07-20	3	Ph. alexandri	0
1069	OMS-15-07-20-I-M07	OULAD MSAAD	intervention	Indoors	OMS-I-M07	15-07-20	3	Ph. alexandri	0
1070	OMS-15-07-20-E-M07	OULAD MSAAD	intervention	Outdoors	OMS-E-M07	15-07-20	3	Ph. alexandri	0
1071	OMS-15-07-20-C-M07	OULAD MSAAD	intervention	Field	OMS-C-M07	15-07-20	3	Ph. alexandri	4
1072	OMS-15-07-20-I-M08	OULAD MSAAD	intervention	Indoors	OMS-I-M08	15-07-20	3	Ph. alexandri	0
1073	OMS-15-07-20-E-M08	OULAD MSAAD	intervention	Outdoors	OMS-E-M08	15-07-20	3	Ph. alexandri	0
1074	OMS-15-07-20-C-M08	OULAD MSAAD	intervention	Field	OMS-C-M08	15-07-20	3	Ph. alexandri	0
1075	OMS-15-07-20-I-M09	OULAD MSAAD	intervention	Indoors	OMS-I-M09	15-07-20	3	Ph. alexandri	0
1076	OMS-15-07-20-E-M09	OULAD MSAAD	intervention	Outdoors	OMS-E-M09	15-07-20	3	Ph. alexandri	1
1077	OMS-15-07-20-C-M09	OULAD MSAAD	intervention	Field	OMS-C-M09	15-07-20	3	Ph. alexandri	0
1078	OMS-15-07-20-I-M10	OULAD MSAAD	intervention	Indoors	OMS-I-M10	15-07-20	3	Ph. alexandri	0
1079	OMS-15-07-20-E-M10	OULAD MSAAD	intervention	Outdoors	OMS-E-M10	15-07-20	3	Ph. alexandri	0
1080	OMS-15-07-20-C-M10	OULAD MSAAD	intervention	Field	OMS-C-M10	15-07-20	3	Ph. alexandri	0
1081	OMS-20-07-20-I-M01	OULAD MSAAD	intervention	Indoors	OMS-I-M01	20-07-20	4	Ph. alexandri	2
1082	OMS-20-07-20-E-M01	OULAD MSAAD	intervention	Outdoors	OMS-E-M01	20-07-20	4	Ph. alexandri	3
1083	OMS-20-07-20-C-M01	OULAD MSAAD	intervention	Field	OMS-C-M01	20-07-20	4	Ph. alexandri	0
1084	OMS-20-07-20-I-M02	OULAD MSAAD	intervention	Indoors	OMS-I-M02	20-07-20	4	Ph. alexandri	5
1085	OMS-20-07-20-E-M02	OULAD MSAAD	intervention	Outdoors	OMS-E-M02	20-07-20	4	Ph. alexandri	6
1086	OMS-20-07-20-C-M02	OULAD MSAAD	intervention	Field	OMS-C-M02	20-07-20	4	Ph. alexandri	4
1087	OMS-20-07-20-I-M03	OULAD MSAAD	intervention	Indoors	OMS-I-M03	20-07-20	4	Ph. alexandri	2
1088	OMS-20-07-20-E-M03	OULAD MSAAD	intervention	Outdoors	OMS-E-M03	20-07-20	4	Ph. alexandri	0
1089	OMS-20-07-20-C-M03	OULAD MSAAD	intervention	Field	OMS-C-M03	20-07-20	4	Ph. alexandri	3
1090	OMS-20-07-20-I-M04	OULAD MSAAD	intervention	Indoors	OMS-I-M04	20-07-20	4	Ph. alexandri	5
1091	OMS-20-07-20-E-M04	OULAD MSAAD	intervention	Outdoors	OMS-E-M04	20-07-20	4	Ph. alexandri	0
1092	OMS-20-07-20-C-M04	OULAD MSAAD	intervention	Field	OMS-C-M04	20-07-20	4	Ph. alexandri	4
1093	OMS-20-07-20-I-M05	OULAD MSAAD	intervention	Indoors	OMS-I-M05	20-07-20	4	Ph. alexandri	1
1094	OMS-20-07-20-E-M05	OULAD MSAAD	intervention	Outdoors	OMS-E-M05	20-07-20	4	Ph. alexandri	0
1095	OMS-20-07-20-C-M05	OULAD MSAAD	intervention	Field	OMS-C-M05	20-07-20	4	Ph. alexandri	9
1096	OMS-20-07-20-I-M06	OULAD MSAAD	intervention	Indoors	OMS-I-M06	20-07-20	4	Ph. alexandri	0
1097	OMS-20-07-20-E-M06	OULAD MSAAD	intervention	Outdoors	OMS-E-M06	20-07-20	4	Ph. alexandri	0
1098	OMS-20-07-20-C-M06	OULAD MSAAD	intervention	Field	OMS-C-M06	20-07-20	4	Ph. alexandri	0
1099	OMS-20-07-20-I-M07	OULAD MSAAD	intervention	Indoors	OMS-I-M07	20-07-20	4	Ph. alexandri	0
1100	OMS-20-07-20-E-M07	OULAD MSAAD	intervention	Outdoors	OMS-E-M07	20-07-20	4	Ph. alexandri	0
1101	OMS-20-07-20-C-M07	OULAD MSAAD	intervention	Field	OMS-C-M07	20-07-20	4	Ph. alexandri	0
1102	OMS-20-07-20-I-M08	OULAD MSAAD	intervention	Indoors	OMS-I-M08	20-07-20	4	Ph. alexandri	8
1103	OMS-20-07-20-E-M08	OULAD MSAAD	intervention	Outdoors	OMS-E-M08	20-07-20	4	Ph. alexandri	7
1104	OMS-20-07-20-C-M08	OULAD MSAAD	intervention	Field	OMS-C-M08	20-07-20	4	Ph. alexandri	2
1105	OMS-20-07-20-I-M09	OULAD MSAAD	intervention	Indoors	OMS-I-M09	20-07-20	4	Ph. alexandri	0
1106	OMS-20-07-20-E-M09	OULAD MSAAD	intervention	Outdoors	OMS-E-M09	20-07-20	4	Ph. alexandri	3
1107	OMS-20-07-20-C-M09	OULAD MSAAD	intervention	Field	OMS-C-M09	20-07-20	4	Ph. alexandri	0
1108	OMS-20-07-20-I-M10	OULAD MSAAD	intervention	Indoors	OMS-I-M10	20-07-20	4	Ph. alexandri	5
1109	OMS-20-07-20-E-M10	OULAD MSAAD	intervention	Outdoors	OMS-E-M10	20-07-20	4	Ph. alexandri	0
1110	OMS-20-07-20-C-M10	OULAD MSAAD	intervention	Field	OMS-C-M10	20-07-20	4	Ph. alexandri	0
1111	OMS-21-07-20-I-M01	OULAD MSAAD	intervention	Indoors	OMS-I-M01	21-07-20	4	Ph. alexandri	3
1112	OMS-21-07-20-E-M01	OULAD MSAAD	intervention	Outdoors	OMS-E-M01	21-07-20	4	Ph. alexandri	0
1113	OMS-21-07-20-C-M01	OULAD MSAAD	intervention	Field	OMS-C-M01	21-07-20	4	Ph. alexandri	0
1114	OMS-21-07-20-I-M02	OULAD MSAAD	intervention	Indoors	OMS-I-M02	21-07-20	4	Ph. alexandri	2
1115	OMS-21-07-20-E-M02	OULAD MSAAD	intervention	Outdoors	OMS-E-M02	21-07-20	4	Ph. alexandri	3
1116	OMS-21-07-20-C-M02	OULAD MSAAD	intervention	Field	OMS-C-M02	21-07-20	4	Ph. alexandri	3
1117	OMS-21-07-20-I-M03	OULAD MSAAD	intervention	Indoors	OMS-I-M03	21-07-20	4	Ph. alexandri	2
1118	OMS-21-07-20-E-M03	OULAD MSAAD	intervention	Outdoors	OMS-E-M03	21-07-20	4	Ph. alexandri	2
1119	OMS-21-07-20-C-M03	OULAD MSAAD	intervention	Field	OMS-C-M03	21-07-20	4	Ph. alexandri	0
1120	OMS-21-07-20-I-M04	OULAD MSAAD	intervention	Indoors	OMS-I-M04	21-07-20	4	Ph. alexandri	0
1121	OMS-21-07-20-E-M04	OULAD MSAAD	intervention	Outdoors	OMS-E-M04	21-07-20	4	Ph. alexandri	1
1122	OMS-21-07-20-C-M04	OULAD MSAAD	intervention	Field	OMS-C-M04	21-07-20	4	Ph. alexandri	0
1123	OMS-21-07-20-I-M05	OULAD MSAAD	intervention	Indoors	OMS-I-M05	21-07-20	4	Ph. alexandri	2
1124	OMS-21-07-20-E-M05	OULAD MSAAD	intervention	Outdoors	OMS-E-M05	21-07-20	4	Ph. alexandri	2
1125	OMS-21-07-20-C-M05	OULAD MSAAD	intervention	Field	OMS-C-M05	21-07-20	4	Ph. alexandri	0
1126	OMS-21-07-20-I-M06	OULAD MSAAD	intervention	Indoors	OMS-I-M06	21-07-20	4	Ph. alexandri	6
1127	OMS-21-07-20-E-M06	OULAD MSAAD	intervention	Outdoors	OMS-E-M06	21-07-20	4	Ph. alexandri	1
1128	OMS-21-07-20-C-M06	OULAD MSAAD	intervention	Field	OMS-C-M06	21-07-20	4	Ph. alexandri	0
1129	OMS-21-07-20-I-M07	OULAD MSAAD	intervention	Indoors	OMS-I-M07	21-07-20	4	Ph. alexandri	0
1130	OMS-21-07-20-E-M07	OULAD MSAAD	intervention	Outdoors	OMS-E-M07	21-07-20	4	Ph. alexandri	0
1131	OMS-21-07-20-C-M07	OULAD MSAAD	intervention	Field	OMS-C-M07	21-07-20	4	Ph. alexandri	0
1132	OMS-21-07-20-I-M08	OULAD MSAAD	intervention	Indoors	OMS-I-M08	21-07-20	4	Ph. alexandri	4
1133	OMS-21-07-20-E-M08	OULAD MSAAD	intervention	Outdoors	OMS-E-M08	21-07-20	4	Ph. alexandri	0
1134	OMS-21-07-20-C-M08	OULAD MSAAD	intervention	Field	OMS-C-M08	21-07-20	4	Ph. alexandri	2
1135	OMS-21-07-20-I-M09	OULAD MSAAD	intervention	Indoors	OMS-I-M09	21-07-20	4	Ph. alexandri	0
1136	OMS-21-07-20-E-M09	OULAD MSAAD	intervention	Outdoors	OMS-E-M09	21-07-20	4	Ph. alexandri	1
1137	OMS-21-07-20-C-M09	OULAD MSAAD	intervention	Field	OMS-C-M09	21-07-20	4	Ph. alexandri	0
1138	OMS-21-07-20-I-M10	OULAD MSAAD	intervention	Indoors	OMS-I-M10	21-07-20	4	Ph. alexandri	3
1139	OMS-21-07-20-E-M10	OULAD MSAAD	intervention	Outdoors	OMS-E-M10	21-07-20	4	Ph. alexandri	3
1140	OMS-21-07-20-C-M10	OULAD MSAAD	intervention	Field	OMS-C-M10	21-07-20	4	Ph. alexandri	0
1141	OMS-22-07-20-I-M01	OULAD MSAAD	intervention	Indoors	OMS-I-M01	22-07-20	4	Ph. alexandri	0
1142	OMS-22-07-20-E-M01	OULAD MSAAD	intervention	Outdoors	OMS-E-M01	22-07-20	4	Ph. alexandri	1
1143	OMS-22-07-20-C-M01	OULAD MSAAD	intervention	Field	OMS-C-M01	22-07-20	4	Ph. alexandri	0
1144	OMS-22-07-20-I-M02	OULAD MSAAD	intervention	Indoors	OMS-I-M02	22-07-20	4	Ph. alexandri	0
1145	OMS-22-07-20-E-M02	OULAD MSAAD	intervention	Outdoors	OMS-E-M02	22-07-20	4	Ph. alexandri	2
1146	OMS-22-07-20-C-M02	OULAD MSAAD	intervention	Field	OMS-C-M02	22-07-20	4	Ph. alexandri	0
1147	OMS-22-07-20-I-M03	OULAD MSAAD	intervention	Indoors	OMS-I-M03	22-07-20	4	Ph. alexandri	8
1148	OMS-22-07-20-E-M03	OULAD MSAAD	intervention	Outdoors	OMS-E-M03	22-07-20	4	Ph. alexandri	0
1149	OMS-22-07-20-C-M03	OULAD MSAAD	intervention	Field	OMS-C-M03	22-07-20	4	Ph. alexandri	0
1150	OMS-22-07-20-I-M04	OULAD MSAAD	intervention	Indoors	OMS-I-M04	22-07-20	4	Ph. alexandri	1
1151	OMS-22-07-20-E-M04	OULAD MSAAD	intervention	Outdoors	OMS-E-M04	22-07-20	4	Ph. alexandri	0
1152	OMS-22-07-20-C-M04	OULAD MSAAD	intervention	Field	OMS-C-M04	22-07-20	4	Ph. alexandri	2
1153	OMS-22-07-20-I-M05	OULAD MSAAD	intervention	Indoors	OMS-I-M05	22-07-20	4	Ph. alexandri	1
1154	OMS-22-07-20-E-M05	OULAD MSAAD	intervention	Outdoors	OMS-E-M05	22-07-20	4	Ph. alexandri	1
1155	OMS-22-07-20-C-M05	OULAD MSAAD	intervention	Field	OMS-C-M05	22-07-20	4	Ph. alexandri	0
1156	OMS-22-07-20-I-M06	OULAD MSAAD	intervention	Indoors	OMS-I-M06	22-07-20	4	Ph. alexandri	2
1157	OMS-22-07-20-E-M06	OULAD MSAAD	intervention	Outdoors	OMS-E-M06	22-07-20	4	Ph. alexandri	0
1158	OMS-22-07-20-C-M06	OULAD MSAAD	intervention	Field	OMS-C-M06	22-07-20	4	Ph. alexandri	0
1159	OMS-22-07-20-I-M07	OULAD MSAAD	intervention	Indoors	OMS-I-M07	22-07-20	4	Ph. alexandri	2
1160	OMS-22-07-20-E-M07	OULAD MSAAD	intervention	Outdoors	OMS-E-M07	22-07-20	4	Ph. alexandri	3
1161	OMS-22-07-20-C-M07	OULAD MSAAD	intervention	Field	OMS-C-M07	22-07-20	4	Ph. alexandri	0
1162	OMS-22-07-20-I-M08	OULAD MSAAD	intervention	Indoors	OMS-I-M08	22-07-20	4	Ph. alexandri	3
1163	OMS-22-07-20-E-M08	OULAD MSAAD	intervention	Outdoors	OMS-E-M08	22-07-20	4	Ph. alexandri	0
1164	OMS-22-07-20-C-M08	OULAD MSAAD	intervention	Field	OMS-C-M08	22-07-20	4	Ph. alexandri	0
1165	OMS-22-07-20-I-M09	OULAD MSAAD	intervention	Indoors	OMS-I-M09	22-07-20	4	Ph. alexandri	0
1166	OMS-22-07-20-E-M09	OULAD MSAAD	intervention	Outdoors	OMS-E-M09	22-07-20	4	Ph. alexandri	1
1167	OMS-22-07-20-C-M09	OULAD MSAAD	intervention	Field	OMS-C-M09	22-07-20	4	Ph. alexandri	0
1168	OMS-22-07-20-I-M10	OULAD MSAAD	intervention	Indoors	OMS-I-M10	22-07-20	4	Ph. alexandri	0
1169	OMS-22-07-20-E-M10	OULAD MSAAD	intervention	Outdoors	OMS-E-M10	22-07-20	4	Ph. alexandri	0
1170	OMS-22-07-20-C-M10	OULAD MSAAD	intervention	Field	OMS-C-M10	22-07-20	4	Ph. alexandri	2
1171	OMS-15-08-20-I-M01	OULAD MSAAD	intervention	Indoors	OMS-I-M01	15-08-20	5	Ph. alexandri	0
1172	OMS-15-08-20-E-M01	OULAD MSAAD	intervention	Outdoors	OMS-E-M01	15-08-20	5	Ph. alexandri	0
1173	OMS-15-08-20-C-M01	OULAD MSAAD	intervention	Field	OMS-C-M01	15-08-20	5	Ph. alexandri	1
1174	OMS-15-08-20-I-M02	OULAD MSAAD	intervention	Indoors	OMS-I-M02	15-08-20	5	Ph. alexandri	0
1175	OMS-15-08-20-E-M02	OULAD MSAAD	intervention	Outdoors	OMS-E-M02	15-08-20	5	Ph. alexandri	3
1176	OMS-15-08-20-C-M02	OULAD MSAAD	intervention	Field	OMS-C-M02	15-08-20	5	Ph. alexandri	1
1177	OMS-15-08-20-I-M03	OULAD MSAAD	intervention	Indoors	OMS-I-M03	15-08-20	5	Ph. alexandri	0
1178	OMS-15-08-20-E-M03	OULAD MSAAD	intervention	Outdoors	OMS-E-M03	15-08-20	5	Ph. alexandri	1
1179	OMS-15-08-20-C-M03	OULAD MSAAD	intervention	Field	OMS-C-M03	15-08-20	5	Ph. alexandri	0
1180	OMS-15-08-20-I-M04	OULAD MSAAD	intervention	Indoors	OMS-I-M04	15-08-20	5	Ph. alexandri	1
1181	OMS-15-08-20-E-M04	OULAD MSAAD	intervention	Outdoors	OMS-E-M04	15-08-20	5	Ph. alexandri	0
1182	OMS-15-08-20-C-M04	OULAD MSAAD	intervention	Field	OMS-C-M04	15-08-20	5	Ph. alexandri	0
1183	OMS-15-08-20-I-M05	OULAD MSAAD	intervention	Indoors	OMS-I-M05	15-08-20	5	Ph. alexandri	0
1184	OMS-15-08-20-E-M05	OULAD MSAAD	intervention	Outdoors	OMS-E-M05	15-08-20	5	Ph. alexandri	0
1185	OMS-15-08-20-C-M05	OULAD MSAAD	intervention	Field	OMS-C-M05	15-08-20	5	Ph. alexandri	5
1186	OMS-15-08-20-I-M06	OULAD MSAAD	intervention	Indoors	OMS-I-M06	15-08-20	5	Ph. alexandri	0
1187	OMS-15-08-20-E-M06	OULAD MSAAD	intervention	Outdoors	OMS-E-M06	15-08-20	5	Ph. alexandri	13
1188	OMS-15-08-20-C-M06	OULAD MSAAD	intervention	Field	OMS-C-M06	15-08-20	5	Ph. alexandri	4
1189	OMS-15-08-20-I-M07	OULAD MSAAD	intervention	Indoors	OMS-I-M07	15-08-20	5	Ph. alexandri	2
1190	OMS-15-08-20-E-M07	OULAD MSAAD	intervention	Outdoors	OMS-E-M07	15-08-20	5	Ph. alexandri	1
1191	OMS-15-08-20-C-M07	OULAD MSAAD	intervention	Field	OMS-C-M07	15-08-20	5	Ph. alexandri	5
1192	OMS-15-08-20-I-M08	OULAD MSAAD	intervention	Indoors	OMS-I-M08	15-08-20	5	Ph. alexandri	0
1193	OMS-15-08-20-E-M08	OULAD MSAAD	intervention	Outdoors	OMS-E-M08	15-08-20	5	Ph. alexandri	4
1194	OMS-15-08-20-C-M08	OULAD MSAAD	intervention	Field	OMS-C-M08	15-08-20	5	Ph. alexandri	3
1195	OMS-15-08-20-I-M09	OULAD MSAAD	intervention	Indoors	OMS-I-M09	15-08-20	5	Ph. alexandri	1
1196	OMS-15-08-20-E-M09	OULAD MSAAD	intervention	Outdoors	OMS-E-M09	15-08-20	5	Ph. alexandri	0
1197	OMS-15-08-20-C-M09	OULAD MSAAD	intervention	Field	OMS-C-M09	15-08-20	5	Ph. alexandri	0
1198	OMS-15-08-20-I-M10	OULAD MSAAD	intervention	Indoors	OMS-I-M10	15-08-20	5	Ph. alexandri	0
1199	OMS-15-08-20-E-M10	OULAD MSAAD	intervention	Outdoors	OMS-E-M10	15-08-20	5	Ph. alexandri	8
1200	OMS-15-08-20-C-M10	OULAD MSAAD	intervention	Field	OMS-C-M10	15-08-20	5	Ph. alexandri	2
1201	OMS-16-08-20-I-M01	OULAD MSAAD	intervention	Indoors	OMS-I-M01	16-08-20	5	Ph. alexandri	2
1202	OMS-16-08-20-E-M01	OULAD MSAAD	intervention	Outdoors	OMS-E-M01	16-08-20	5	Ph. alexandri	0
1203	OMS-16-08-20-C-M01	OULAD MSAAD	intervention	Field	OMS-C-M01	16-08-20	5	Ph. alexandri	0
1204	OMS-16-08-20-I-M02	OULAD MSAAD	intervention	Indoors	OMS-I-M02	16-08-20	5	Ph. alexandri	1
1205	OMS-16-08-20-E-M02	OULAD MSAAD	intervention	Outdoors	OMS-E-M02	16-08-20	5	Ph. alexandri	0
1206	OMS-16-08-20-C-M02	OULAD MSAAD	intervention	Field	OMS-C-M02	16-08-20	5	Ph. alexandri	0
1207	OMS-16-08-20-I-M03	OULAD MSAAD	intervention	Indoors	OMS-I-M03	16-08-20	5	Ph. alexandri	0
1208	OMS-16-08-20-E-M03	OULAD MSAAD	intervention	Outdoors	OMS-E-M03	16-08-20	5	Ph. alexandri	0
1209	OMS-16-08-20-C-M03	OULAD MSAAD	intervention	Field	OMS-C-M03	16-08-20	5	Ph. alexandri	0
1210	OMS-16-08-20-I-M04	OULAD MSAAD	intervention	Indoors	OMS-I-M04	16-08-20	5	Ph. alexandri	0
1211	OMS-16-08-20-E-M04	OULAD MSAAD	intervention	Outdoors	OMS-E-M04	16-08-20	5	Ph. alexandri	0
1212	OMS-16-08-20-C-M04	OULAD MSAAD	intervention	Field	OMS-C-M04	16-08-20	5	Ph. alexandri	0
1213	OMS-16-08-20-I-M05	OULAD MSAAD	intervention	Indoors	OMS-I-M05	16-08-20	5	Ph. alexandri	2
1214	OMS-16-08-20-E-M05	OULAD MSAAD	intervention	Outdoors	OMS-E-M05	16-08-20	5	Ph. alexandri	0
1215	OMS-16-08-20-C-M05	OULAD MSAAD	intervention	Field	OMS-C-M05	16-08-20	5	Ph. alexandri	0
1216	OMS-16-08-20-I-M06	OULAD MSAAD	intervention	Indoors	OMS-I-M06	16-08-20	5	Ph. alexandri	2
1217	OMS-16-08-20-E-M06	OULAD MSAAD	intervention	Outdoors	OMS-E-M06	16-08-20	5	Ph. alexandri	0
1218	OMS-16-08-20-C-M06	OULAD MSAAD	intervention	Field	OMS-C-M06	16-08-20	5	Ph. alexandri	0
1219	OMS-16-08-20-I-M07	OULAD MSAAD	intervention	Indoors	OMS-I-M07	16-08-20	5	Ph. alexandri	2
1220	OMS-16-08-20-E-M07	OULAD MSAAD	intervention	Outdoors	OMS-E-M07	16-08-20	5	Ph. alexandri	1
1221	OMS-16-08-20-C-M07	OULAD MSAAD	intervention	Field	OMS-C-M07	16-08-20	5	Ph. alexandri	0
1222	OMS-16-08-20-I-M08	OULAD MSAAD	intervention	Indoors	OMS-I-M08	16-08-20	5	Ph. alexandri	1
1223	OMS-16-08-20-E-M08	OULAD MSAAD	intervention	Outdoors	OMS-E-M08	16-08-20	5	Ph. alexandri	2
1224	OMS-16-08-20-C-M08	OULAD MSAAD	intervention	Field	OMS-C-M08	16-08-20	5	Ph. alexandri	0
1225	OMS-16-08-20-I-M09	OULAD MSAAD	intervention	Indoors	OMS-I-M09	16-08-20	5	Ph. alexandri	0
1226	OMS-16-08-20-E-M09	OULAD MSAAD	intervention	Outdoors	OMS-E-M09	16-08-20	5	Ph. alexandri	0
1227	OMS-16-08-20-C-M09	OULAD MSAAD	intervention	Field	OMS-C-M09	16-08-20	5	Ph. alexandri	1
1228	OMS-16-08-20-I-M10	OULAD MSAAD	intervention	Indoors	OMS-I-M10	16-08-20	5	Ph. alexandri	0
1229	OMS-16-08-20-E-M10	OULAD MSAAD	intervention	Outdoors	OMS-E-M10	16-08-20	5	Ph. alexandri	0
1230	OMS-16-08-20-C-M10	OULAD MSAAD	intervention	Field	OMS-C-M10	16-08-20	5	Ph. alexandri	0
1231	OMS-17-08-20-I-M01	OULAD MSAAD	intervention	Indoors	OMS-I-M01	17-08-20	5	Ph. alexandri	6
1232	OMS-17-08-20-E-M01	OULAD MSAAD	intervention	Outdoors	OMS-E-M01	17-08-20	5	Ph. alexandri	0
1233	OMS-17-08-20-C-M01	OULAD MSAAD	intervention	Field	OMS-C-M01	17-08-20	5	Ph. alexandri	6
1234	OMS-17-08-20-I-M02	OULAD MSAAD	intervention	Indoors	OMS-I-M02	17-08-20	5	Ph. alexandri	6
1235	OMS-17-08-20-E-M02	OULAD MSAAD	intervention	Outdoors	OMS-E-M02	17-08-20	5	Ph. alexandri	1
1236	OMS-17-08-20-C-M02	OULAD MSAAD	intervention	Field	OMS-C-M02	17-08-20	5	Ph. alexandri	0
1237	OMS-17-08-20-I-M03	OULAD MSAAD	intervention	Indoors	OMS-I-M03	17-08-20	5	Ph. alexandri	0
1238	OMS-17-08-20-E-M03	OULAD MSAAD	intervention	Outdoors	OMS-E-M03	17-08-20	5	Ph. alexandri	0
1239	OMS-17-08-20-C-M03	OULAD MSAAD	intervention	Field	OMS-C-M03	17-08-20	5	Ph. alexandri	5
1240	OMS-17-08-20-I-M04	OULAD MSAAD	intervention	Indoors	OMS-I-M04	17-08-20	5	Ph. alexandri	0
1241	OMS-17-08-20-E-M04	OULAD MSAAD	intervention	Outdoors	OMS-E-M04	17-08-20	5	Ph. alexandri	2
1242	OMS-17-08-20-C-M04	OULAD MSAAD	intervention	Field	OMS-C-M04	17-08-20	5	Ph. alexandri	1
1243	OMS-17-08-20-I-M05	OULAD MSAAD	intervention	Indoors	OMS-I-M05	17-08-20	5	Ph. alexandri	6
1244	OMS-17-08-20-E-M05	OULAD MSAAD	intervention	Outdoors	OMS-E-M05	17-08-20	5	Ph. alexandri	1
1245	OMS-17-08-20-C-M05	OULAD MSAAD	intervention	Field	OMS-C-M05	17-08-20	5	Ph. alexandri	0
1246	OMS-17-08-20-I-M06	OULAD MSAAD	intervention	Indoors	OMS-I-M06	17-08-20	5	Ph. alexandri	0
1247	OMS-17-08-20-E-M06	OULAD MSAAD	intervention	Outdoors	OMS-E-M06	17-08-20	5	Ph. alexandri	2
1248	OMS-17-08-20-C-M06	OULAD MSAAD	intervention	Field	OMS-C-M06	17-08-20	5	Ph. alexandri	4
1249	OMS-17-08-20-I-M07	OULAD MSAAD	intervention	Indoors	OMS-I-M07	17-08-20	5	Ph. alexandri	1
1250	OMS-17-08-20-E-M07	OULAD MSAAD	intervention	Outdoors	OMS-E-M07	17-08-20	5	Ph. alexandri	10
1251	OMS-17-08-20-C-M07	OULAD MSAAD	intervention	Field	OMS-C-M07	17-08-20	5	Ph. alexandri	0
1252	OMS-17-08-20-I-M08	OULAD MSAAD	intervention	Indoors	OMS-I-M08	17-08-20	5	Ph. alexandri	0
1253	OMS-17-08-20-E-M08	OULAD MSAAD	intervention	Outdoors	OMS-E-M08	17-08-20	5	Ph. alexandri	4
1254	OMS-17-08-20-C-M08	OULAD MSAAD	intervention	Field	OMS-C-M08	17-08-20	5	Ph. alexandri	3
1255	OMS-17-08-20-I-M09	OULAD MSAAD	intervention	Indoors	OMS-I-M09	17-08-20	5	Ph. alexandri	4
1256	OMS-17-08-20-E-M09	OULAD MSAAD	intervention	Outdoors	OMS-E-M09	17-08-20	5	Ph. alexandri	17
1257	OMS-17-08-20-C-M09	OULAD MSAAD	intervention	Field	OMS-C-M09	17-08-20	5	Ph. alexandri	1
1258	OMS-17-08-20-I-M10	OULAD MSAAD	intervention	Indoors	OMS-I-M10	17-08-20	5	Ph. alexandri	3
1259	OMS-17-08-20-E-M10	OULAD MSAAD	intervention	Outdoors	OMS-E-M10	17-08-20	5	Ph. alexandri	3
1260	OMS-17-08-20-C-M10	OULAD MSAAD	intervention	Field	OMS-C-M10	17-08-20	5	Ph. alexandri	0
1261	OMS-27-08-20-I-M01	OULAD MSAAD	intervention	Indoors	OMS-I-M01	27-08-20	6	Ph. alexandri	1
1262	OMS-27-08-20-E-M01	OULAD MSAAD	intervention	Outdoors	OMS-E-M01	27-08-20	6	Ph. alexandri	2
1263	OMS-27-08-20-C-M01	OULAD MSAAD	intervention	Field	OMS-C-M01	27-08-20	6	Ph. alexandri	0
1264	OMS-27-08-20-I-M02	OULAD MSAAD	intervention	Indoors	OMS-I-M02	27-08-20	6	Ph. alexandri	3
1265	OMS-27-08-20-E-M02	OULAD MSAAD	intervention	Outdoors	OMS-E-M02	27-08-20	6	Ph. alexandri	0
1266	OMS-27-08-20-C-M02	OULAD MSAAD	intervention	Field	OMS-C-M02	27-08-20	6	Ph. alexandri	1
1267	OMS-27-08-20-I-M03	OULAD MSAAD	intervention	Indoors	OMS-I-M03	27-08-20	6	Ph. alexandri	0
1268	OMS-27-08-20-E-M03	OULAD MSAAD	intervention	Outdoors	OMS-E-M03	27-08-20	6	Ph. alexandri	1
1269	OMS-27-08-20-C-M03	OULAD MSAAD	intervention	Field	OMS-C-M03	27-08-20	6	Ph. alexandri	0
1270	OMS-27-08-20-I-M04	OULAD MSAAD	intervention	Indoors	OMS-I-M04	27-08-20	6	Ph. alexandri	0
1271	OMS-27-08-20-E-M04	OULAD MSAAD	intervention	Outdoors	OMS-E-M04	27-08-20	6	Ph. alexandri	0
1272	OMS-27-08-20-C-M04	OULAD MSAAD	intervention	Field	OMS-C-M04	27-08-20	6	Ph. alexandri	0
1273	OMS-27-08-20-I-M05	OULAD MSAAD	intervention	Indoors	OMS-I-M05	27-08-20	6	Ph. alexandri	2
1274	OMS-27-08-20-E-M05	OULAD MSAAD	intervention	Outdoors	OMS-E-M05	27-08-20	6	Ph. alexandri	0
1275	OMS-27-08-20-C-M05	OULAD MSAAD	intervention	Field	OMS-C-M05	27-08-20	6	Ph. alexandri	2
1276	OMS-27-08-20-I-M06	OULAD MSAAD	intervention	Indoors	OMS-I-M06	27-08-20	6	Ph. alexandri	0
1277	OMS-27-08-20-E-M06	OULAD MSAAD	intervention	Outdoors	OMS-E-M06	27-08-20	6	Ph. alexandri	0
1278	OMS-27-08-20-C-M06	OULAD MSAAD	intervention	Field	OMS-C-M06	27-08-20	6	Ph. alexandri	0
1279	OMS-27-08-20-I-M07	OULAD MSAAD	intervention	Indoors	OMS-I-M07	27-08-20	6	Ph. alexandri	1
1280	OMS-27-08-20-E-M07	OULAD MSAAD	intervention	Outdoors	OMS-E-M07	27-08-20	6	Ph. alexandri	1
1281	OMS-27-08-20-C-M07	OULAD MSAAD	intervention	Field	OMS-C-M07	27-08-20	6	Ph. alexandri	0
1282	OMS-27-08-20-I-M08	OULAD MSAAD	intervention	Indoors	OMS-I-M08	27-08-20	6	Ph. alexandri	0
1283	OMS-27-08-20-E-M08	OULAD MSAAD	intervention	Outdoors	OMS-E-M08	27-08-20	6	Ph. alexandri	0
1284	OMS-27-08-20-C-M08	OULAD MSAAD	intervention	Field	OMS-C-M08	27-08-20	6	Ph. alexandri	1
1285	OMS-27-08-20-I-M09	OULAD MSAAD	intervention	Indoors	OMS-I-M09	27-08-20	6	Ph. alexandri	2
1286	OMS-27-08-20-E-M09	OULAD MSAAD	intervention	Outdoors	OMS-E-M09	27-08-20	6	Ph. alexandri	1
1287	OMS-27-08-20-C-M09	OULAD MSAAD	intervention	Field	OMS-C-M09	27-08-20	6	Ph. alexandri	0
1288	OMS-27-08-20-I-M10	OULAD MSAAD	intervention	Indoors	OMS-I-M10	27-08-20	6	Ph. alexandri	1
1289	OMS-27-08-20-E-M10	OULAD MSAAD	intervention	Outdoors	OMS-E-M10	27-08-20	6	Ph. alexandri	0
1290	OMS-27-08-20-C-M10	OULAD MSAAD	intervention	Field	OMS-C-M10	27-08-20	6	Ph. alexandri	0
1291	OMS-28-08-20-I-M01	OULAD MSAAD	intervention	Indoors	OMS-I-M01	28-08-20	6	Ph. alexandri	0
1292	OMS-28-08-20-E-M01	OULAD MSAAD	intervention	Outdoors	OMS-E-M01	28-08-20	6	Ph. alexandri	0
1293	OMS-28-08-20-C-M01	OULAD MSAAD	intervention	Field	OMS-C-M01	28-08-20	6	Ph. alexandri	0
1294	OMS-28-08-20-I-M02	OULAD MSAAD	intervention	Indoors	OMS-I-M02	28-08-20	6	Ph. alexandri	0
1295	OMS-28-08-20-E-M02	OULAD MSAAD	intervention	Outdoors	OMS-E-M02	28-08-20	6	Ph. alexandri	0
1296	OMS-28-08-20-C-M02	OULAD MSAAD	intervention	Field	OMS-C-M02	28-08-20	6	Ph. alexandri	0
1297	OMS-28-08-20-I-M03	OULAD MSAAD	intervention	Indoors	OMS-I-M03	28-08-20	6	Ph. alexandri	1
1298	OMS-28-08-20-E-M03	OULAD MSAAD	intervention	Outdoors	OMS-E-M03	28-08-20	6	Ph. alexandri	0
1299	OMS-28-08-20-C-M03	OULAD MSAAD	intervention	Field	OMS-C-M03	28-08-20	6	Ph. alexandri	0
1300	OMS-28-08-20-I-M04	OULAD MSAAD	intervention	Indoors	OMS-I-M04	28-08-20	6	Ph. alexandri	0
1301	OMS-28-08-20-E-M04	OULAD MSAAD	intervention	Outdoors	OMS-E-M04	28-08-20	6	Ph. alexandri	2
1302	OMS-28-08-20-C-M04	OULAD MSAAD	intervention	Field	OMS-C-M04	28-08-20	6	Ph. alexandri	0
1303	OMS-28-08-20-I-M05	OULAD MSAAD	intervention	Indoors	OMS-I-M05	28-08-20	6	Ph. alexandri	1
1304	OMS-28-08-20-E-M05	OULAD MSAAD	intervention	Outdoors	OMS-E-M05	28-08-20	6	Ph. alexandri	0
1305	OMS-28-08-20-C-M05	OULAD MSAAD	intervention	Field	OMS-C-M05	28-08-20	6	Ph. alexandri	0
1306	OMS-28-08-20-I-M06	OULAD MSAAD	intervention	Indoors	OMS-I-M06	28-08-20	6	Ph. alexandri	0
1307	OMS-28-08-20-E-M06	OULAD MSAAD	intervention	Outdoors	OMS-E-M06	28-08-20	6	Ph. alexandri	0
1308	OMS-28-08-20-C-M06	OULAD MSAAD	intervention	Field	OMS-C-M06	28-08-20	6	Ph. alexandri	0
1309	OMS-28-08-20-I-M07	OULAD MSAAD	intervention	Indoors	OMS-I-M07	28-08-20	6	Ph. alexandri	0
1310	OMS-28-08-20-E-M07	OULAD MSAAD	intervention	Outdoors	OMS-E-M07	28-08-20	6	Ph. alexandri	0
1311	OMS-28-08-20-C-M07	OULAD MSAAD	intervention	Field	OMS-C-M07	28-08-20	6	Ph. alexandri	1
1312	OMS-28-08-20-I-M08	OULAD MSAAD	intervention	Indoors	OMS-I-M08	28-08-20	6	Ph. alexandri	3
1313	OMS-28-08-20-E-M08	OULAD MSAAD	intervention	Outdoors	OMS-E-M08	28-08-20	6	Ph. alexandri	0
1314	OMS-28-08-20-C-M08	OULAD MSAAD	intervention	Field	OMS-C-M08	28-08-20	6	Ph. alexandri	0
1315	OMS-28-08-20-I-M09	OULAD MSAAD	intervention	Indoors	OMS-I-M09	28-08-20	6	Ph. alexandri	2
1316	OMS-28-08-20-E-M09	OULAD MSAAD	intervention	Outdoors	OMS-E-M09	28-08-20	6	Ph. alexandri	1
1317	OMS-28-08-20-C-M09	OULAD MSAAD	intervention	Field	OMS-C-M09	28-08-20	6	Ph. alexandri	0
1318	OMS-28-08-20-I-M10	OULAD MSAAD	intervention	Indoors	OMS-I-M10	28-08-20	6	Ph. alexandri	0
1319	OMS-28-08-20-E-M10	OULAD MSAAD	intervention	Outdoors	OMS-E-M10	28-08-20	6	Ph. alexandri	0
1320	OMS-28-08-20-C-M10	OULAD MSAAD	intervention	Field	OMS-C-M10	28-08-20	6	Ph. alexandri	0
1321	OMS-29-08-20-I-M01	OULAD MSAAD	intervention	Indoors	OMS-I-M01	29-08-20	6	Ph. alexandri	2
1322	OMS-29-08-20-E-M01	OULAD MSAAD	intervention	Outdoors	OMS-E-M01	29-08-20	6	Ph. alexandri	2
1323	OMS-29-08-20-C-M01	OULAD MSAAD	intervention	Field	OMS-C-M01	29-08-20	6	Ph. alexandri	0
1324	OMS-29-08-20-I-M02	OULAD MSAAD	intervention	Indoors	OMS-I-M02	29-08-20	6	Ph. alexandri	4
1325	OMS-29-08-20-E-M02	OULAD MSAAD	intervention	Outdoors	OMS-E-M02	29-08-20	6	Ph. alexandri	0
1326	OMS-29-08-20-C-M02	OULAD MSAAD	intervention	Field	OMS-C-M02	29-08-20	6	Ph. alexandri	0
1327	OMS-29-08-20-I-M03	OULAD MSAAD	intervention	Indoors	OMS-I-M03	29-08-20	6	Ph. alexandri	2
1328	OMS-29-08-20-E-M03	OULAD MSAAD	intervention	Outdoors	OMS-E-M03	29-08-20	6	Ph. alexandri	4
1329	OMS-29-08-20-C-M03	OULAD MSAAD	intervention	Field	OMS-C-M03	29-08-20	6	Ph. alexandri	0
1330	OMS-29-08-20-I-M04	OULAD MSAAD	intervention	Indoors	OMS-I-M04	29-08-20	6	Ph. alexandri	0
1331	OMS-29-08-20-E-M04	OULAD MSAAD	intervention	Outdoors	OMS-E-M04	29-08-20	6	Ph. alexandri	5
1332	OMS-29-08-20-C-M04	OULAD MSAAD	intervention	Field	OMS-C-M04	29-08-20	6	Ph. alexandri	1
1333	OMS-29-08-20-I-M05	OULAD MSAAD	intervention	Indoors	OMS-I-M05	29-08-20	6	Ph. alexandri	6
1334	OMS-29-08-20-E-M05	OULAD MSAAD	intervention	Outdoors	OMS-E-M05	29-08-20	6	Ph. alexandri	0
1335	OMS-29-08-20-C-M05	OULAD MSAAD	intervention	Field	OMS-C-M05	29-08-20	6	Ph. alexandri	0
1336	OMS-29-08-20-I-M06	OULAD MSAAD	intervention	Indoors	OMS-I-M06	29-08-20	6	Ph. alexandri	4
1337	OMS-29-08-20-E-M06	OULAD MSAAD	intervention	Outdoors	OMS-E-M06	29-08-20	6	Ph. alexandri	8
1338	OMS-29-08-20-C-M06	OULAD MSAAD	intervention	Field	OMS-C-M06	29-08-20	6	Ph. alexandri	0
1339	OMS-29-08-20-I-M07	OULAD MSAAD	intervention	Indoors	OMS-I-M07	29-08-20	6	Ph. alexandri	0
1340	OMS-29-08-20-E-M07	OULAD MSAAD	intervention	Outdoors	OMS-E-M07	29-08-20	6	Ph. alexandri	9
1341	OMS-29-08-20-C-M07	OULAD MSAAD	intervention	Field	OMS-C-M07	29-08-20	6	Ph. alexandri	0
1342	OMS-29-08-20-I-M08	OULAD MSAAD	intervention	Indoors	OMS-I-M08	29-08-20	6	Ph. alexandri	0
1343	OMS-29-08-20-E-M08	OULAD MSAAD	intervention	Outdoors	OMS-E-M08	29-08-20	6	Ph. alexandri	0
1344	OMS-29-08-20-C-M08	OULAD MSAAD	intervention	Field	OMS-C-M08	29-08-20	6	Ph. alexandri	0
1345	OMS-29-08-20-I-M09	OULAD MSAAD	intervention	Indoors	OMS-I-M09	29-08-20	6	Ph. alexandri	0
1346	OMS-29-08-20-E-M09	OULAD MSAAD	intervention	Outdoors	OMS-E-M09	29-08-20	6	Ph. alexandri	0
1347	OMS-29-08-20-C-M09	OULAD MSAAD	intervention	Field	OMS-C-M09	29-08-20	6	Ph. alexandri	0
1348	OMS-29-08-20-I-M10	OULAD MSAAD	intervention	Indoors	OMS-I-M10	29-08-20	6	Ph. alexandri	0
1349	OMS-29-08-20-E-M10	OULAD MSAAD	intervention	Outdoors	OMS-E-M10	29-08-20	6	Ph. alexandri	0
1350	OMS-29-08-20-C-M10	OULAD MSAAD	intervention	Field	OMS-C-M10	29-08-20	6	Ph. alexandri	0
1351	OMS-16-09-20-I-M01	OULAD MSAAD	intervention	Indoors	OMS-I-M01	16-09-20	7	Ph. alexandri	0
1352	OMS-16-09-20-E-M01	OULAD MSAAD	intervention	Outdoors	OMS-E-M01	16-09-20	7	Ph. alexandri	0
1353	OMS-16-09-20-C-M01	OULAD MSAAD	intervention	Field	OMS-C-M01	16-09-20	7	Ph. alexandri	5
1354	OMS-16-09-20-I-M02	OULAD MSAAD	intervention	Indoors	OMS-I-M02	16-09-20	7	Ph. alexandri	2
1355	OMS-16-09-20-E-M02	OULAD MSAAD	intervention	Outdoors	OMS-E-M02	16-09-20	7	Ph. alexandri	5
1356	OMS-16-09-20-C-M02	OULAD MSAAD	intervention	Field	OMS-C-M02	16-09-20	7	Ph. alexandri	0
1357	OMS-16-09-20-I-M03	OULAD MSAAD	intervention	Indoors	OMS-I-M03	16-09-20	7	Ph. alexandri	0
1358	OMS-16-09-20-E-M03	OULAD MSAAD	intervention	Outdoors	OMS-E-M03	16-09-20	7	Ph. alexandri	1
1359	OMS-16-09-20-C-M03	OULAD MSAAD	intervention	Field	OMS-C-M03	16-09-20	7	Ph. alexandri	0
1360	OMS-16-09-20-I-M04	OULAD MSAAD	intervention	Indoors	OMS-I-M04	16-09-20	7	Ph. alexandri	6
1361	OMS-16-09-20-E-M04	OULAD MSAAD	intervention	Outdoors	OMS-E-M04	16-09-20	7	Ph. alexandri	3
1362	OMS-16-09-20-C-M04	OULAD MSAAD	intervention	Field	OMS-C-M04	16-09-20	7	Ph. alexandri	0
1363	OMS-16-09-20-I-M05	OULAD MSAAD	intervention	Indoors	OMS-I-M05	16-09-20	7	Ph. alexandri	5
1364	OMS-16-09-20-E-M05	OULAD MSAAD	intervention	Outdoors	OMS-E-M05	16-09-20	7	Ph. alexandri	2
1365	OMS-16-09-20-C-M05	OULAD MSAAD	intervention	Field	OMS-C-M05	16-09-20	7	Ph. alexandri	0
1366	OMS-16-09-20-I-M06	OULAD MSAAD	intervention	Indoors	OMS-I-M06	16-09-20	7	Ph. alexandri	4
1367	OMS-16-09-20-E-M06	OULAD MSAAD	intervention	Outdoors	OMS-E-M06	16-09-20	7	Ph. alexandri	0
1368	OMS-16-09-20-C-M06	OULAD MSAAD	intervention	Field	OMS-C-M06	16-09-20	7	Ph. alexandri	0
1369	OMS-16-09-20-I-M07	OULAD MSAAD	intervention	Indoors	OMS-I-M07	16-09-20	7	Ph. alexandri	1
1370	OMS-16-09-20-E-M07	OULAD MSAAD	intervention	Outdoors	OMS-E-M07	16-09-20	7	Ph. alexandri	2
1371	OMS-16-09-20-C-M07	OULAD MSAAD	intervention	Field	OMS-C-M07	16-09-20	7	Ph. alexandri	1
1372	OMS-16-09-20-I-M08	OULAD MSAAD	intervention	Indoors	OMS-I-M08	16-09-20	7	Ph. alexandri	2
1373	OMS-16-09-20-E-M08	OULAD MSAAD	intervention	Outdoors	OMS-E-M08	16-09-20	7	Ph. alexandri	0
1374	OMS-16-09-20-C-M08	OULAD MSAAD	intervention	Field	OMS-C-M08	16-09-20	7	Ph. alexandri	0
1375	OMS-16-09-20-I-M09	OULAD MSAAD	intervention	Indoors	OMS-I-M09	16-09-20	7	Ph. alexandri	2
1376	OMS-16-09-20-E-M09	OULAD MSAAD	intervention	Outdoors	OMS-E-M09	16-09-20	7	Ph. alexandri	1
1377	OMS-16-09-20-C-M09	OULAD MSAAD	intervention	Field	OMS-C-M09	16-09-20	7	Ph. alexandri	0
1378	OMS-16-09-20-I-M10	OULAD MSAAD	intervention	Indoors	OMS-I-M10	16-09-20	7	Ph. alexandri	0
1379	OMS-16-09-20-E-M10	OULAD MSAAD	intervention	Outdoors	OMS-E-M10	16-09-20	7	Ph. alexandri	0
1380	OMS-16-09-20-C-M10	OULAD MSAAD	intervention	Field	OMS-C-M10	16-09-20	7	Ph. alexandri	0
1381	OMS-17-09-20-I-M01	OULAD MSAAD	intervention	Indoors	OMS-I-M01	17-09-20	7	Ph. alexandri	0
1382	OMS-17-09-20-E-M01	OULAD MSAAD	intervention	Outdoors	OMS-E-M01	17-09-20	7	Ph. alexandri	0
1383	OMS-17-09-20-C-M01	OULAD MSAAD	intervention	Field	OMS-C-M01	17-09-20	7	Ph. alexandri	0
1384	OMS-17-09-20-I-M02	OULAD MSAAD	intervention	Indoors	OMS-I-M02	17-09-20	7	Ph. alexandri	0
1385	OMS-17-09-20-E-M02	OULAD MSAAD	intervention	Outdoors	OMS-E-M02	17-09-20	7	Ph. alexandri	0
1386	OMS-17-09-20-C-M02	OULAD MSAAD	intervention	Field	OMS-C-M02	17-09-20	7	Ph. alexandri	0
1387	OMS-17-09-20-I-M03	OULAD MSAAD	intervention	Indoors	OMS-I-M03	17-09-20	7	Ph. alexandri	0
1388	OMS-17-09-20-E-M03	OULAD MSAAD	intervention	Outdoors	OMS-E-M03	17-09-20	7	Ph. alexandri	1
1389	OMS-17-09-20-C-M03	OULAD MSAAD	intervention	Field	OMS-C-M03	17-09-20	7	Ph. alexandri	0
1390	OMS-17-09-20-I-M04	OULAD MSAAD	intervention	Indoors	OMS-I-M04	17-09-20	7	Ph. alexandri	0
1391	OMS-17-09-20-E-M04	OULAD MSAAD	intervention	Outdoors	OMS-E-M04	17-09-20	7	Ph. alexandri	0
1392	OMS-17-09-20-C-M04	OULAD MSAAD	intervention	Field	OMS-C-M04	17-09-20	7	Ph. alexandri	0
1393	OMS-17-09-20-I-M05	OULAD MSAAD	intervention	Indoors	OMS-I-M05	17-09-20	7	Ph. alexandri	0
1394	OMS-17-09-20-E-M05	OULAD MSAAD	intervention	Outdoors	OMS-E-M05	17-09-20	7	Ph. alexandri	0
1395	OMS-17-09-20-C-M05	OULAD MSAAD	intervention	Field	OMS-C-M05	17-09-20	7	Ph. alexandri	0
1396	OMS-17-09-20-I-M06	OULAD MSAAD	intervention	Indoors	OMS-I-M06	17-09-20	7	Ph. alexandri	3
1397	OMS-17-09-20-E-M06	OULAD MSAAD	intervention	Outdoors	OMS-E-M06	17-09-20	7	Ph. alexandri	0
1398	OMS-17-09-20-C-M06	OULAD MSAAD	intervention	Field	OMS-C-M06	17-09-20	7	Ph. alexandri	0
1399	OMS-17-09-20-I-M07	OULAD MSAAD	intervention	Indoors	OMS-I-M07	17-09-20	7	Ph. alexandri	0
1400	OMS-17-09-20-E-M07	OULAD MSAAD	intervention	Outdoors	OMS-E-M07	17-09-20	7	Ph. alexandri	0
1401	OMS-17-09-20-C-M07	OULAD MSAAD	intervention	Field	OMS-C-M07	17-09-20	7	Ph. alexandri	0
1402	OMS-17-09-20-I-M08	OULAD MSAAD	intervention	Indoors	OMS-I-M08	17-09-20	7	Ph. alexandri	0
1403	OMS-17-09-20-E-M08	OULAD MSAAD	intervention	Outdoors	OMS-E-M08	17-09-20	7	Ph. alexandri	0
1404	OMS-17-09-20-C-M08	OULAD MSAAD	intervention	Field	OMS-C-M08	17-09-20	7	Ph. alexandri	0
1405	OMS-17-09-20-I-M09	OULAD MSAAD	intervention	Indoors	OMS-I-M09	17-09-20	7	Ph. alexandri	0
1406	OMS-17-09-20-E-M09	OULAD MSAAD	intervention	Outdoors	OMS-E-M09	17-09-20	7	Ph. alexandri	0
1407	OMS-17-09-20-C-M09	OULAD MSAAD	intervention	Field	OMS-C-M09	17-09-20	7	Ph. alexandri	0
1408	OMS-17-09-20-I-M10	OULAD MSAAD	intervention	Indoors	OMS-I-M10	17-09-20	7	Ph. alexandri	0
1409	OMS-17-09-20-E-M10	OULAD MSAAD	intervention	Outdoors	OMS-E-M10	17-09-20	7	Ph. alexandri	0
1410	OMS-17-09-20-C-M10	OULAD MSAAD	intervention	Field	OMS-C-M10	17-09-20	7	Ph. alexandri	0
1411	OMS-18-09-20-I-M01	OULAD MSAAD	intervention	Indoors	OMS-I-M01	18-09-20	7	Ph. alexandri	1
1412	OMS-18-09-20-E-M01	OULAD MSAAD	intervention	Outdoors	OMS-E-M01	18-09-20	7	Ph. alexandri	0
1413	OMS-18-09-20-C-M01	OULAD MSAAD	intervention	Field	OMS-C-M01	18-09-20	7	Ph. alexandri	0
1414	OMS-18-09-20-I-M02	OULAD MSAAD	intervention	Indoors	OMS-I-M02	18-09-20	7	Ph. alexandri	0
1415	OMS-18-09-20-E-M02	OULAD MSAAD	intervention	Outdoors	OMS-E-M02	18-09-20	7	Ph. alexandri	2
1416	OMS-18-09-20-C-M02	OULAD MSAAD	intervention	Field	OMS-C-M02	18-09-20	7	Ph. alexandri	4
1417	OMS-18-09-20-I-M03	OULAD MSAAD	intervention	Indoors	OMS-I-M03	18-09-20	7	Ph. alexandri	0
1418	OMS-18-09-20-E-M03	OULAD MSAAD	intervention	Outdoors	OMS-E-M03	18-09-20	7	Ph. alexandri	1
1419	OMS-18-09-20-C-M03	OULAD MSAAD	intervention	Field	OMS-C-M03	18-09-20	7	Ph. alexandri	0
1420	OMS-18-09-20-I-M04	OULAD MSAAD	intervention	Indoors	OMS-I-M04	18-09-20	7	Ph. alexandri	0
1421	OMS-18-09-20-E-M04	OULAD MSAAD	intervention	Outdoors	OMS-E-M04	18-09-20	7	Ph. alexandri	1
1422	OMS-18-09-20-C-M04	OULAD MSAAD	intervention	Field	OMS-C-M04	18-09-20	7	Ph. alexandri	0
1423	OMS-18-09-20-I-M05	OULAD MSAAD	intervention	Indoors	OMS-I-M05	18-09-20	7	Ph. alexandri	0
1424	OMS-18-09-20-E-M05	OULAD MSAAD	intervention	Outdoors	OMS-E-M05	18-09-20	7	Ph. alexandri	0
1425	OMS-18-09-20-C-M05	OULAD MSAAD	intervention	Field	OMS-C-M05	18-09-20	7	Ph. alexandri	1
1426	OMS-18-09-20-I-M06	OULAD MSAAD	intervention	Indoors	OMS-I-M06	18-09-20	7	Ph. alexandri	3
1427	OMS-18-09-20-E-M06	OULAD MSAAD	intervention	Outdoors	OMS-E-M06	18-09-20	7	Ph. alexandri	4
1428	OMS-18-09-20-C-M06	OULAD MSAAD	intervention	Field	OMS-C-M06	18-09-20	7	Ph. alexandri	0
1429	OMS-18-09-20-I-M07	OULAD MSAAD	intervention	Indoors	OMS-I-M07	18-09-20	7	Ph. alexandri	1
1430	OMS-18-09-20-E-M07	OULAD MSAAD	intervention	Outdoors	OMS-E-M07	18-09-20	7	Ph. alexandri	2
1431	OMS-18-09-20-C-M07	OULAD MSAAD	intervention	Field	OMS-C-M07	18-09-20	7	Ph. alexandri	0
1432	OMS-18-09-20-I-M08	OULAD MSAAD	intervention	Indoors	OMS-I-M08	18-09-20	7	Ph. alexandri	1
1433	OMS-18-09-20-E-M08	OULAD MSAAD	intervention	Outdoors	OMS-E-M08	18-09-20	7	Ph. alexandri	0
1434	OMS-18-09-20-C-M08	OULAD MSAAD	intervention	Field	OMS-C-M08	18-09-20	7	Ph. alexandri	1
1435	OMS-18-09-20-I-M09	OULAD MSAAD	intervention	Indoors	OMS-I-M09	18-09-20	7	Ph. alexandri	0
1436	OMS-18-09-20-E-M09	OULAD MSAAD	intervention	Outdoors	OMS-E-M09	18-09-20	7	Ph. alexandri	0
1437	OMS-18-09-20-C-M09	OULAD MSAAD	intervention	Field	OMS-C-M09	18-09-20	7	Ph. alexandri	0
1438	OMS-18-09-20-I-M10	OULAD MSAAD	intervention	Indoors	OMS-I-M10	18-09-20	7	Ph. alexandri	0
1439	OMS-18-09-20-E-M10	OULAD MSAAD	intervention	Outdoors	OMS-E-M10	18-09-20	7	Ph. alexandri	0
1440	OMS-18-09-20-C-M10	OULAD MSAAD	intervention	Field	OMS-C-M10	18-09-20	7	Ph. alexandri	0
1441	OMS-12-10-20-I-M01	OULAD MSAAD	intervention	Indoors	OMS-I-M01	12-10-20	8	Ph. alexandri	0
1442	OMS-12-10-20-E-M01	OULAD MSAAD	intervention	Outdoors	OMS-E-M01	12-10-20	8	Ph. alexandri	0
1443	OMS-12-10-20-C-M01	OULAD MSAAD	intervention	Field	OMS-C-M01	12-10-20	8	Ph. alexandri	0
1444	OMS-12-10-20-I-M02	OULAD MSAAD	intervention	Indoors	OMS-I-M02	12-10-20	8	Ph. alexandri	0
1445	OMS-12-10-20-E-M02	OULAD MSAAD	intervention	Outdoors	OMS-E-M02	12-10-20	8	Ph. alexandri	0
1446	OMS-12-10-20-C-M02	OULAD MSAAD	intervention	Field	OMS-C-M02	12-10-20	8	Ph. alexandri	0
1447	OMS-12-10-20-I-M03	OULAD MSAAD	intervention	Indoors	OMS-I-M03	12-10-20	8	Ph. alexandri	2
1448	OMS-12-10-20-E-M03	OULAD MSAAD	intervention	Outdoors	OMS-E-M03	12-10-20	8	Ph. alexandri	0
1449	OMS-12-10-20-C-M03	OULAD MSAAD	intervention	Field	OMS-C-M03	12-10-20	8	Ph. alexandri	1
1450	OMS-12-10-20-I-M04	OULAD MSAAD	intervention	Indoors	OMS-I-M04	12-10-20	8	Ph. alexandri	0
1451	OMS-12-10-20-E-M04	OULAD MSAAD	intervention	Outdoors	OMS-E-M04	12-10-20	8	Ph. alexandri	0
1452	OMS-12-10-20-C-M04	OULAD MSAAD	intervention	Field	OMS-C-M04	12-10-20	8	Ph. alexandri	2
1453	OMS-12-10-20-I-M05	OULAD MSAAD	intervention	Indoors	OMS-I-M05	12-10-20	8	Ph. alexandri	0
1454	OMS-12-10-20-E-M05	OULAD MSAAD	intervention	Outdoors	OMS-E-M05	12-10-20	8	Ph. alexandri	0
1455	OMS-12-10-20-C-M05	OULAD MSAAD	intervention	Field	OMS-C-M05	12-10-20	8	Ph. alexandri	1
1456	OMS-12-10-20-I-M06	OULAD MSAAD	intervention	Indoors	OMS-I-M06	12-10-20	8	Ph. alexandri	2
1457	OMS-12-10-20-E-M06	OULAD MSAAD	intervention	Outdoors	OMS-E-M06	12-10-20	8	Ph. alexandri	0
1458	OMS-12-10-20-C-M06	OULAD MSAAD	intervention	Field	OMS-C-M06	12-10-20	8	Ph. alexandri	1
1459	OMS-12-10-20-I-M07	OULAD MSAAD	intervention	Indoors	OMS-I-M07	12-10-20	8	Ph. alexandri	0
1460	OMS-12-10-20-E-M07	OULAD MSAAD	intervention	Outdoors	OMS-E-M07	12-10-20	8	Ph. alexandri	0
1461	OMS-12-10-20-C-M07	OULAD MSAAD	intervention	Field	OMS-C-M07	12-10-20	8	Ph. alexandri	1
1462	OMS-12-10-20-I-M08	OULAD MSAAD	intervention	Indoors	OMS-I-M08	12-10-20	8	Ph. alexandri	0
1463	OMS-12-10-20-E-M08	OULAD MSAAD	intervention	Outdoors	OMS-E-M08	12-10-20	8	Ph. alexandri	0
1464	OMS-12-10-20-C-M08	OULAD MSAAD	intervention	Field	OMS-C-M08	12-10-20	8	Ph. alexandri	1
1465	OMS-12-10-20-I-M09	OULAD MSAAD	intervention	Indoors	OMS-I-M09	12-10-20	8	Ph. alexandri	0
1466	OMS-12-10-20-E-M09	OULAD MSAAD	intervention	Outdoors	OMS-E-M09	12-10-20	8	Ph. alexandri	0
1467	OMS-12-10-20-C-M09	OULAD MSAAD	intervention	Field	OMS-C-M09	12-10-20	8	Ph. alexandri	2
1468	OMS-12-10-20-I-M10	OULAD MSAAD	intervention	Indoors	OMS-I-M10	12-10-20	8	Ph. alexandri	0
1469	OMS-12-10-20-E-M10	OULAD MSAAD	intervention	Outdoors	OMS-E-M10	12-10-20	8	Ph. alexandri	0
1470	OMS-12-10-20-C-M10	OULAD MSAAD	intervention	Field	OMS-C-M10	12-10-20	8	Ph. alexandri	0
1471	OMS-13-10-20-I-M01	OULAD MSAAD	intervention	Indoors	OMS-I-M01	13-10-20	8	Ph. alexandri	4
1472	OMS-13-10-20-E-M01	OULAD MSAAD	intervention	Outdoors	OMS-E-M01	13-10-20	8	Ph. alexandri	5
1473	OMS-13-10-20-C-M01	OULAD MSAAD	intervention	Field	OMS-C-M01	13-10-20	8	Ph. alexandri	0
1474	OMS-13-10-20-I-M02	OULAD MSAAD	intervention	Indoors	OMS-I-M02	13-10-20	8	Ph. alexandri	2
1475	OMS-13-10-20-E-M02	OULAD MSAAD	intervention	Outdoors	OMS-E-M02	13-10-20	8	Ph. alexandri	8
1476	OMS-13-10-20-C-M02	OULAD MSAAD	intervention	Field	OMS-C-M02	13-10-20	8	Ph. alexandri	1
1477	OMS-13-10-20-I-M03	OULAD MSAAD	intervention	Indoors	OMS-I-M03	13-10-20	8	Ph. alexandri	0
1478	OMS-13-10-20-E-M03	OULAD MSAAD	intervention	Outdoors	OMS-E-M03	13-10-20	8	Ph. alexandri	0
1479	OMS-13-10-20-C-M03	OULAD MSAAD	intervention	Field	OMS-C-M03	13-10-20	8	Ph. alexandri	0
1480	OMS-13-10-20-I-M04	OULAD MSAAD	intervention	Indoors	OMS-I-M04	13-10-20	8	Ph. alexandri	1
1481	OMS-13-10-20-E-M04	OULAD MSAAD	intervention	Outdoors	OMS-E-M04	13-10-20	8	Ph. alexandri	3
1482	OMS-13-10-20-C-M04	OULAD MSAAD	intervention	Field	OMS-C-M04	13-10-20	8	Ph. alexandri	1
1483	OMS-13-10-20-I-M05	OULAD MSAAD	intervention	Indoors	OMS-I-M05	13-10-20	8	Ph. alexandri	4
1484	OMS-13-10-20-E-M05	OULAD MSAAD	intervention	Outdoors	OMS-E-M05	13-10-20	8	Ph. alexandri	2
1485	OMS-13-10-20-C-M05	OULAD MSAAD	intervention	Field	OMS-C-M05	13-10-20	8	Ph. alexandri	0
1486	OMS-13-10-20-I-M06	OULAD MSAAD	intervention	Indoors	OMS-I-M06	13-10-20	8	Ph. alexandri	0
1487	OMS-13-10-20-E-M06	OULAD MSAAD	intervention	Outdoors	OMS-E-M06	13-10-20	8	Ph. alexandri	0
1488	OMS-13-10-20-C-M06	OULAD MSAAD	intervention	Field	OMS-C-M06	13-10-20	8	Ph. alexandri	0
1489	OMS-13-10-20-I-M07	OULAD MSAAD	intervention	Indoors	OMS-I-M07	13-10-20	8	Ph. alexandri	2
1490	OMS-13-10-20-E-M07	OULAD MSAAD	intervention	Outdoors	OMS-E-M07	13-10-20	8	Ph. alexandri	8
1491	OMS-13-10-20-C-M07	OULAD MSAAD	intervention	Field	OMS-C-M07	13-10-20	8	Ph. alexandri	0
1492	OMS-13-10-20-I-M08	OULAD MSAAD	intervention	Indoors	OMS-I-M08	13-10-20	8	Ph. alexandri	0
1493	OMS-13-10-20-E-M08	OULAD MSAAD	intervention	Outdoors	OMS-E-M08	13-10-20	8	Ph. alexandri	0
1494	OMS-13-10-20-C-M08	OULAD MSAAD	intervention	Field	OMS-C-M08	13-10-20	8	Ph. alexandri	0
1495	OMS-13-10-20-I-M09	OULAD MSAAD	intervention	Indoors	OMS-I-M09	13-10-20	8	Ph. alexandri	0
1496	OMS-13-10-20-E-M09	OULAD MSAAD	intervention	Outdoors	OMS-E-M09	13-10-20	8	Ph. alexandri	1
1497	OMS-13-10-20-C-M09	OULAD MSAAD	intervention	Field	OMS-C-M09	13-10-20	8	Ph. alexandri	1
1498	OMS-13-10-20-I-M10	OULAD MSAAD	intervention	Indoors	OMS-I-M10	13-10-20	8	Ph. alexandri	0
1499	OMS-13-10-20-E-M10	OULAD MSAAD	intervention	Outdoors	OMS-E-M10	13-10-20	8	Ph. alexandri	5
1500	OMS-13-10-20-C-M10	OULAD MSAAD	intervention	Field	OMS-C-M10	13-10-20	8	Ph. alexandri	0
1501	OMS-14-10-20-I-M01	OULAD MSAAD	intervention	Indoors	OMS-I-M01	14-10-20	8	Ph. alexandri	0
1502	OMS-14-10-20-E-M01	OULAD MSAAD	intervention	Outdoors	OMS-E-M01	14-10-20	8	Ph. alexandri	0
1503	OMS-14-10-20-C-M01	OULAD MSAAD	intervention	Field	OMS-C-M01	14-10-20	8	Ph. alexandri	2
1504	OMS-14-10-20-I-M02	OULAD MSAAD	intervention	Indoors	OMS-I-M02	14-10-20	8	Ph. alexandri	0
1505	OMS-14-10-20-E-M02	OULAD MSAAD	intervention	Outdoors	OMS-E-M02	14-10-20	8	Ph. alexandri	2
1506	OMS-14-10-20-C-M02	OULAD MSAAD	intervention	Field	OMS-C-M02	14-10-20	8	Ph. alexandri	0
1507	OMS-14-10-20-I-M03	OULAD MSAAD	intervention	Indoors	OMS-I-M03	14-10-20	8	Ph. alexandri	0
1508	OMS-14-10-20-E-M03	OULAD MSAAD	intervention	Outdoors	OMS-E-M03	14-10-20	8	Ph. alexandri	0
1509	OMS-14-10-20-C-M03	OULAD MSAAD	intervention	Field	OMS-C-M03	14-10-20	8	Ph. alexandri	2
1510	OMS-14-10-20-I-M04	OULAD MSAAD	intervention	Indoors	OMS-I-M04	14-10-20	8	Ph. alexandri	0
1511	OMS-14-10-20-E-M04	OULAD MSAAD	intervention	Outdoors	OMS-E-M04	14-10-20	8	Ph. alexandri	0
1512	OMS-14-10-20-C-M04	OULAD MSAAD	intervention	Field	OMS-C-M04	14-10-20	8	Ph. alexandri	0
1513	OMS-14-10-20-I-M05	OULAD MSAAD	intervention	Indoors	OMS-I-M05	14-10-20	8	Ph. alexandri	3
1514	OMS-14-10-20-E-M05	OULAD MSAAD	intervention	Outdoors	OMS-E-M05	14-10-20	8	Ph. alexandri	0
1515	OMS-14-10-20-C-M05	OULAD MSAAD	intervention	Field	OMS-C-M05	14-10-20	8	Ph. alexandri	0
1516	OMS-14-10-20-I-M06	OULAD MSAAD	intervention	Indoors	OMS-I-M06	14-10-20	8	Ph. alexandri	2
1517	OMS-14-10-20-E-M06	OULAD MSAAD	intervention	Outdoors	OMS-E-M06	14-10-20	8	Ph. alexandri	0
1518	OMS-14-10-20-C-M06	OULAD MSAAD	intervention	Field	OMS-C-M06	14-10-20	8	Ph. alexandri	1
1519	OMS-14-10-20-I-M07	OULAD MSAAD	intervention	Indoors	OMS-I-M07	14-10-20	8	Ph. alexandri	0
1520	OMS-14-10-20-E-M07	OULAD MSAAD	intervention	Outdoors	OMS-E-M07	14-10-20	8	Ph. alexandri	0
1521	OMS-14-10-20-C-M07	OULAD MSAAD	intervention	Field	OMS-C-M07	14-10-20	8	Ph. alexandri	2
1522	OMS-14-10-20-I-M08	OULAD MSAAD	intervention	Indoors	OMS-I-M08	14-10-20	8	Ph. alexandri	4
1523	OMS-14-10-20-E-M08	OULAD MSAAD	intervention	Outdoors	OMS-E-M08	14-10-20	8	Ph. alexandri	0
1524	OMS-14-10-20-C-M08	OULAD MSAAD	intervention	Field	OMS-C-M08	14-10-20	8	Ph. alexandri	0
1525	OMS-14-10-20-I-M09	OULAD MSAAD	intervention	Indoors	OMS-I-M09	14-10-20	8	Ph. alexandri	0
1526	OMS-14-10-20-E-M09	OULAD MSAAD	intervention	Outdoors	OMS-E-M09	14-10-20	8	Ph. alexandri	0
1527	OMS-14-10-20-C-M09	OULAD MSAAD	intervention	Field	OMS-C-M09	14-10-20	8	Ph. alexandri	2
1528	OMS-14-10-20-I-M10	OULAD MSAAD	intervention	Indoors	OMS-I-M10	14-10-20	8	Ph. alexandri	3
1529	OMS-14-10-20-E-M10	OULAD MSAAD	intervention	Outdoors	OMS-E-M10	14-10-20	8	Ph. alexandri	0
1530	OMS-14-10-20-C-M10	OULAD MSAAD	intervention	Field	OMS-C-M10	14-10-20	8	Ph. alexandri	10
1531	OMS-16-11-20-I-M01	OULAD MSAAD	intervention	Indoors	OMS-I-M01	16-11-20	9	Ph. alexandri	0
1532	OMS-16-11-20-E-M01	OULAD MSAAD	intervention	Outdoors	OMS-E-M01	16-11-20	9	Ph. alexandri	4
1533	OMS-16-11-20-C-M01	OULAD MSAAD	intervention	Field	OMS-C-M01	16-11-20	9	Ph. alexandri	1
1534	OMS-16-11-20-I-M02	OULAD MSAAD	intervention	Indoors	OMS-I-M02	16-11-20	9	Ph. alexandri	0
1535	OMS-16-11-20-E-M02	OULAD MSAAD	intervention	Outdoors	OMS-E-M02	16-11-20	9	Ph. alexandri	2
1536	OMS-16-11-20-C-M02	OULAD MSAAD	intervention	Field	OMS-C-M02	16-11-20	9	Ph. alexandri	4
1537	OMS-16-11-20-I-M03	OULAD MSAAD	intervention	Indoors	OMS-I-M03	16-11-20	9	Ph. alexandri	0
1538	OMS-16-11-20-E-M03	OULAD MSAAD	intervention	Outdoors	OMS-E-M03	16-11-20	9	Ph. alexandri	3
1539	OMS-16-11-20-C-M03	OULAD MSAAD	intervention	Field	OMS-C-M03	16-11-20	9	Ph. alexandri	0
1540	OMS-16-11-20-I-M04	OULAD MSAAD	intervention	Indoors	OMS-I-M04	16-11-20	9	Ph. alexandri	0
1541	OMS-16-11-20-E-M04	OULAD MSAAD	intervention	Outdoors	OMS-E-M04	16-11-20	9	Ph. alexandri	2
1542	OMS-16-11-20-C-M04	OULAD MSAAD	intervention	Field	OMS-C-M04	16-11-20	9	Ph. alexandri	3
1543	OMS-16-11-20-I-M05	OULAD MSAAD	intervention	Indoors	OMS-I-M05	16-11-20	9	Ph. alexandri	0
1544	OMS-16-11-20-E-M05	OULAD MSAAD	intervention	Outdoors	OMS-E-M05	16-11-20	9	Ph. alexandri	8
1545	OMS-16-11-20-C-M05	OULAD MSAAD	intervention	Field	OMS-C-M05	16-11-20	9	Ph. alexandri	0
1546	OMS-16-11-20-I-M06	OULAD MSAAD	intervention	Indoors	OMS-I-M06	16-11-20	9	Ph. alexandri	0
1547	OMS-16-11-20-E-M06	OULAD MSAAD	intervention	Outdoors	OMS-E-M06	16-11-20	9	Ph. alexandri	0
1548	OMS-16-11-20-C-M06	OULAD MSAAD	intervention	Field	OMS-C-M06	16-11-20	9	Ph. alexandri	0
1549	OMS-16-11-20-I-M07	OULAD MSAAD	intervention	Indoors	OMS-I-M07	16-11-20	9	Ph. alexandri	0
1550	OMS-16-11-20-E-M07	OULAD MSAAD	intervention	Outdoors	OMS-E-M07	16-11-20	9	Ph. alexandri	1
1551	OMS-16-11-20-C-M07	OULAD MSAAD	intervention	Field	OMS-C-M07	16-11-20	9	Ph. alexandri	1
1552	OMS-16-11-20-I-M08	OULAD MSAAD	intervention	Indoors	OMS-I-M08	16-11-20	9	Ph. alexandri	0
1553	OMS-16-11-20-E-M08	OULAD MSAAD	intervention	Outdoors	OMS-E-M08	16-11-20	9	Ph. alexandri	2
1554	OMS-16-11-20-C-M08	OULAD MSAAD	intervention	Field	OMS-C-M08	16-11-20	9	Ph. alexandri	0
1555	OMS-16-11-20-I-M09	OULAD MSAAD	intervention	Indoors	OMS-I-M09	16-11-20	9	Ph. alexandri	0
1556	OMS-16-11-20-E-M09	OULAD MSAAD	intervention	Outdoors	OMS-E-M09	16-11-20	9	Ph. alexandri	0
1557	OMS-16-11-20-C-M09	OULAD MSAAD	intervention	Field	OMS-C-M09	16-11-20	9	Ph. alexandri	0
1558	OMS-16-11-20-I-M10	OULAD MSAAD	intervention	Indoors	OMS-I-M10	16-11-20	9	Ph. alexandri	0
1559	OMS-16-11-20-E-M10	OULAD MSAAD	intervention	Outdoors	OMS-E-M10	16-11-20	9	Ph. alexandri	0
1560	OMS-16-11-20-C-M10	OULAD MSAAD	intervention	Field	OMS-C-M10	16-11-20	9	Ph. alexandri	0
1561	OMS-17-11-20-I-M01	OULAD MSAAD	intervention	Indoors	OMS-I-M01	17-11-20	9	Ph. alexandri	2
1562	OMS-17-11-20-E-M01	OULAD MSAAD	intervention	Outdoors	OMS-E-M01	17-11-20	9	Ph. alexandri	0
1563	OMS-17-11-20-C-M01	OULAD MSAAD	intervention	Field	OMS-C-M01	17-11-20	9	Ph. alexandri	0
1564	OMS-17-11-20-I-M02	OULAD MSAAD	intervention	Indoors	OMS-I-M02	17-11-20	9	Ph. alexandri	1
1565	OMS-17-11-20-E-M02	OULAD MSAAD	intervention	Outdoors	OMS-E-M02	17-11-20	9	Ph. alexandri	0
1566	OMS-17-11-20-C-M02	OULAD MSAAD	intervention	Field	OMS-C-M02	17-11-20	9	Ph. alexandri	0
1567	OMS-17-11-20-I-M03	OULAD MSAAD	intervention	Indoors	OMS-I-M03	17-11-20	9	Ph. alexandri	0
1568	OMS-17-11-20-E-M03	OULAD MSAAD	intervention	Outdoors	OMS-E-M03	17-11-20	9	Ph. alexandri	0
1569	OMS-17-11-20-C-M03	OULAD MSAAD	intervention	Field	OMS-C-M03	17-11-20	9	Ph. alexandri	0
1570	OMS-17-11-20-I-M04	OULAD MSAAD	intervention	Indoors	OMS-I-M04	17-11-20	9	Ph. alexandri	0
1571	OMS-17-11-20-E-M04	OULAD MSAAD	intervention	Outdoors	OMS-E-M04	17-11-20	9	Ph. alexandri	0
1572	OMS-17-11-20-C-M04	OULAD MSAAD	intervention	Field	OMS-C-M04	17-11-20	9	Ph. alexandri	0
1573	OMS-17-11-20-I-M05	OULAD MSAAD	intervention	Indoors	OMS-I-M05	17-11-20	9	Ph. alexandri	0
1574	OMS-17-11-20-E-M05	OULAD MSAAD	intervention	Outdoors	OMS-E-M05	17-11-20	9	Ph. alexandri	0
1575	OMS-17-11-20-C-M05	OULAD MSAAD	intervention	Field	OMS-C-M05	17-11-20	9	Ph. alexandri	0
1576	OMS-17-11-20-I-M06	OULAD MSAAD	intervention	Indoors	OMS-I-M06	17-11-20	9	Ph. alexandri	0
1577	OMS-17-11-20-E-M06	OULAD MSAAD	intervention	Outdoors	OMS-E-M06	17-11-20	9	Ph. alexandri	1
1578	OMS-17-11-20-C-M06	OULAD MSAAD	intervention	Field	OMS-C-M06	17-11-20	9	Ph. alexandri	0
1579	OMS-17-11-20-I-M07	OULAD MSAAD	intervention	Indoors	OMS-I-M07	17-11-20	9	Ph. alexandri	0
1580	OMS-17-11-20-E-M07	OULAD MSAAD	intervention	Outdoors	OMS-E-M07	17-11-20	9	Ph. alexandri	0
1581	OMS-17-11-20-C-M07	OULAD MSAAD	intervention	Field	OMS-C-M07	17-11-20	9	Ph. alexandri	0
1582	OMS-17-11-20-I-M08	OULAD MSAAD	intervention	Indoors	OMS-I-M08	17-11-20	9	Ph. alexandri	1
1583	OMS-17-11-20-E-M08	OULAD MSAAD	intervention	Outdoors	OMS-E-M08	17-11-20	9	Ph. alexandri	1
1584	OMS-17-11-20-C-M08	OULAD MSAAD	intervention	Field	OMS-C-M08	17-11-20	9	Ph. alexandri	0
1585	OMS-17-11-20-I-M09	OULAD MSAAD	intervention	Indoors	OMS-I-M09	17-11-20	9	Ph. alexandri	0
1586	OMS-17-11-20-E-M09	OULAD MSAAD	intervention	Outdoors	OMS-E-M09	17-11-20	9	Ph. alexandri	0
1587	OMS-17-11-20-C-M09	OULAD MSAAD	intervention	Field	OMS-C-M09	17-11-20	9	Ph. alexandri	0
1588	OMS-17-11-20-I-M10	OULAD MSAAD	intervention	Indoors	OMS-I-M10	17-11-20	9	Ph. alexandri	0
1589	OMS-17-11-20-E-M10	OULAD MSAAD	intervention	Outdoors	OMS-E-M10	17-11-20	9	Ph. alexandri	0
1590	OMS-17-11-20-C-M10	OULAD MSAAD	intervention	Field	OMS-C-M10	17-11-20	9	Ph. alexandri	0
1591	OMS-18-11-20-I-M01	OULAD MSAAD	intervention	Indoors	OMS-I-M01	18-11-20	9	Ph. alexandri	0
1592	OMS-18-11-20-E-M01	OULAD MSAAD	intervention	Outdoors	OMS-E-M01	18-11-20	9	Ph. alexandri	0
1593	OMS-18-11-20-C-M01	OULAD MSAAD	intervention	Field	OMS-C-M01	18-11-20	9	Ph. alexandri	0
1594	OMS-18-11-20-I-M02	OULAD MSAAD	intervention	Indoors	OMS-I-M02	18-11-20	9	Ph. alexandri	0
1595	OMS-18-11-20-E-M02	OULAD MSAAD	intervention	Outdoors	OMS-E-M02	18-11-20	9	Ph. alexandri	0
1596	OMS-18-11-20-C-M02	OULAD MSAAD	intervention	Field	OMS-C-M02	18-11-20	9	Ph. alexandri	0
1597	OMS-18-11-20-I-M03	OULAD MSAAD	intervention	Indoors	OMS-I-M03	18-11-20	9	Ph. alexandri	0
1598	OMS-18-11-20-E-M03	OULAD MSAAD	intervention	Outdoors	OMS-E-M03	18-11-20	9	Ph. alexandri	0
1599	OMS-18-11-20-C-M03	OULAD MSAAD	intervention	Field	OMS-C-M03	18-11-20	9	Ph. alexandri	0
1600	OMS-18-11-20-I-M04	OULAD MSAAD	intervention	Indoors	OMS-I-M04	18-11-20	9	Ph. alexandri	0
1601	OMS-18-11-20-E-M04	OULAD MSAAD	intervention	Outdoors	OMS-E-M04	18-11-20	9	Ph. alexandri	0
1602	OMS-18-11-20-C-M04	OULAD MSAAD	intervention	Field	OMS-C-M04	18-11-20	9	Ph. alexandri	0
1603	OMS-18-11-20-I-M05	OULAD MSAAD	intervention	Indoors	OMS-I-M05	18-11-20	9	Ph. alexandri	0
1604	OMS-18-11-20-E-M05	OULAD MSAAD	intervention	Outdoors	OMS-E-M05	18-11-20	9	Ph. alexandri	0
1605	OMS-18-11-20-C-M05	OULAD MSAAD	intervention	Field	OMS-C-M05	18-11-20	9	Ph. alexandri	0
1606	OMS-18-11-20-I-M06	OULAD MSAAD	intervention	Indoors	OMS-I-M06	18-11-20	9	Ph. alexandri	0
1607	OMS-18-11-20-E-M06	OULAD MSAAD	intervention	Outdoors	OMS-E-M06	18-11-20	9	Ph. alexandri	0
1608	OMS-18-11-20-C-M06	OULAD MSAAD	intervention	Field	OMS-C-M06	18-11-20	9	Ph. alexandri	0
1609	OMS-18-11-20-I-M07	OULAD MSAAD	intervention	Indoors	OMS-I-M07	18-11-20	9	Ph. alexandri	0
1610	OMS-18-11-20-E-M07	OULAD MSAAD	intervention	Outdoors	OMS-E-M07	18-11-20	9	Ph. alexandri	0
1611	OMS-18-11-20-C-M07	OULAD MSAAD	intervention	Field	OMS-C-M07	18-11-20	9	Ph. alexandri	0
1612	OMS-18-11-20-I-M08	OULAD MSAAD	intervention	Indoors	OMS-I-M08	18-11-20	9	Ph. alexandri	0
1613	OMS-18-11-20-E-M08	OULAD MSAAD	intervention	Outdoors	OMS-E-M08	18-11-20	9	Ph. alexandri	0
1614	OMS-18-11-20-C-M08	OULAD MSAAD	intervention	Field	OMS-C-M08	18-11-20	9	Ph. alexandri	0
1615	OMS-18-11-20-I-M09	OULAD MSAAD	intervention	Indoors	OMS-I-M09	18-11-20	9	Ph. alexandri	1
1616	OMS-18-11-20-E-M09	OULAD MSAAD	intervention	Outdoors	OMS-E-M09	18-11-20	9	Ph. alexandri	0
1617	OMS-18-11-20-C-M09	OULAD MSAAD	intervention	Field	OMS-C-M09	18-11-20	9	Ph. alexandri	0
1618	OMS-18-11-20-I-M10	OULAD MSAAD	intervention	Indoors	OMS-I-M10	18-11-20	9	Ph. alexandri	0
1619	OMS-18-11-20-E-M10	OULAD MSAAD	intervention	Outdoors	OMS-E-M10	18-11-20	9	Ph. alexandri	0
1620	OMS-18-11-20-C-M10	OULAD MSAAD	intervention	Field	OMS-C-M10	18-11-20	9	Ph. alexandri	0
1621	TSL-15-06-20-I-M01	TIMSLA	control	Indoors	TSL-I-M01	15-06-20	1	Ph. alexandri	33
1622	TSL-15-06-20-E-M01	TIMSLA	control	Outdoors	TSL-E-M01	15-06-20	1	Ph. alexandri	23
1623	TSL-15-06-20-C-M01	TIMSLA	control	Field	TSL-C-M01	15-06-20	1	Ph. alexandri	3
1624	TSL-15-06-20-I-M02	TIMSLA	control	Indoors	TSL-I-M02	15-06-20	1	Ph. alexandri	17
1625	TSL-15-06-20-E-M02	TIMSLA	control	Outdoors	TSL-E-M02	15-06-20	1	Ph. alexandri	0
1626	TSL-15-06-20-C-M02	TIMSLA	control	Field	TSL-C-M02	15-06-20	1	Ph. alexandri	1
1627	TSL-15-06-20-I-M03	TIMSLA	control	Indoors	TSL-I-M03	15-06-20	1	Ph. alexandri	1
1628	TSL-15-06-20-E-M03	TIMSLA	control	Outdoors	TSL-E-M03	15-06-20	1	Ph. alexandri	0
1629	TSL-15-06-20-C-M03	TIMSLA	control	Field	TSL-C-M03	15-06-20	1	Ph. alexandri	6
1630	TSL-15-06-20-I-M04	TIMSLA	control	Indoors	TSL-I-M04	15-06-20	1	Ph. alexandri	28
1631	TSL-15-06-20-E-M04	TIMSLA	control	Outdoors	TSL-E-M04	15-06-20	1	Ph. alexandri	3
1632	TSL-15-06-20-C-M04	TIMSLA	control	Field	TSL-C-M04	15-06-20	1	Ph. alexandri	1
1633	TSL-15-06-20-I-M05	TIMSLA	control	Indoors	TSL-I-M05	15-06-20	1	Ph. alexandri	17
1634	TSL-15-06-20-E-M05	TIMSLA	control	Outdoors	TSL-E-M05	15-06-20	1	Ph. alexandri	7
1635	TSL-15-06-20-C-M05	TIMSLA	control	Field	TSL-C-M05	15-06-20	1	Ph. alexandri	1
1636	TSL-15-06-20-I-M06	TIMSLA	control	Indoors	TSL-I-M06	15-06-20	1	Ph. alexandri	5
1637	TSL-15-06-20-E-M06	TIMSLA	control	Outdoors	TSL-E-M06	15-06-20	1	Ph. alexandri	1
1638	TSL-15-06-20-C-M06	TIMSLA	control	Field	TSL-C-M06	15-06-20	1	Ph. alexandri	4
1639	TSL-15-06-20-I-M07	TIMSLA	control	Indoors	TSL-I-M07	15-06-20	1	Ph. alexandri	5
1640	TSL-15-06-20-E-M07	TIMSLA	control	Outdoors	TSL-E-M07	15-06-20	1	Ph. alexandri	3
1641	TSL-15-06-20-C-M07	TIMSLA	control	Field	TSL-C-M07	15-06-20	1	Ph. alexandri	2
1642	TSL-15-06-20-I-M08	TIMSLA	control	Indoors	TSL-I-M08	15-06-20	1	Ph. alexandri	0
1643	TSL-15-06-20-E-M08	TIMSLA	control	Outdoors	TSL-E-M08	15-06-20	1	Ph. alexandri	1
1644	TSL-15-06-20-C-M08	TIMSLA	control	Field	TSL-C-M08	15-06-20	1	Ph. alexandri	0
1645	TSL-15-06-20-I-M09	TIMSLA	control	Indoors	TSL-I-M09	15-06-20	1	Ph. alexandri	10
1646	TSL-15-06-20-E-M09	TIMSLA	control	Outdoors	TSL-E-M09	15-06-20	1	Ph. alexandri	1
1647	TSL-15-06-20-C-M09	TIMSLA	control	Field	TSL-C-M09	15-06-20	1	Ph. alexandri	1
1648	TSL-15-06-20-I-M10	TIMSLA	control	Indoors	TSL-I-M10	15-06-20	1	Ph. alexandri	2
1649	TSL-15-06-20-E-M10	TIMSLA	control	Outdoors	TSL-E-M10	15-06-20	1	Ph. alexandri	21
1650	TSL-15-06-20-C-M10	TIMSLA	control	Field	TSL-C-M10	15-06-20	1	Ph. alexandri	0
1651	TSL-16-06-20-I-M01	TIMSLA	control	Indoors	TSL-I-M01	16-06-20	1	Ph. alexandri	4
1652	TSL-16-06-20-E-M01	TIMSLA	control	Outdoors	TSL-E-M01	16-06-20	1	Ph. alexandri	1
1653	TSL-16-06-20-C-M01	TIMSLA	control	Field	TSL-C-M01	16-06-20	1	Ph. alexandri	4
1654	TSL-16-06-20-I-M02	TIMSLA	control	Indoors	TSL-I-M02	16-06-20	1	Ph. alexandri	1
1655	TSL-16-06-20-E-M02	TIMSLA	control	Outdoors	TSL-E-M02	16-06-20	1	Ph. alexandri	3
1656	TSL-16-06-20-C-M02	TIMSLA	control	Field	TSL-C-M02	16-06-20	1	Ph. alexandri	0
1657	TSL-16-06-20-I-M03	TIMSLA	control	Indoors	TSL-I-M03	16-06-20	1	Ph. alexandri	3
1658	TSL-16-06-20-E-M03	TIMSLA	control	Outdoors	TSL-E-M03	16-06-20	1	Ph. alexandri	2
1659	TSL-16-06-20-C-M03	TIMSLA	control	Field	TSL-C-M03	16-06-20	1	Ph. alexandri	1
1660	TSL-16-06-20-I-M04	TIMSLA	control	Indoors	TSL-I-M04	16-06-20	1	Ph. alexandri	3
1661	TSL-16-06-20-E-M04	TIMSLA	control	Outdoors	TSL-E-M04	16-06-20	1	Ph. alexandri	33
1662	TSL-16-06-20-C-M04	TIMSLA	control	Field	TSL-C-M04	16-06-20	1	Ph. alexandri	0
1663	TSL-16-06-20-I-M05	TIMSLA	control	Indoors	TSL-I-M05	16-06-20	1	Ph. alexandri	46
1664	TSL-16-06-20-E-M05	TIMSLA	control	Outdoors	TSL-E-M05	16-06-20	1	Ph. alexandri	4
1665	TSL-16-06-20-C-M05	TIMSLA	control	Field	TSL-C-M05	16-06-20	1	Ph. alexandri	2
1666	TSL-16-06-20-I-M06	TIMSLA	control	Indoors	TSL-I-M06	16-06-20	1	Ph. alexandri	0
1667	TSL-16-06-20-E-M06	TIMSLA	control	Outdoors	TSL-E-M06	16-06-20	1	Ph. alexandri	0
1668	TSL-16-06-20-C-M06	TIMSLA	control	Field	TSL-C-M06	16-06-20	1	Ph. alexandri	0
1669	TSL-16-06-20-I-M07	TIMSLA	control	Indoors	TSL-I-M07	16-06-20	1	Ph. alexandri	11
1670	TSL-16-06-20-E-M07	TIMSLA	control	Outdoors	TSL-E-M07	16-06-20	1	Ph. alexandri	0
1671	TSL-16-06-20-C-M07	TIMSLA	control	Field	TSL-C-M07	16-06-20	1	Ph. alexandri	6
1672	TSL-16-06-20-I-M08	TIMSLA	control	Indoors	TSL-I-M08	16-06-20	1	Ph. alexandri	5
1673	TSL-16-06-20-E-M08	TIMSLA	control	Outdoors	TSL-E-M08	16-06-20	1	Ph. alexandri	2
1674	TSL-16-06-20-C-M08	TIMSLA	control	Field	TSL-C-M08	16-06-20	1	Ph. alexandri	0
1675	TSL-16-06-20-I-M09	TIMSLA	control	Indoors	TSL-I-M09	16-06-20	1	Ph. alexandri	16
1676	TSL-16-06-20-E-M09	TIMSLA	control	Outdoors	TSL-E-M09	16-06-20	1	Ph. alexandri	3
1677	TSL-16-06-20-C-M09	TIMSLA	control	Field	TSL-C-M09	16-06-20	1	Ph. alexandri	0
1678	TSL-16-06-20-I-M10	TIMSLA	control	Indoors	TSL-I-M10	16-06-20	1	Ph. alexandri	0
1679	TSL-16-06-20-E-M10	TIMSLA	control	Outdoors	TSL-E-M10	16-06-20	1	Ph. alexandri	0
1680	TSL-16-06-20-C-M10	TIMSLA	control	Field	TSL-C-M10	16-06-20	1	Ph. alexandri	0
1681	TSL-17-06-20-I-M01	TIMSLA	control	Indoors	TSL-I-M01	17-06-20	1	Ph. alexandri	0
1682	TSL-17-06-20-E-M01	TIMSLA	control	Outdoors	TSL-E-M01	17-06-20	1	Ph. alexandri	10
1683	TSL-17-06-20-C-M01	TIMSLA	control	Field	TSL-C-M01	17-06-20	1	Ph. alexandri	1
1684	TSL-17-06-20-I-M02	TIMSLA	control	Indoors	TSL-I-M02	17-06-20	1	Ph. alexandri	0
1685	TSL-17-06-20-E-M02	TIMSLA	control	Outdoors	TSL-E-M02	17-06-20	1	Ph. alexandri	0
1686	TSL-17-06-20-C-M02	TIMSLA	control	Field	TSL-C-M02	17-06-20	1	Ph. alexandri	0
1687	TSL-17-06-20-I-M03	TIMSLA	control	Indoors	TSL-I-M03	17-06-20	1	Ph. alexandri	0
1688	TSL-17-06-20-E-M03	TIMSLA	control	Outdoors	TSL-E-M03	17-06-20	1	Ph. alexandri	0
1689	TSL-17-06-20-C-M03	TIMSLA	control	Field	TSL-C-M03	17-06-20	1	Ph. alexandri	0
1690	TSL-17-06-20-I-M04	TIMSLA	control	Indoors	TSL-I-M04	17-06-20	1	Ph. alexandri	1
1691	TSL-17-06-20-E-M04	TIMSLA	control	Outdoors	TSL-E-M04	17-06-20	1	Ph. alexandri	0
1692	TSL-17-06-20-C-M04	TIMSLA	control	Field	TSL-C-M04	17-06-20	1	Ph. alexandri	0
1693	TSL-17-06-20-I-M05	TIMSLA	control	Indoors	TSL-I-M05	17-06-20	1	Ph. alexandri	0
1694	TSL-17-06-20-E-M05	TIMSLA	control	Outdoors	TSL-E-M05	17-06-20	1	Ph. alexandri	0
1695	TSL-17-06-20-C-M05	TIMSLA	control	Field	TSL-C-M05	17-06-20	1	Ph. alexandri	1
1696	TSL-17-06-20-I-M06	TIMSLA	control	Indoors	TSL-I-M06	17-06-20	1	Ph. alexandri	0
1697	TSL-17-06-20-E-M06	TIMSLA	control	Outdoors	TSL-E-M06	17-06-20	1	Ph. alexandri	10
1698	TSL-17-06-20-C-M06	TIMSLA	control	Field	TSL-C-M06	17-06-20	1	Ph. alexandri	0
1699	TSL-17-06-20-I-M07	TIMSLA	control	Indoors	TSL-I-M07	17-06-20	1	Ph. alexandri	6
1700	TSL-17-06-20-E-M07	TIMSLA	control	Outdoors	TSL-E-M07	17-06-20	1	Ph. alexandri	0
1701	TSL-17-06-20-C-M07	TIMSLA	control	Field	TSL-C-M07	17-06-20	1	Ph. alexandri	2
1702	TSL-17-06-20-I-M08	TIMSLA	control	Indoors	TSL-I-M08	17-06-20	1	Ph. alexandri	0
1703	TSL-17-06-20-E-M08	TIMSLA	control	Outdoors	TSL-E-M08	17-06-20	1	Ph. alexandri	1
1704	TSL-17-06-20-C-M08	TIMSLA	control	Field	TSL-C-M08	17-06-20	1	Ph. alexandri	0
1705	TSL-17-06-20-I-M09	TIMSLA	control	Indoors	TSL-I-M09	17-06-20	1	Ph. alexandri	2
1706	TSL-17-06-20-E-M09	TIMSLA	control	Outdoors	TSL-E-M09	17-06-20	1	Ph. alexandri	0
1707	TSL-17-06-20-C-M09	TIMSLA	control	Field	TSL-C-M09	17-06-20	1	Ph. alexandri	0
1708	TSL-17-06-20-I-M10	TIMSLA	control	Indoors	TSL-I-M10	17-06-20	1	Ph. alexandri	0
1709	TSL-17-06-20-E-M10	TIMSLA	control	Outdoors	TSL-E-M10	17-06-20	1	Ph. alexandri	0
1710	TSL-17-06-20-C-M10	TIMSLA	control	Field	TSL-C-M10	17-06-20	1	Ph. alexandri	3
1711	TSL-28-06-20-I-M01	TIMSLA	control	Indoors	TSL-I-M01	28-06-20	2	Ph. alexandri	0
1712	TSL-28-06-20-E-M01	TIMSLA	control	Outdoors	TSL-E-M01	28-06-20	2	Ph. alexandri	0
1713	TSL-28-06-20-C-M01	TIMSLA	control	Field	TSL-C-M01	28-06-20	2	Ph. alexandri	0
1714	TSL-28-06-20-I-M02	TIMSLA	control	Indoors	TSL-I-M02	28-06-20	2	Ph. alexandri	0
1715	TSL-28-06-20-E-M02	TIMSLA	control	Outdoors	TSL-E-M02	28-06-20	2	Ph. alexandri	4
1716	TSL-28-06-20-C-M02	TIMSLA	control	Field	TSL-C-M02	28-06-20	2	Ph. alexandri	1
1717	TSL-28-06-20-I-M03	TIMSLA	control	Indoors	TSL-I-M03	28-06-20	2	Ph. alexandri	0
1718	TSL-28-06-20-E-M03	TIMSLA	control	Outdoors	TSL-E-M03	28-06-20	2	Ph. alexandri	1
1719	TSL-28-06-20-C-M03	TIMSLA	control	Field	TSL-C-M03	28-06-20	2	Ph. alexandri	2
1720	TSL-28-06-20-I-M04	TIMSLA	control	Indoors	TSL-I-M04	28-06-20	2	Ph. alexandri	0
1721	TSL-28-06-20-E-M04	TIMSLA	control	Outdoors	TSL-E-M04	28-06-20	2	Ph. alexandri	1
1722	TSL-28-06-20-C-M04	TIMSLA	control	Field	TSL-C-M04	28-06-20	2	Ph. alexandri	0
1723	TSL-28-06-20-I-M05	TIMSLA	control	Indoors	TSL-I-M05	28-06-20	2	Ph. alexandri	0
1724	TSL-28-06-20-E-M05	TIMSLA	control	Outdoors	TSL-E-M05	28-06-20	2	Ph. alexandri	1
1725	TSL-28-06-20-C-M05	TIMSLA	control	Field	TSL-C-M05	28-06-20	2	Ph. alexandri	1
1726	TSL-28-06-20-I-M06	TIMSLA	control	Indoors	TSL-I-M06	28-06-20	2	Ph. alexandri	0
1727	TSL-28-06-20-E-M06	TIMSLA	control	Outdoors	TSL-E-M06	28-06-20	2	Ph. alexandri	4
1728	TSL-28-06-20-C-M06	TIMSLA	control	Field	TSL-C-M06	28-06-20	2	Ph. alexandri	1
1729	TSL-28-06-20-I-M07	TIMSLA	control	Indoors	TSL-I-M07	28-06-20	2	Ph. alexandri	1
1730	TSL-28-06-20-E-M07	TIMSLA	control	Outdoors	TSL-E-M07	28-06-20	2	Ph. alexandri	1
1731	TSL-28-06-20-C-M07	TIMSLA	control	Field	TSL-C-M07	28-06-20	2	Ph. alexandri	0
1732	TSL-28-06-20-I-M08	TIMSLA	control	Indoors	TSL-I-M08	28-06-20	2	Ph. alexandri	0
1733	TSL-28-06-20-E-M08	TIMSLA	control	Outdoors	TSL-E-M08	28-06-20	2	Ph. alexandri	0
1734	TSL-28-06-20-C-M08	TIMSLA	control	Field	TSL-C-M08	28-06-20	2	Ph. alexandri	0
1735	TSL-28-06-20-I-M09	TIMSLA	control	Indoors	TSL-I-M09	28-06-20	2	Ph. alexandri	0
1736	TSL-28-06-20-E-M09	TIMSLA	control	Outdoors	TSL-E-M09	28-06-20	2	Ph. alexandri	0
1737	TSL-28-06-20-C-M09	TIMSLA	control	Field	TSL-C-M09	28-06-20	2	Ph. alexandri	0
1738	TSL-28-06-20-I-M10	TIMSLA	control	Indoors	TSL-I-M10	28-06-20	2	Ph. alexandri	0
1739	TSL-28-06-20-E-M10	TIMSLA	control	Outdoors	TSL-E-M10	28-06-20	2	Ph. alexandri	0
1740	TSL-28-06-20-C-M10	TIMSLA	control	Field	TSL-C-M10	28-06-20	2	Ph. alexandri	0
1741	TSL-29-06-20-I-M01	TIMSLA	control	Indoors	TSL-I-M01	29-06-20	2	Ph. alexandri	3
1742	TSL-29-06-20-E-M01	TIMSLA	control	Outdoors	TSL-E-M01	29-06-20	2	Ph. alexandri	0
1743	TSL-29-06-20-C-M01	TIMSLA	control	Field	TSL-C-M01	29-06-20	2	Ph. alexandri	0
1744	TSL-29-06-20-I-M02	TIMSLA	control	Indoors	TSL-I-M02	29-06-20	2	Ph. alexandri	0
1745	TSL-29-06-20-E-M02	TIMSLA	control	Outdoors	TSL-E-M02	29-06-20	2	Ph. alexandri	3
1746	TSL-29-06-20-C-M02	TIMSLA	control	Field	TSL-C-M02	29-06-20	2	Ph. alexandri	0
1747	TSL-29-06-20-I-M03	TIMSLA	control	Indoors	TSL-I-M03	29-06-20	2	Ph. alexandri	0
1748	TSL-29-06-20-E-M03	TIMSLA	control	Outdoors	TSL-E-M03	29-06-20	2	Ph. alexandri	1
1749	TSL-29-06-20-C-M03	TIMSLA	control	Field	TSL-C-M03	29-06-20	2	Ph. alexandri	1
1750	TSL-29-06-20-I-M04	TIMSLA	control	Indoors	TSL-I-M04	29-06-20	2	Ph. alexandri	3
1751	TSL-29-06-20-E-M04	TIMSLA	control	Outdoors	TSL-E-M04	29-06-20	2	Ph. alexandri	0
1752	TSL-29-06-20-C-M04	TIMSLA	control	Field	TSL-C-M04	29-06-20	2	Ph. alexandri	0
1753	TSL-29-06-20-I-M05	TIMSLA	control	Indoors	TSL-I-M05	29-06-20	2	Ph. alexandri	0
1754	TSL-29-06-20-E-M05	TIMSLA	control	Outdoors	TSL-E-M05	29-06-20	2	Ph. alexandri	1
1755	TSL-29-06-20-C-M05	TIMSLA	control	Field	TSL-C-M05	29-06-20	2	Ph. alexandri	1
1756	TSL-29-06-20-I-M06	TIMSLA	control	Indoors	TSL-I-M06	29-06-20	2	Ph. alexandri	0
1757	TSL-29-06-20-E-M06	TIMSLA	control	Outdoors	TSL-E-M06	29-06-20	2	Ph. alexandri	0
1758	TSL-29-06-20-C-M06	TIMSLA	control	Field	TSL-C-M06	29-06-20	2	Ph. alexandri	0
1759	TSL-29-06-20-I-M07	TIMSLA	control	Indoors	TSL-I-M07	29-06-20	2	Ph. alexandri	2
1760	TSL-29-06-20-E-M07	TIMSLA	control	Outdoors	TSL-E-M07	29-06-20	2	Ph. alexandri	2
1761	TSL-29-06-20-C-M07	TIMSLA	control	Field	TSL-C-M07	29-06-20	2	Ph. alexandri	2
1762	TSL-29-06-20-I-M08	TIMSLA	control	Indoors	TSL-I-M08	29-06-20	2	Ph. alexandri	1
1763	TSL-29-06-20-E-M08	TIMSLA	control	Outdoors	TSL-E-M08	29-06-20	2	Ph. alexandri	0
1764	TSL-29-06-20-C-M08	TIMSLA	control	Field	TSL-C-M08	29-06-20	2	Ph. alexandri	0
1765	TSL-29-06-20-I-M09	TIMSLA	control	Indoors	TSL-I-M09	29-06-20	2	Ph. alexandri	1
1766	TSL-29-06-20-E-M09	TIMSLA	control	Outdoors	TSL-E-M09	29-06-20	2	Ph. alexandri	0
1767	TSL-29-06-20-C-M09	TIMSLA	control	Field	TSL-C-M09	29-06-20	2	Ph. alexandri	0
1768	TSL-29-06-20-I-M10	TIMSLA	control	Indoors	TSL-I-M10	29-06-20	2	Ph. alexandri	0
1769	TSL-29-06-20-E-M10	TIMSLA	control	Outdoors	TSL-E-M10	29-06-20	2	Ph. alexandri	0
1770	TSL-29-06-20-C-M10	TIMSLA	control	Field	TSL-C-M10	29-06-20	2	Ph. alexandri	0
1771	TSL-30-06-20-I-M01	TIMSLA	control	Indoors	TSL-I-M01	30-06-20	2	Ph. alexandri	0
1772	TSL-30-06-20-E-M01	TIMSLA	control	Outdoors	TSL-E-M01	30-06-20	2	Ph. alexandri	2
1773	TSL-30-06-20-C-M01	TIMSLA	control	Field	TSL-C-M01	30-06-20	2	Ph. alexandri	0
1774	TSL-30-06-20-I-M02	TIMSLA	control	Indoors	TSL-I-M02	30-06-20	2	Ph. alexandri	0
1775	TSL-30-06-20-E-M02	TIMSLA	control	Outdoors	TSL-E-M02	30-06-20	2	Ph. alexandri	0
1776	TSL-30-06-20-C-M02	TIMSLA	control	Field	TSL-C-M02	30-06-20	2	Ph. alexandri	1
1777	TSL-30-06-20-I-M03	TIMSLA	control	Indoors	TSL-I-M03	30-06-20	2	Ph. alexandri	0
1778	TSL-30-06-20-E-M03	TIMSLA	control	Outdoors	TSL-E-M03	30-06-20	2	Ph. alexandri	3
1779	TSL-30-06-20-C-M03	TIMSLA	control	Field	TSL-C-M03	30-06-20	2	Ph. alexandri	0
1780	TSL-30-06-20-I-M04	TIMSLA	control	Indoors	TSL-I-M04	30-06-20	2	Ph. alexandri	0
1781	TSL-30-06-20-E-M04	TIMSLA	control	Outdoors	TSL-E-M04	30-06-20	2	Ph. alexandri	0
1782	TSL-30-06-20-C-M04	TIMSLA	control	Field	TSL-C-M04	30-06-20	2	Ph. alexandri	0
1783	TSL-30-06-20-I-M05	TIMSLA	control	Indoors	TSL-I-M05	30-06-20	2	Ph. alexandri	0
1784	TSL-30-06-20-E-M05	TIMSLA	control	Outdoors	TSL-E-M05	30-06-20	2	Ph. alexandri	1
1785	TSL-30-06-20-C-M05	TIMSLA	control	Field	TSL-C-M05	30-06-20	2	Ph. alexandri	0
1786	TSL-30-06-20-I-M06	TIMSLA	control	Indoors	TSL-I-M06	30-06-20	2	Ph. alexandri	0
1787	TSL-30-06-20-E-M06	TIMSLA	control	Outdoors	TSL-E-M06	30-06-20	2	Ph. alexandri	3
1788	TSL-30-06-20-C-M06	TIMSLA	control	Field	TSL-C-M06	30-06-20	2	Ph. alexandri	1
1789	TSL-30-06-20-I-M07	TIMSLA	control	Indoors	TSL-I-M07	30-06-20	2	Ph. alexandri	0
1790	TSL-30-06-20-E-M07	TIMSLA	control	Outdoors	TSL-E-M07	30-06-20	2	Ph. alexandri	6
1791	TSL-30-06-20-C-M07	TIMSLA	control	Field	TSL-C-M07	30-06-20	2	Ph. alexandri	0
1792	TSL-30-06-20-I-M08	TIMSLA	control	Indoors	TSL-I-M08	30-06-20	2	Ph. alexandri	0
1793	TSL-30-06-20-E-M08	TIMSLA	control	Outdoors	TSL-E-M08	30-06-20	2	Ph. alexandri	2
1794	TSL-30-06-20-C-M08	TIMSLA	control	Field	TSL-C-M08	30-06-20	2	Ph. alexandri	0
1795	TSL-30-06-20-I-M09	TIMSLA	control	Indoors	TSL-I-M09	30-06-20	2	Ph. alexandri	0
1796	TSL-30-06-20-E-M09	TIMSLA	control	Outdoors	TSL-E-M09	30-06-20	2	Ph. alexandri	2
1797	TSL-30-06-20-C-M09	TIMSLA	control	Field	TSL-C-M09	30-06-20	2	Ph. alexandri	0
1798	TSL-30-06-20-I-M10	TIMSLA	control	Indoors	TSL-I-M10	30-06-20	2	Ph. alexandri	0
1799	TSL-30-06-20-E-M10	TIMSLA	control	Outdoors	TSL-E-M10	30-06-20	2	Ph. alexandri	2
1800	TSL-30-06-20-C-M10	TIMSLA	control	Field	TSL-C-M10	30-06-20	2	Ph. alexandri	1
1801	TSL-13-07-20-I-M01	TIMSLA	control	Indoors	TSL-I-M01	13-07-20	3	Ph. alexandri	3
1802	TSL-13-07-20-E-M01	TIMSLA	control	Outdoors	TSL-E-M01	13-07-20	3	Ph. alexandri	0
1803	TSL-13-07-20-C-M01	TIMSLA	control	Field	TSL-C-M01	13-07-20	3	Ph. alexandri	0
1804	TSL-13-07-20-I-M02	TIMSLA	control	Indoors	TSL-I-M02	13-07-20	3	Ph. alexandri	0
1805	TSL-13-07-20-E-M02	TIMSLA	control	Outdoors	TSL-E-M02	13-07-20	3	Ph. alexandri	0
1806	TSL-13-07-20-C-M02	TIMSLA	control	Field	TSL-C-M02	13-07-20	3	Ph. alexandri	2
1807	TSL-13-07-20-I-M03	TIMSLA	control	Indoors	TSL-I-M03	13-07-20	3	Ph. alexandri	0
1808	TSL-13-07-20-E-M03	TIMSLA	control	Outdoors	TSL-E-M03	13-07-20	3	Ph. alexandri	7
1809	TSL-13-07-20-C-M03	TIMSLA	control	Field	TSL-C-M03	13-07-20	3	Ph. alexandri	1
1810	TSL-13-07-20-I-M04	TIMSLA	control	Indoors	TSL-I-M04	13-07-20	3	Ph. alexandri	2
1811	TSL-13-07-20-E-M04	TIMSLA	control	Outdoors	TSL-E-M04	13-07-20	3	Ph. alexandri	0
1812	TSL-13-07-20-C-M04	TIMSLA	control	Field	TSL-C-M04	13-07-20	3	Ph. alexandri	0
1813	TSL-13-07-20-I-M05	TIMSLA	control	Indoors	TSL-I-M05	13-07-20	3	Ph. alexandri	0
1814	TSL-13-07-20-E-M05	TIMSLA	control	Outdoors	TSL-E-M05	13-07-20	3	Ph. alexandri	6
1815	TSL-13-07-20-C-M05	TIMSLA	control	Field	TSL-C-M05	13-07-20	3	Ph. alexandri	2
1816	TSL-13-07-20-I-M06	TIMSLA	control	Indoors	TSL-I-M06	13-07-20	3	Ph. alexandri	0
1817	TSL-13-07-20-E-M06	TIMSLA	control	Outdoors	TSL-E-M06	13-07-20	3	Ph. alexandri	0
1818	TSL-13-07-20-C-M06	TIMSLA	control	Field	TSL-C-M06	13-07-20	3	Ph. alexandri	2
1819	TSL-13-07-20-I-M07	TIMSLA	control	Indoors	TSL-I-M07	13-07-20	3	Ph. alexandri	0
1820	TSL-13-07-20-E-M07	TIMSLA	control	Outdoors	TSL-E-M07	13-07-20	3	Ph. alexandri	0
1821	TSL-13-07-20-C-M07	TIMSLA	control	Field	TSL-C-M07	13-07-20	3	Ph. alexandri	0
1822	TSL-13-07-20-I-M08	TIMSLA	control	Indoors	TSL-I-M08	13-07-20	3	Ph. alexandri	7
1823	TSL-13-07-20-E-M08	TIMSLA	control	Outdoors	TSL-E-M08	13-07-20	3	Ph. alexandri	0
1824	TSL-13-07-20-C-M08	TIMSLA	control	Field	TSL-C-M08	13-07-20	3	Ph. alexandri	0
1825	TSL-13-07-20-I-M09	TIMSLA	control	Indoors	TSL-I-M09	13-07-20	3	Ph. alexandri	0
1826	TSL-13-07-20-E-M09	TIMSLA	control	Outdoors	TSL-E-M09	13-07-20	3	Ph. alexandri	0
1827	TSL-13-07-20-C-M09	TIMSLA	control	Field	TSL-C-M09	13-07-20	3	Ph. alexandri	0
1828	TSL-13-07-20-I-M10	TIMSLA	control	Indoors	TSL-I-M10	13-07-20	3	Ph. alexandri	0
1829	TSL-13-07-20-E-M10	TIMSLA	control	Outdoors	TSL-E-M10	13-07-20	3	Ph. alexandri	0
1830	TSL-13-07-20-C-M10	TIMSLA	control	Field	TSL-C-M10	13-07-20	3	Ph. alexandri	0
1831	TSL-14-07-20-I-M01	TIMSLA	control	Indoors	TSL-I-M01	14-07-20	3	Ph. alexandri	1
1832	TSL-14-07-20-E-M01	TIMSLA	control	Outdoors	TSL-E-M01	14-07-20	3	Ph. alexandri	0
1833	TSL-14-07-20-C-M01	TIMSLA	control	Field	TSL-C-M01	14-07-20	3	Ph. alexandri	1
1834	TSL-14-07-20-I-M02	TIMSLA	control	Indoors	TSL-I-M02	14-07-20	3	Ph. alexandri	0
1835	TSL-14-07-20-E-M02	TIMSLA	control	Outdoors	TSL-E-M02	14-07-20	3	Ph. alexandri	11
1836	TSL-14-07-20-C-M02	TIMSLA	control	Field	TSL-C-M02	14-07-20	3	Ph. alexandri	0
1837	TSL-14-07-20-I-M03	TIMSLA	control	Indoors	TSL-I-M03	14-07-20	3	Ph. alexandri	23
1838	TSL-14-07-20-E-M03	TIMSLA	control	Outdoors	TSL-E-M03	14-07-20	3	Ph. alexandri	0
1839	TSL-14-07-20-C-M03	TIMSLA	control	Field	TSL-C-M03	14-07-20	3	Ph. alexandri	0
1840	TSL-14-07-20-I-M04	TIMSLA	control	Indoors	TSL-I-M04	14-07-20	3	Ph. alexandri	0
1841	TSL-14-07-20-E-M04	TIMSLA	control	Outdoors	TSL-E-M04	14-07-20	3	Ph. alexandri	0
1842	TSL-14-07-20-C-M04	TIMSLA	control	Field	TSL-C-M04	14-07-20	3	Ph. alexandri	0
1843	TSL-14-07-20-I-M05	TIMSLA	control	Indoors	TSL-I-M05	14-07-20	3	Ph. alexandri	7
1844	TSL-14-07-20-E-M05	TIMSLA	control	Outdoors	TSL-E-M05	14-07-20	3	Ph. alexandri	0
1845	TSL-14-07-20-C-M05	TIMSLA	control	Field	TSL-C-M05	14-07-20	3	Ph. alexandri	0
1846	TSL-14-07-20-I-M06	TIMSLA	control	Indoors	TSL-I-M06	14-07-20	3	Ph. alexandri	0
1847	TSL-14-07-20-E-M06	TIMSLA	control	Outdoors	TSL-E-M06	14-07-20	3	Ph. alexandri	0
1848	TSL-14-07-20-C-M06	TIMSLA	control	Field	TSL-C-M06	14-07-20	3	Ph. alexandri	0
1849	TSL-14-07-20-I-M07	TIMSLA	control	Indoors	TSL-I-M07	14-07-20	3	Ph. alexandri	0
1850	TSL-14-07-20-E-M07	TIMSLA	control	Outdoors	TSL-E-M07	14-07-20	3	Ph. alexandri	2
1851	TSL-14-07-20-C-M07	TIMSLA	control	Field	TSL-C-M07	14-07-20	3	Ph. alexandri	1
1852	TSL-14-07-20-I-M08	TIMSLA	control	Indoors	TSL-I-M08	14-07-20	3	Ph. alexandri	0
1853	TSL-14-07-20-E-M08	TIMSLA	control	Outdoors	TSL-E-M08	14-07-20	3	Ph. alexandri	0
1854	TSL-14-07-20-C-M08	TIMSLA	control	Field	TSL-C-M08	14-07-20	3	Ph. alexandri	1
1855	TSL-14-07-20-I-M09	TIMSLA	control	Indoors	TSL-I-M09	14-07-20	3	Ph. alexandri	5
1856	TSL-14-07-20-E-M09	TIMSLA	control	Outdoors	TSL-E-M09	14-07-20	3	Ph. alexandri	5
1857	TSL-14-07-20-C-M09	TIMSLA	control	Field	TSL-C-M09	14-07-20	3	Ph. alexandri	1
1858	TSL-14-07-20-I-M10	TIMSLA	control	Indoors	TSL-I-M10	14-07-20	3	Ph. alexandri	0
1859	TSL-14-07-20-E-M10	TIMSLA	control	Outdoors	TSL-E-M10	14-07-20	3	Ph. alexandri	4
1860	TSL-14-07-20-C-M10	TIMSLA	control	Field	TSL-C-M10	14-07-20	3	Ph. alexandri	1
1861	TSL-15-07-20-I-M01	TIMSLA	control	Indoors	TSL-I-M01	15-07-20	3	Ph. alexandri	3
1862	TSL-15-07-20-E-M01	TIMSLA	control	Outdoors	TSL-E-M01	15-07-20	3	Ph. alexandri	0
1863	TSL-15-07-20-C-M01	TIMSLA	control	Field	TSL-C-M01	15-07-20	3	Ph. alexandri	0
1864	TSL-15-07-20-I-M02	TIMSLA	control	Indoors	TSL-I-M02	15-07-20	3	Ph. alexandri	0
1865	TSL-15-07-20-E-M02	TIMSLA	control	Outdoors	TSL-E-M02	15-07-20	3	Ph. alexandri	3
1866	TSL-15-07-20-C-M02	TIMSLA	control	Field	TSL-C-M02	15-07-20	3	Ph. alexandri	0
1867	TSL-15-07-20-I-M03	TIMSLA	control	Indoors	TSL-I-M03	15-07-20	3	Ph. alexandri	0
1868	TSL-15-07-20-E-M03	TIMSLA	control	Outdoors	TSL-E-M03	15-07-20	3	Ph. alexandri	0
1869	TSL-15-07-20-C-M03	TIMSLA	control	Field	TSL-C-M03	15-07-20	3	Ph. alexandri	0
1870	TSL-15-07-20-I-M04	TIMSLA	control	Indoors	TSL-I-M04	15-07-20	3	Ph. alexandri	3
1871	TSL-15-07-20-E-M04	TIMSLA	control	Outdoors	TSL-E-M04	15-07-20	3	Ph. alexandri	0
1872	TSL-15-07-20-C-M04	TIMSLA	control	Field	TSL-C-M04	15-07-20	3	Ph. alexandri	0
1873	TSL-15-07-20-I-M05	TIMSLA	control	Indoors	TSL-I-M05	15-07-20	3	Ph. alexandri	0
1874	TSL-15-07-20-E-M05	TIMSLA	control	Outdoors	TSL-E-M05	15-07-20	3	Ph. alexandri	11
1875	TSL-15-07-20-C-M05	TIMSLA	control	Field	TSL-C-M05	15-07-20	3	Ph. alexandri	0
1876	TSL-15-07-20-I-M06	TIMSLA	control	Indoors	TSL-I-M06	15-07-20	3	Ph. alexandri	0
1877	TSL-15-07-20-E-M06	TIMSLA	control	Outdoors	TSL-E-M06	15-07-20	3	Ph. alexandri	0
1878	TSL-15-07-20-C-M06	TIMSLA	control	Field	TSL-C-M06	15-07-20	3	Ph. alexandri	1
1879	TSL-15-07-20-I-M07	TIMSLA	control	Indoors	TSL-I-M07	15-07-20	3	Ph. alexandri	5
1880	TSL-15-07-20-E-M07	TIMSLA	control	Outdoors	TSL-E-M07	15-07-20	3	Ph. alexandri	5
1881	TSL-15-07-20-C-M07	TIMSLA	control	Field	TSL-C-M07	15-07-20	3	Ph. alexandri	0
1882	TSL-15-07-20-I-M08	TIMSLA	control	Indoors	TSL-I-M08	15-07-20	3	Ph. alexandri	8
1883	TSL-15-07-20-E-M08	TIMSLA	control	Outdoors	TSL-E-M08	15-07-20	3	Ph. alexandri	18
1884	TSL-15-07-20-C-M08	TIMSLA	control	Field	TSL-C-M08	15-07-20	3	Ph. alexandri	0
1885	TSL-15-07-20-I-M09	TIMSLA	control	Indoors	TSL-I-M09	15-07-20	3	Ph. alexandri	5
1886	TSL-15-07-20-E-M09	TIMSLA	control	Outdoors	TSL-E-M09	15-07-20	3	Ph. alexandri	0
1887	TSL-15-07-20-C-M09	TIMSLA	control	Field	TSL-C-M09	15-07-20	3	Ph. alexandri	0
1888	TSL-15-07-20-I-M10	TIMSLA	control	Indoors	TSL-I-M10	15-07-20	3	Ph. alexandri	0
1889	TSL-15-07-20-E-M10	TIMSLA	control	Outdoors	TSL-E-M10	15-07-20	3	Ph. alexandri	0
1890	TSL-15-07-20-C-M10	TIMSLA	control	Field	TSL-C-M10	15-07-20	3	Ph. alexandri	1
1891	TSL-20-07-20-I-M01	TIMSLA	control	Indoors	TSL-I-M01	20-07-20	4	Ph. alexandri	0
1892	TSL-20-07-20-E-M01	TIMSLA	control	Outdoors	TSL-E-M01	20-07-20	4	Ph. alexandri	0
1893	TSL-20-07-20-C-M01	TIMSLA	control	Field	TSL-C-M01	20-07-20	4	Ph. alexandri	0
1894	TSL-20-07-20-I-M02	TIMSLA	control	Indoors	TSL-I-M02	20-07-20	4	Ph. alexandri	2
1895	TSL-20-07-20-E-M02	TIMSLA	control	Outdoors	TSL-E-M02	20-07-20	4	Ph. alexandri	0
1896	TSL-20-07-20-C-M02	TIMSLA	control	Field	TSL-C-M02	20-07-20	4	Ph. alexandri	0
1897	TSL-20-07-20-I-M03	TIMSLA	control	Indoors	TSL-I-M03	20-07-20	4	Ph. alexandri	0
1898	TSL-20-07-20-E-M03	TIMSLA	control	Outdoors	TSL-E-M03	20-07-20	4	Ph. alexandri	0
1899	TSL-20-07-20-C-M03	TIMSLA	control	Field	TSL-C-M03	20-07-20	4	Ph. alexandri	0
1900	TSL-20-07-20-I-M04	TIMSLA	control	Indoors	TSL-I-M04	20-07-20	4	Ph. alexandri	0
1901	TSL-20-07-20-E-M04	TIMSLA	control	Outdoors	TSL-E-M04	20-07-20	4	Ph. alexandri	0
1902	TSL-20-07-20-C-M04	TIMSLA	control	Field	TSL-C-M04	20-07-20	4	Ph. alexandri	0
1903	TSL-20-07-20-I-M05	TIMSLA	control	Indoors	TSL-I-M05	20-07-20	4	Ph. alexandri	0
1904	TSL-20-07-20-E-M05	TIMSLA	control	Outdoors	TSL-E-M05	20-07-20	4	Ph. alexandri	0
1905	TSL-20-07-20-C-M05	TIMSLA	control	Field	TSL-C-M05	20-07-20	4	Ph. alexandri	0
1906	TSL-20-07-20-I-M06	TIMSLA	control	Indoors	TSL-I-M06	20-07-20	4	Ph. alexandri	0
1907	TSL-20-07-20-E-M06	TIMSLA	control	Outdoors	TSL-E-M06	20-07-20	4	Ph. alexandri	0
1908	TSL-20-07-20-C-M06	TIMSLA	control	Field	TSL-C-M06	20-07-20	4	Ph. alexandri	0
1909	TSL-20-07-20-I-M07	TIMSLA	control	Indoors	TSL-I-M07	20-07-20	4	Ph. alexandri	0
1910	TSL-20-07-20-E-M07	TIMSLA	control	Outdoors	TSL-E-M07	20-07-20	4	Ph. alexandri	0
1911	TSL-20-07-20-C-M07	TIMSLA	control	Field	TSL-C-M07	20-07-20	4	Ph. alexandri	0
1912	TSL-20-07-20-I-M08	TIMSLA	control	Indoors	TSL-I-M08	20-07-20	4	Ph. alexandri	0
1913	TSL-20-07-20-E-M08	TIMSLA	control	Outdoors	TSL-E-M08	20-07-20	4	Ph. alexandri	0
1914	TSL-20-07-20-C-M08	TIMSLA	control	Field	TSL-C-M08	20-07-20	4	Ph. alexandri	0
1915	TSL-20-07-20-I-M09	TIMSLA	control	Indoors	TSL-I-M09	20-07-20	4	Ph. alexandri	0
1916	TSL-20-07-20-E-M09	TIMSLA	control	Outdoors	TSL-E-M09	20-07-20	4	Ph. alexandri	0
1917	TSL-20-07-20-C-M09	TIMSLA	control	Field	TSL-C-M09	20-07-20	4	Ph. alexandri	0
1918	TSL-20-07-20-I-M10	TIMSLA	control	Indoors	TSL-I-M10	20-07-20	4	Ph. alexandri	0
1919	TSL-20-07-20-E-M10	TIMSLA	control	Outdoors	TSL-E-M10	20-07-20	4	Ph. alexandri	0
1920	TSL-20-07-20-C-M10	TIMSLA	control	Field	TSL-C-M10	20-07-20	4	Ph. alexandri	0
1921	TSL-21-07-20-I-M01	TIMSLA	control	Indoors	TSL-I-M01	21-07-20	4	Ph. alexandri	1
1922	TSL-21-07-20-E-M01	TIMSLA	control	Outdoors	TSL-E-M01	21-07-20	4	Ph. alexandri	0
1923	TSL-21-07-20-C-M01	TIMSLA	control	Field	TSL-C-M01	21-07-20	4	Ph. alexandri	0
1924	TSL-21-07-20-I-M02	TIMSLA	control	Indoors	TSL-I-M02	21-07-20	4	Ph. alexandri	0
1925	TSL-21-07-20-E-M02	TIMSLA	control	Outdoors	TSL-E-M02	21-07-20	4	Ph. alexandri	0
1926	TSL-21-07-20-C-M02	TIMSLA	control	Field	TSL-C-M02	21-07-20	4	Ph. alexandri	0
1927	TSL-21-07-20-I-M03	TIMSLA	control	Indoors	TSL-I-M03	21-07-20	4	Ph. alexandri	0
1928	TSL-21-07-20-E-M03	TIMSLA	control	Outdoors	TSL-E-M03	21-07-20	4	Ph. alexandri	0
1929	TSL-21-07-20-C-M03	TIMSLA	control	Field	TSL-C-M03	21-07-20	4	Ph. alexandri	0
1930	TSL-21-07-20-I-M04	TIMSLA	control	Indoors	TSL-I-M04	21-07-20	4	Ph. alexandri	0
1931	TSL-21-07-20-E-M04	TIMSLA	control	Outdoors	TSL-E-M04	21-07-20	4	Ph. alexandri	0
1932	TSL-21-07-20-C-M04	TIMSLA	control	Field	TSL-C-M04	21-07-20	4	Ph. alexandri	0
1933	TSL-21-07-20-I-M05	TIMSLA	control	Indoors	TSL-I-M05	21-07-20	4	Ph. alexandri	0
1934	TSL-21-07-20-E-M05	TIMSLA	control	Outdoors	TSL-E-M05	21-07-20	4	Ph. alexandri	0
1935	TSL-21-07-20-C-M05	TIMSLA	control	Field	TSL-C-M05	21-07-20	4	Ph. alexandri	0
1936	TSL-21-07-20-I-M06	TIMSLA	control	Indoors	TSL-I-M06	21-07-20	4	Ph. alexandri	0
1937	TSL-21-07-20-E-M06	TIMSLA	control	Outdoors	TSL-E-M06	21-07-20	4	Ph. alexandri	0
1938	TSL-21-07-20-C-M06	TIMSLA	control	Field	TSL-C-M06	21-07-20	4	Ph. alexandri	0
1939	TSL-21-07-20-I-M07	TIMSLA	control	Indoors	TSL-I-M07	21-07-20	4	Ph. alexandri	0
1940	TSL-21-07-20-E-M07	TIMSLA	control	Outdoors	TSL-E-M07	21-07-20	4	Ph. alexandri	0
1941	TSL-21-07-20-C-M07	TIMSLA	control	Field	TSL-C-M07	21-07-20	4	Ph. alexandri	0
1942	TSL-21-07-20-I-M08	TIMSLA	control	Indoors	TSL-I-M08	21-07-20	4	Ph. alexandri	0
1943	TSL-21-07-20-E-M08	TIMSLA	control	Outdoors	TSL-E-M08	21-07-20	4	Ph. alexandri	0
1944	TSL-21-07-20-C-M08	TIMSLA	control	Field	TSL-C-M08	21-07-20	4	Ph. alexandri	0
1945	TSL-21-07-20-I-M09	TIMSLA	control	Indoors	TSL-I-M09	21-07-20	4	Ph. alexandri	0
1946	TSL-21-07-20-E-M09	TIMSLA	control	Outdoors	TSL-E-M09	21-07-20	4	Ph. alexandri	0
1947	TSL-21-07-20-C-M09	TIMSLA	control	Field	TSL-C-M09	21-07-20	4	Ph. alexandri	0
1948	TSL-21-07-20-I-M10	TIMSLA	control	Indoors	TSL-I-M10	21-07-20	4	Ph. alexandri	5
1949	TSL-21-07-20-E-M10	TIMSLA	control	Outdoors	TSL-E-M10	21-07-20	4	Ph. alexandri	0
1950	TSL-21-07-20-C-M10	TIMSLA	control	Field	TSL-C-M10	21-07-20	4	Ph. alexandri	0
1951	TSL-22-07-20-I-M01	TIMSLA	control	Indoors	TSL-I-M01	22-07-20	4	Ph. alexandri	0
1952	TSL-22-07-20-E-M01	TIMSLA	control	Outdoors	TSL-E-M01	22-07-20	4	Ph. alexandri	0
1953	TSL-22-07-20-C-M01	TIMSLA	control	Field	TSL-C-M01	22-07-20	4	Ph. alexandri	1
1954	TSL-22-07-20-I-M02	TIMSLA	control	Indoors	TSL-I-M02	22-07-20	4	Ph. alexandri	0
1955	TSL-22-07-20-E-M02	TIMSLA	control	Outdoors	TSL-E-M02	22-07-20	4	Ph. alexandri	0
1956	TSL-22-07-20-C-M02	TIMSLA	control	Field	TSL-C-M02	22-07-20	4	Ph. alexandri	0
1957	TSL-22-07-20-I-M03	TIMSLA	control	Indoors	TSL-I-M03	22-07-20	4	Ph. alexandri	5
1958	TSL-22-07-20-E-M03	TIMSLA	control	Outdoors	TSL-E-M03	22-07-20	4	Ph. alexandri	0
1959	TSL-22-07-20-C-M03	TIMSLA	control	Field	TSL-C-M03	22-07-20	4	Ph. alexandri	0
1960	TSL-22-07-20-I-M04	TIMSLA	control	Indoors	TSL-I-M04	22-07-20	4	Ph. alexandri	0
1961	TSL-22-07-20-E-M04	TIMSLA	control	Outdoors	TSL-E-M04	22-07-20	4	Ph. alexandri	0
1962	TSL-22-07-20-C-M04	TIMSLA	control	Field	TSL-C-M04	22-07-20	4	Ph. alexandri	0
1963	TSL-22-07-20-I-M05	TIMSLA	control	Indoors	TSL-I-M05	22-07-20	4	Ph. alexandri	5
1964	TSL-22-07-20-E-M05	TIMSLA	control	Outdoors	TSL-E-M05	22-07-20	4	Ph. alexandri	0
1965	TSL-22-07-20-C-M05	TIMSLA	control	Field	TSL-C-M05	22-07-20	4	Ph. alexandri	0
1966	TSL-22-07-20-I-M06	TIMSLA	control	Indoors	TSL-I-M06	22-07-20	4	Ph. alexandri	0
1967	TSL-22-07-20-E-M06	TIMSLA	control	Outdoors	TSL-E-M06	22-07-20	4	Ph. alexandri	0
1968	TSL-22-07-20-C-M06	TIMSLA	control	Field	TSL-C-M06	22-07-20	4	Ph. alexandri	8
1969	TSL-22-07-20-I-M07	TIMSLA	control	Indoors	TSL-I-M07	22-07-20	4	Ph. alexandri	0
1970	TSL-22-07-20-E-M07	TIMSLA	control	Outdoors	TSL-E-M07	22-07-20	4	Ph. alexandri	0
1971	TSL-22-07-20-C-M07	TIMSLA	control	Field	TSL-C-M07	22-07-20	4	Ph. alexandri	0
1972	TSL-22-07-20-I-M08	TIMSLA	control	Indoors	TSL-I-M08	22-07-20	4	Ph. alexandri	0
1973	TSL-22-07-20-E-M08	TIMSLA	control	Outdoors	TSL-E-M08	22-07-20	4	Ph. alexandri	2
1974	TSL-22-07-20-C-M08	TIMSLA	control	Field	TSL-C-M08	22-07-20	4	Ph. alexandri	1
1975	TSL-22-07-20-I-M09	TIMSLA	control	Indoors	TSL-I-M09	22-07-20	4	Ph. alexandri	1
1976	TSL-22-07-20-E-M09	TIMSLA	control	Outdoors	TSL-E-M09	22-07-20	4	Ph. alexandri	0
1977	TSL-22-07-20-C-M09	TIMSLA	control	Field	TSL-C-M09	22-07-20	4	Ph. alexandri	0
1978	TSL-22-07-20-I-M10	TIMSLA	control	Indoors	TSL-I-M10	22-07-20	4	Ph. alexandri	0
1979	TSL-22-07-20-E-M10	TIMSLA	control	Outdoors	TSL-E-M10	22-07-20	4	Ph. alexandri	0
1980	TSL-22-07-20-C-M10	TIMSLA	control	Field	TSL-C-M10	22-07-20	4	Ph. alexandri	0
1981	TSL-15-08-20-I-M01	TIMSLA	control	Indoors	TSL-I-M01	15-08-20	5	Ph. alexandri	19
1982	TSL-15-08-20-E-M01	TIMSLA	control	Outdoors	TSL-E-M01	15-08-20	5	Ph. alexandri	10
1983	TSL-15-08-20-C-M01	TIMSLA	control	Field	TSL-C-M01	15-08-20	5	Ph. alexandri	0
1984	TSL-15-08-20-I-M02	TIMSLA	control	Indoors	TSL-I-M02	15-08-20	5	Ph. alexandri	33
1985	TSL-15-08-20-E-M02	TIMSLA	control	Outdoors	TSL-E-M02	15-08-20	5	Ph. alexandri	5
1986	TSL-15-08-20-C-M02	TIMSLA	control	Field	TSL-C-M02	15-08-20	5	Ph. alexandri	2
1987	TSL-15-08-20-I-M03	TIMSLA	control	Indoors	TSL-I-M03	15-08-20	5	Ph. alexandri	20
1988	TSL-15-08-20-E-M03	TIMSLA	control	Outdoors	TSL-E-M03	15-08-20	5	Ph. alexandri	25
1989	TSL-15-08-20-C-M03	TIMSLA	control	Field	TSL-C-M03	15-08-20	5	Ph. alexandri	1
1990	TSL-15-08-20-I-M04	TIMSLA	control	Indoors	TSL-I-M04	15-08-20	5	Ph. alexandri	53
1991	TSL-15-08-20-E-M04	TIMSLA	control	Outdoors	TSL-E-M04	15-08-20	5	Ph. alexandri	5
1992	TSL-15-08-20-C-M04	TIMSLA	control	Field	TSL-C-M04	15-08-20	5	Ph. alexandri	0
1993	TSL-15-08-20-I-M05	TIMSLA	control	Indoors	TSL-I-M05	15-08-20	5	Ph. alexandri	23
1994	TSL-15-08-20-E-M05	TIMSLA	control	Outdoors	TSL-E-M05	15-08-20	5	Ph. alexandri	0
1995	TSL-15-08-20-C-M05	TIMSLA	control	Field	TSL-C-M05	15-08-20	5	Ph. alexandri	0
1996	TSL-15-08-20-I-M06	TIMSLA	control	Indoors	TSL-I-M06	15-08-20	5	Ph. alexandri	1
1997	TSL-15-08-20-E-M06	TIMSLA	control	Outdoors	TSL-E-M06	15-08-20	5	Ph. alexandri	9
1998	TSL-15-08-20-C-M06	TIMSLA	control	Field	TSL-C-M06	15-08-20	5	Ph. alexandri	0
1999	TSL-15-08-20-I-M07	TIMSLA	control	Indoors	TSL-I-M07	15-08-20	5	Ph. alexandri	27
[truncated: 7,721 more rows]
