# Supplementary material for: Pilot study to assess the impact of feed-through insecticide on the sand fly density in an endemic area of zoonotic cutaneous leishmaniasis in Morocco
Source: PLoS Negl Trop Dis. 2025 Dec 18;19(12):e0013767. doi: 10.1371/journal.pntd.0013767 (PMC12747434; doi:10.1371/journal.pntd.0013767)
Supplement: S3 Data — (CSV) [file pntd.0013767.s008.csv]

	code	village	village_type	location	trap_id	collection_date	leish_result
1	AMN-28-06-20-C-M01	Ait Mnad	intervention	Field	AMN-C-M01	2020-06-28	0
2	AMN-28-06-20-C-M01	Ait Mnad	intervention	Field	AMN-C-M01	2020-06-28	0
3	AMN-28-06-20-C-M01	Ait Mnad	intervention	Field	AMN-C-M01	2020-06-28	0
4	AMN-28-06-20-C-M01	Ait Mnad	intervention	Field	AMN-C-M01	2020-06-28	0
5	AMN-28-06-20-C-M01	Ait Mnad	intervention	Field	AMN-C-M01	2020-06-28	0
6	AMN-28-06-20-C-M01	Ait Mnad	intervention	Field	AMN-C-M01	2020-06-28	0
7	AMN-28-06-20-C-M01	Ait Mnad	intervention	Field	AMN-C-M01	2020-06-28	0
8	AMN-28-06-20-C-M02	Ait Mnad	intervention	Field	AMN-C-M02	2020-06-28	0
9	AMN-28-06-20-C-M02	Ait Mnad	intervention	Field	AMN-C-M02	2020-06-28	0
10	AMN-28-06-20-C-M02	Ait Mnad	intervention	Field	AMN-C-M02	2020-06-28	0
11	AMN-28-06-20-C-M02	Ait Mnad	intervention	Field	AMN-C-M02	2020-06-28	0
12	AMN-28-06-20-C-M02	Ait Mnad	intervention	Field	AMN-C-M02	2020-06-28	0
13	AMN-28-06-20-C-M02	Ait Mnad	intervention	Field	AMN-C-M02	2020-06-28	0
14	AMN-28-06-20-C-M03	Ait Mnad	intervention	Field	AMN-C-M03	2020-06-28	0
15	AMN-28-06-20-C-M03	Ait Mnad	intervention	Field	AMN-C-M03	2020-06-28	0
16	AMN-28-06-20-C-M03	Ait Mnad	intervention	Field	AMN-C-M03	2020-06-28	0
17	AMN-28-06-20-C-M03	Ait Mnad	intervention	Field	AMN-C-M03	2020-06-28	0
18	AMN-28-06-20-C-M03	Ait Mnad	intervention	Field	AMN-C-M03	2020-06-28	0
19	AMN-28-06-20-C-M03	Ait Mnad	intervention	Field	AMN-C-M03	2020-06-28	0
20	AMN-28-06-20-C-M03	Ait Mnad	intervention	Field	AMN-C-M03	2020-06-28	0
21	AMN-28-06-20-C-M03	Ait Mnad	intervention	Field	AMN-C-M03	2020-06-28	0
22	AMN-28-06-20-C-M03	Ait Mnad	intervention	Field	AMN-C-M03	2020-06-28	1
23	AMN-28-06-20-C-M04	Ait Mnad	intervention	Field	AMN-C-M04	2020-06-28	0
24	AMN-28-06-20-C-M04	Ait Mnad	intervention	Field	AMN-C-M04	2020-06-28	0
25	AMN-28-06-20-C-M04	Ait Mnad	intervention	Field	AMN-C-M04	2020-06-28	0
26	AMN-28-06-20-C-M05	Ait Mnad	intervention	Field	AMN-C-M05	2020-06-28	0
27	AMN-28-06-20-C-M05	Ait Mnad	intervention	Field	AMN-C-M05	2020-06-28	0
28	AMN-28-06-20-C-M06	Ait Mnad	intervention	Field	AMN-C-M06	2020-06-28	0
29	AMN-28-06-20-C-M06	Ait Mnad	intervention	Field	AMN-C-M06	2020-06-28	0
30	AMN-28-06-20-C-M06	Ait Mnad	intervention	Field	AMN-C-M06	2020-06-28	1
31	AMN-28-06-20-C-M07	Ait Mnad	intervention	Field	AMN-C-M07	2020-06-28	0
32	AMN-28-06-20-C-M07	Ait Mnad	intervention	Field	AMN-C-M07	2020-06-28	0
33	AMN-28-06-20-C-M07	Ait Mnad	intervention	Field	AMN-C-M07	2020-06-28	0
34	AMN-28-06-20-C-M07	Ait Mnad	intervention	Field	AMN-C-M07	2020-06-28	0
35	AMN-28-06-20-C-M07	Ait Mnad	intervention	Field	AMN-C-M07	2020-06-28	0
36	AMN-28-06-20-C-M07	Ait Mnad	intervention	Field	AMN-C-M07	2020-06-28	0
37	AMN-28-06-20-C-M07	Ait Mnad	intervention	Field	AMN-C-M07	2020-06-28	0
38	AMN-28-06-20-C-M07	Ait Mnad	intervention	Field	AMN-C-M07	2020-06-28	0
39	AMN-28-06-20-C-M07	Ait Mnad	intervention	Field	AMN-C-M07	2020-06-28	0
40	AMN-28-06-20-C-M07	Ait Mnad	intervention	Field	AMN-C-M07	2020-06-28	0
41	AMN-28-06-20-C-M07	Ait Mnad	intervention	Field	AMN-C-M07	2020-06-28	0
42	AMN-28-06-20-C-M07	Ait Mnad	intervention	Field	AMN-C-M07	2020-06-28	0
43	AMN-28-06-20-C-M07	Ait Mnad	intervention	Field	AMN-C-M07	2020-06-28	0
44	AMN-28-06-20-C-M07	Ait Mnad	intervention	Field	AMN-C-M07	2020-06-28	0
45	AMN-28-06-20-C-M08	Ait Mnad	intervention	Field	AMN-C-M08	2020-06-28	0
46	AMN-28-06-20-C-M09	Ait Mnad	intervention	Field	AMN-C-M09	2020-06-28	0
47	AMN-28-06-20-C-M09	Ait Mnad	intervention	Field	AMN-C-M09	2020-06-28	0
48	AMN-28-06-20-C-M09	Ait Mnad	intervention	Field	AMN-C-M09	2020-06-28	0
49	AMN-28-06-20-C-M09	Ait Mnad	intervention	Field	AMN-C-M09	2020-06-28	0
50	AMN-28-06-20-C-M09	Ait Mnad	intervention	Field	AMN-C-M09	2020-06-28	0
51	AMN-28-06-20-C-M09	Ait Mnad	intervention	Field	AMN-C-M09	2020-06-28	0
52	AMN-28-06-20-C-M09	Ait Mnad	intervention	Field	AMN-C-M09	2020-06-28	0
53	AMN-28-06-20-C-M10	Ait Mnad	intervention	Field	AMN-C-M10	2020-06-28	0
54	AMN-28-06-20-C-M10	Ait Mnad	intervention	Field	AMN-C-M10	2020-06-28	0
55	AMN-28-06-20-C-M10	Ait Mnad	intervention	Field	AMN-C-M10	2020-06-28	0
56	AMN-29-06-20-C-M01	Ait Mnad	intervention	Field	AMN-C-M01	2020-06-29	0
57	AMN-29-06-20-C-M01	Ait Mnad	intervention	Field	AMN-C-M01	2020-06-29	0
58	AMN-29-06-20-C-M01	Ait Mnad	intervention	Field	AMN-C-M01	2020-06-29	0
59	AMN-29-06-20-C-M01	Ait Mnad	intervention	Field	AMN-C-M01	2020-06-29	0
60	AMN-29-06-20-C-M01	Ait Mnad	intervention	Field	AMN-C-M01	2020-06-29	0
61	AMN-29-06-20-C-M01	Ait Mnad	intervention	Field	AMN-C-M01	2020-06-29	0
62	AMN-29-06-20-C-M02	Ait Mnad	intervention	Field	AMN-C-M02	2020-06-29	0
63	AMN-29-06-20-C-M02	Ait Mnad	intervention	Field	AMN-C-M02	2020-06-29	0
64	AMN-29-06-20-C-M03	Ait Mnad	intervention	Field	AMN-C-M03	2020-06-29	0
65	AMN-29-06-20-C-M03	Ait Mnad	intervention	Field	AMN-C-M03	2020-06-29	0
66	AMN-29-06-20-C-M03	Ait Mnad	intervention	Field	AMN-C-M03	2020-06-29	0
67	AMN-29-06-20-C-M03	Ait Mnad	intervention	Field	AMN-C-M03	2020-06-29	0
68	AMN-29-06-20-C-M03	Ait Mnad	intervention	Field	AMN-C-M03	2020-06-29	0
69	AMN-29-06-20-C-M03	Ait Mnad	intervention	Field	AMN-C-M03	2020-06-29	0
70	AMN-29-06-20-C-M03	Ait Mnad	intervention	Field	AMN-C-M03	2020-06-29	0
71	AMN-29-06-20-C-M03	Ait Mnad	intervention	Field	AMN-C-M03	2020-06-29	0
72	AMN-29-06-20-C-M03	Ait Mnad	intervention	Field	AMN-C-M03	2020-06-29	0
73	AMN-29-06-20-C-M03	Ait Mnad	intervention	Field	AMN-C-M03	2020-06-29	0
74	AMN-29-06-20-C-M03	Ait Mnad	intervention	Field	AMN-C-M03	2020-06-29	0
75	AMN-29-06-20-C-M03	Ait Mnad	intervention	Field	AMN-C-M03	2020-06-29	0
76	AMN-29-06-20-C-M03	Ait Mnad	intervention	Field	AMN-C-M03	2020-06-29	0
77	AMN-29-06-20-C-M03	Ait Mnad	intervention	Field	AMN-C-M03	2020-06-29	0
78	AMN-29-06-20-C-M03	Ait Mnad	intervention	Field	AMN-C-M03	2020-06-29	0
79	AMN-29-06-20-C-M04	Ait Mnad	intervention	Field	AMN-C-M04	2020-06-29	0
80	AMN-29-06-20-C-M04	Ait Mnad	intervention	Field	AMN-C-M04	2020-06-29	0
81	AMN-29-06-20-C-M04	Ait Mnad	intervention	Field	AMN-C-M04	2020-06-29	0
82	AMN-29-06-20-C-M04	Ait Mnad	intervention	Field	AMN-C-M04	2020-06-29	0
83	AMN-29-06-20-C-M04	Ait Mnad	intervention	Field	AMN-C-M04	2020-06-29	0
84	AMN-29-06-20-C-M04	Ait Mnad	intervention	Field	AMN-C-M04	2020-06-29	0
85	AMN-29-06-20-C-M04	Ait Mnad	intervention	Field	AMN-C-M04	2020-06-29	0
86	AMN-29-06-20-C-M04	Ait Mnad	intervention	Field	AMN-C-M04	2020-06-29	0
87	AMN-29-06-20-C-M04	Ait Mnad	intervention	Field	AMN-C-M04	2020-06-29	0
88	AMN-29-06-20-C-M04	Ait Mnad	intervention	Field	AMN-C-M04	2020-06-29	0
89	AMN-29-06-20-C-M04	Ait Mnad	intervention	Field	AMN-C-M04	2020-06-29	0
90	AMN-29-06-20-C-M04	Ait Mnad	intervention	Field	AMN-C-M04	2020-06-29	0
91	AMN-29-06-20-C-M05	Ait Mnad	intervention	Field	AMN-C-M05	2020-06-29	0
92	AMN-29-06-20-C-M05	Ait Mnad	intervention	Field	AMN-C-M05	2020-06-29	0
93	AMN-29-06-20-C-M05	Ait Mnad	intervention	Field	AMN-C-M05	2020-06-29	0
94	AMN-29-06-20-C-M05	Ait Mnad	intervention	Field	AMN-C-M05	2020-06-29	0
95	AMN-29-06-20-C-M07	Ait Mnad	intervention	Field	AMN-C-M07	2020-06-29	0
96	AMN-29-06-20-C-M07	Ait Mnad	intervention	Field	AMN-C-M07	2020-06-29	0
97	AMN-29-06-20-C-M09	Ait Mnad	intervention	Field	AMN-C-M09	2020-06-29	0
98	AMN-29-06-20-C-M10	Ait Mnad	intervention	Field	AMN-C-M10	2020-06-29	0
99	AMN-29-06-20-C-M10	Ait Mnad	intervention	Field	AMN-C-M10	2020-06-29	0
100	AMN-29-06-20-C-M10	Ait Mnad	intervention	Field	AMN-C-M10	2020-06-29	0
101	AMN-29-06-20-C-M10	Ait Mnad	intervention	Field	AMN-C-M10	2020-06-29	0
102	AMN-29-06-20-C-M10	Ait Mnad	intervention	Field	AMN-C-M10	2020-06-29	0
103	AMN-29-06-20-C-M10	Ait Mnad	intervention	Field	AMN-C-M10	2020-06-29	0
104	AMN-29-06-20-C-M10	Ait Mnad	intervention	Field	AMN-C-M10	2020-06-29	1
105	AMN-29-06-20-C-M10	Ait Mnad	intervention	Field	AMN-C-M10	2020-06-29	0
106	AMN-30-06-20-C-M02	Ait Mnad	intervention	Field	AMN-C-M02	2020-06-30	0
107	AMN-30-06-20-C-M02	Ait Mnad	intervention	Field	AMN-C-M02	2020-06-30	0
108	AMN-30-06-20-C-M02	Ait Mnad	intervention	Field	AMN-C-M02	2020-06-30	0
109	AMN-30-06-20-C-M03	Ait Mnad	intervention	Field	AMN-C-M03	2020-06-30	0
110	AMN-30-06-20-C-M03	Ait Mnad	intervention	Field	AMN-C-M03	2020-06-30	0
111	AMN-30-06-20-C-M03	Ait Mnad	intervention	Field	AMN-C-M03	2020-06-30	0
112	AMN-30-06-20-C-M03	Ait Mnad	intervention	Field	AMN-C-M03	2020-06-30	0
113	AMN-30-06-20-C-M03	Ait Mnad	intervention	Field	AMN-C-M03	2020-06-30	0
114	AMN-30-06-20-C-M03	Ait Mnad	intervention	Field	AMN-C-M03	2020-06-30	0
115	AMN-30-06-20-C-M03	Ait Mnad	intervention	Field	AMN-C-M03	2020-06-30	0
116	AMN-30-06-20-C-M03	Ait Mnad	intervention	Field	AMN-C-M03	2020-06-30	0
117	AMN-30-06-20-C-M03	Ait Mnad	intervention	Field	AMN-C-M03	2020-06-30	0
118	AMN-30-06-20-C-M03	Ait Mnad	intervention	Field	AMN-C-M03	2020-06-30	0
119	AMN-30-06-20-C-M03	Ait Mnad	intervention	Field	AMN-C-M03	2020-06-30	0
120	AMN-30-06-20-C-M03	Ait Mnad	intervention	Field	AMN-C-M03	2020-06-30	0
121	AMN-30-06-20-C-M03	Ait Mnad	intervention	Field	AMN-C-M03	2020-06-30	0
122	AMN-30-06-20-C-M04	Ait Mnad	intervention	Field	AMN-C-M04	2020-06-30	0
123	AMN-30-06-20-C-M04	Ait Mnad	intervention	Field	AMN-C-M04	2020-06-30	0
124	AMN-30-06-20-C-M04	Ait Mnad	intervention	Field	AMN-C-M04	2020-06-30	0
125	AMN-30-06-20-C-M04	Ait Mnad	intervention	Field	AMN-C-M04	2020-06-30	0
126	AMN-30-06-20-C-M05	Ait Mnad	intervention	Field	AMN-C-M05	2020-06-30	0
127	AMN-30-06-20-C-M05	Ait Mnad	intervention	Field	AMN-C-M05	2020-06-30	0
128	AMN-30-06-20-C-M05	Ait Mnad	intervention	Field	AMN-C-M05	2020-06-30	0
129	AMN-30-06-20-C-M06	Ait Mnad	intervention	Field	AMN-C-M06	2020-06-30	0
130	AMN-30-06-20-C-M06	Ait Mnad	intervention	Field	AMN-C-M06	2020-06-30	0
131	AMN-30-06-20-C-M07	Ait Mnad	intervention	Field	AMN-C-M07	2020-06-30	0
132	AMN-30-06-20-C-M07	Ait Mnad	intervention	Field	AMN-C-M07	2020-06-30	0
133	AMN-30-06-20-C-M07	Ait Mnad	intervention	Field	AMN-C-M07	2020-06-30	0
134	AMN-30-06-20-C-M07	Ait Mnad	intervention	Field	AMN-C-M07	2020-06-30	0
135	AMN-30-06-20-C-M07	Ait Mnad	intervention	Field	AMN-C-M07	2020-06-30	0
136	AMN-30-06-20-C-M07	Ait Mnad	intervention	Field	AMN-C-M07	2020-06-30	0
137	AMN-30-06-20-C-M07	Ait Mnad	intervention	Field	AMN-C-M07	2020-06-30	0
138	AMN-30-06-20-C-M07	Ait Mnad	intervention	Field	AMN-C-M07	2020-06-30	0
139	AMN-30-06-20-C-M07	Ait Mnad	intervention	Field	AMN-C-M07	2020-06-30	0
140	AMN-30-06-20-C-M08	Ait Mnad	intervention	Field	AMN-C-M08	2020-06-30	0
141	AMN-30-06-20-C-M08	Ait Mnad	intervention	Field	AMN-C-M08	2020-06-30	0
142	AMN-30-06-20-C-M08	Ait Mnad	intervention	Field	AMN-C-M08	2020-06-30	0
143	AMN-30-06-20-C-M08	Ait Mnad	intervention	Field	AMN-C-M08	2020-06-30	0
144	AMN-30-06-20-C-M08	Ait Mnad	intervention	Field	AMN-C-M08	2020-06-30	0
145	AMN-30-06-20-C-M08	Ait Mnad	intervention	Field	AMN-C-M08	2020-06-30	0
146	AMN-30-06-20-C-M08	Ait Mnad	intervention	Field	AMN-C-M08	2020-06-30	0
147	AMN-30-06-20-C-M08	Ait Mnad	intervention	Field	AMN-C-M08	2020-06-30	0
148	AMN-30-06-20-C-M08	Ait Mnad	intervention	Field	AMN-C-M08	2020-06-30	0
149	AMN-30-06-20-C-M08	Ait Mnad	intervention	Field	AMN-C-M08	2020-06-30	0
150	AMN-30-06-20-C-M08	Ait Mnad	intervention	Field	AMN-C-M08	2020-06-30	0
151	AMN-30-06-20-C-M08	Ait Mnad	intervention	Field	AMN-C-M08	2020-06-30	0
152	AMN-30-06-20-C-M09	Ait Mnad	intervention	Field	AMN-C-M09	2020-06-30	0
153	AMN-30-06-20-C-M09	Ait Mnad	intervention	Field	AMN-C-M09	2020-06-30	0
154	AMN-30-06-20-C-M09	Ait Mnad	intervention	Field	AMN-C-M09	2020-06-30	0
155	BOZ-28-06-20-C-M01	Bouzergane	control	Field	BOZ-C-M01	2020-06-28	0
156	BOZ-28-06-20-C-M01	Bouzergane	control	Field	BOZ-C-M01	2020-06-28	0
157	BOZ-28-06-20-C-M01	Bouzergane	control	Field	BOZ-C-M01	2020-06-28	0
158	BOZ-28-06-20-C-M01	Bouzergane	control	Field	BOZ-C-M01	2020-06-28	0
159	BOZ-28-06-20-C-M02	Bouzergane	control	Field	BOZ-C-M02	2020-06-28	0
160	BOZ-28-06-20-C-M04	Bouzergane	control	Field	BOZ-C-M04	2020-06-28	0
161	BOZ-28-06-20-C-M04	Bouzergane	control	Field	BOZ-C-M04	2020-06-28	0
162	BOZ-28-06-20-C-M04	Bouzergane	control	Field	BOZ-C-M04	2020-06-28	0
163	BOZ-28-06-20-C-M06	Bouzergane	control	Field	BOZ-C-M06	2020-06-28	0
164	BOZ-28-06-20-C-M06	Bouzergane	control	Field	BOZ-C-M06	2020-06-28	0
165	BOZ-28-06-20-C-M06	Bouzergane	control	Field	BOZ-C-M06	2020-06-28	0
166	BOZ-28-06-20-C-M06	Bouzergane	control	Field	BOZ-C-M06	2020-06-28	0
167	BOZ-28-06-20-C-M06	Bouzergane	control	Field	BOZ-C-M06	2020-06-28	0
168	BOZ-28-06-20-C-M06	Bouzergane	control	Field	BOZ-C-M06	2020-06-28	0
169	BOZ-28-06-20-C-M06	Bouzergane	control	Field	BOZ-C-M06	2020-06-28	0
170	BOZ-28-06-20-C-M06	Bouzergane	control	Field	BOZ-C-M06	2020-06-28	0
171	BOZ-28-06-20-C-M07	Bouzergane	control	Field	BOZ-C-M07	2020-06-28	0
172	BOZ-28-06-20-C-M07	Bouzergane	control	Field	BOZ-C-M07	2020-06-28	0
173	BOZ-28-06-20-C-M07	Bouzergane	control	Field	BOZ-C-M07	2020-06-28	0
174	BOZ-28-06-20-C-M09	Bouzergane	control	Field	BOZ-C-M09	2020-06-28	0
175	BOZ-29-06-20-C-M04	Bouzergane	control	Field	BOZ-C-M04	2020-06-29	0
176	BOZ-29-06-20-C-M04	Bouzergane	control	Field	BOZ-C-M04	2020-06-29	0
177	BOZ-29-06-20-C-M04	Bouzergane	control	Field	BOZ-C-M04	2020-06-29	0
178	BOZ-29-06-20-C-M04	Bouzergane	control	Field	BOZ-C-M04	2020-06-29	0
179	BOZ-29-06-20-C-M04	Bouzergane	control	Field	BOZ-C-M04	2020-06-29	0
180	BOZ-29-06-20-C-M05	Bouzergane	control	Field	BOZ-C-M05	2020-06-29	0
181	BOZ-29-06-20-C-M05	Bouzergane	control	Field	BOZ-C-M05	2020-06-29	0
182	BOZ-29-06-20-C-M05	Bouzergane	control	Field	BOZ-C-M05	2020-06-29	0
183	BOZ-29-06-20-C-M05	Bouzergane	control	Field	BOZ-C-M05	2020-06-29	0
184	BOZ-29-06-20-C-M05	Bouzergane	control	Field	BOZ-C-M05	2020-06-29	0
185	BOZ-29-06-20-C-M05	Bouzergane	control	Field	BOZ-C-M05	2020-06-29	0
186	BOZ-29-06-20-C-M05	Bouzergane	control	Field	BOZ-C-M05	2020-06-29	0
187	BOZ-29-06-20-C-M07	Bouzergane	control	Field	BOZ-C-M07	2020-06-29	0
188	BOZ-29-06-20-C-M07	Bouzergane	control	Field	BOZ-C-M07	2020-06-29	0
189	BOZ-29-06-20-C-M09	Bouzergane	control	Field	BOZ-C-M09	2020-06-29	0
190	BOZ-29-06-20-C-M10	Bouzergane	control	Field	BOZ-C-M10	2020-06-29	0
191	BOZ-29-06-20-C-M10	Bouzergane	control	Field	BOZ-C-M10	2020-06-29	0
192	BOZ-29-06-20-C-M10	Bouzergane	control	Field	BOZ-C-M10	2020-06-29	0
193	BOZ-29-06-20-C-M10	Bouzergane	control	Field	BOZ-C-M10	2020-06-29	0
194	BOZ-29-06-20-C-M10	Bouzergane	control	Field	BOZ-C-M10	2020-06-29	0
195	BOZ-29-06-20-C-M10	Bouzergane	control	Field	BOZ-C-M10	2020-06-29	0
196	BOZ-29-06-20-C-M10	Bouzergane	control	Field	BOZ-C-M10	2020-06-29	0
197	BOZ-29-06-20-C-M10	Bouzergane	control	Field	BOZ-C-M10	2020-06-29	0
198	BOZ-30-06-20-C-M01	Bouzergane	control	Field	BOZ-C-M01	2020-06-30	0
199	BOZ-30-06-20-C-M03	Bouzergane	control	Field	BOZ-C-M03	2020-06-30	0
200	BOZ-30-06-20-C-M03	Bouzergane	control	Field	BOZ-C-M03	2020-06-30	0
201	BOZ-30-06-20-C-M03	Bouzergane	control	Field	BOZ-C-M03	2020-06-30	0
202	BOZ-30-06-20-C-M03	Bouzergane	control	Field	BOZ-C-M03	2020-06-30	0
203	BOZ-30-06-20-C-M03	Bouzergane	control	Field	BOZ-C-M03	2020-06-30	0
204	BOZ-30-06-20-C-M03	Bouzergane	control	Field	BOZ-C-M03	2020-06-30	0
205	BOZ-30-06-20-C-M04	Bouzergane	control	Field	BOZ-C-M04	2020-06-30	0
206	BOZ-30-06-20-C-M06	Bouzergane	control	Field	BOZ-C-M06	2020-06-30	0
207	BOZ-30-06-20-C-M07	Bouzergane	control	Field	BOZ-C-M07	2020-06-30	0
208	BOZ-30-06-20-C-M09	Bouzergane	control	Field	BOZ-C-M09	2020-06-30	0
209	BOZ-30-06-20-C-M10	Bouzergane	control	Field	BOZ-C-M10	2020-06-30	0
210	BOZ-30-06-20-C-M10	Bouzergane	control	Field	BOZ-C-M10	2020-06-30	0
211	OMS-28-06-20-C-M01	Oulad Msaad	intervention	Field	OMS-C-M01	2020-06-28	0
212	OMS-28-06-20-C-M01	Oulad Msaad	intervention	Field	OMS-C-M01	2020-06-28	0
213	OMS-28-06-20-C-M01	Oulad Msaad	intervention	Field	OMS-C-M01	2020-06-28	0
214	OMS-28-06-20-C-M01	Oulad Msaad	intervention	Field	OMS-C-M01	2020-06-28	0
215	OMS-28-06-20-C-M01	Oulad Msaad	intervention	Field	OMS-C-M01	2020-06-28	0
216	OMS-28-06-20-C-M01	Oulad Msaad	intervention	Field	OMS-C-M01	2020-06-28	0
217	OMS-28-06-20-C-M01	Oulad Msaad	intervention	Field	OMS-C-M01	2020-06-28	0
218	OMS-28-06-20-C-M01	Oulad Msaad	intervention	Field	OMS-C-M01	2020-06-28	0
219	OMS-28-06-20-C-M01	Oulad Msaad	intervention	Field	OMS-C-M01	2020-06-28	0
220	OMS-28-06-20-C-M02	Oulad Msaad	intervention	Field	OMS-C-M02	2020-06-28	0
221	OMS-28-06-20-C-M03	Oulad Msaad	intervention	Field	OMS-C-M03	2020-06-28	0
222	OMS-28-06-20-C-M03	Oulad Msaad	intervention	Field	OMS-C-M03	2020-06-28	0
223	OMS-28-06-20-C-M03	Oulad Msaad	intervention	Field	OMS-C-M03	2020-06-28	0
224	OMS-28-06-20-C-M03	Oulad Msaad	intervention	Field	OMS-C-M03	2020-06-28	0
225	OMS-28-06-20-C-M03	Oulad Msaad	intervention	Field	OMS-C-M03	2020-06-28	0
226	OMS-28-06-20-C-M03	Oulad Msaad	intervention	Field	OMS-C-M03	2020-06-28	0
227	OMS-28-06-20-C-M03	Oulad Msaad	intervention	Field	OMS-C-M03	2020-06-28	0
228	OMS-28-06-20-C-M03	Oulad Msaad	intervention	Field	OMS-C-M03	2020-06-28	0
229	OMS-28-06-20-C-M03	Oulad Msaad	intervention	Field	OMS-C-M03	2020-06-28	0
230	OMS-28-06-20-C-M04	Oulad Msaad	intervention	Field	OMS-C-M04	2020-06-28	0
231	OMS-28-06-20-C-M04	Oulad Msaad	intervention	Field	OMS-C-M04	2020-06-28	0
232	OMS-28-06-20-C-M04	Oulad Msaad	intervention	Field	OMS-C-M04	2020-06-28	0
233	OMS-28-06-20-C-M04	Oulad Msaad	intervention	Field	OMS-C-M04	2020-06-28	0
234	OMS-28-06-20-C-M04	Oulad Msaad	intervention	Field	OMS-C-M04	2020-06-28	0
235	OMS-28-06-20-C-M04	Oulad Msaad	intervention	Field	OMS-C-M04	2020-06-28	0
236	OMS-28-06-20-C-M05	Oulad Msaad	intervention	Field	OMS-C-M05	2020-06-28	0
237	OMS-28-06-20-C-M05	Oulad Msaad	intervention	Field	OMS-C-M05	2020-06-28	0
238	OMS-28-06-20-C-M05	Oulad Msaad	intervention	Field	OMS-C-M05	2020-06-28	0
239	OMS-28-06-20-C-M05	Oulad Msaad	intervention	Field	OMS-C-M05	2020-06-28	0
240	OMS-28-06-20-C-M05	Oulad Msaad	intervention	Field	OMS-C-M05	2020-06-28	0
241	OMS-28-06-20-C-M05	Oulad Msaad	intervention	Field	OMS-C-M05	2020-06-28	0
242	OMS-28-06-20-C-M05	Oulad Msaad	intervention	Field	OMS-C-M05	2020-06-28	0
243	OMS-28-06-20-C-M05	Oulad Msaad	intervention	Field	OMS-C-M05	2020-06-28	0
244	OMS-28-06-20-C-M05	Oulad Msaad	intervention	Field	OMS-C-M05	2020-06-28	0
245	OMS-28-06-20-C-M05	Oulad Msaad	intervention	Field	OMS-C-M05	2020-06-28	0
246	OMS-28-06-20-C-M05	Oulad Msaad	intervention	Field	OMS-C-M05	2020-06-28	0
247	OMS-28-06-20-C-M06	Oulad Msaad	intervention	Field	OMS-C-M06	2020-06-28	0
248	OMS-28-06-20-C-M06	Oulad Msaad	intervention	Field	OMS-C-M06	2020-06-28	0
249	OMS-28-06-20-C-M06	Oulad Msaad	intervention	Field	OMS-C-M06	2020-06-28	0
250	OMS-28-06-20-C-M06	Oulad Msaad	intervention	Field	OMS-C-M06	2020-06-28	0
251	OMS-28-06-20-C-M06	Oulad Msaad	intervention	Field	OMS-C-M06	2020-06-28	0
252	OMS-28-06-20-C-M06	Oulad Msaad	intervention	Field	OMS-C-M06	2020-06-28	0
253	OMS-28-06-20-C-M06	Oulad Msaad	intervention	Field	OMS-C-M06	2020-06-28	0
254	OMS-28-06-20-C-M06	Oulad Msaad	intervention	Field	OMS-C-M06	2020-06-28	0
255	OMS-28-06-20-C-M06	Oulad Msaad	intervention	Field	OMS-C-M06	2020-06-28	0
256	OMS-28-06-20-C-M07	Oulad Msaad	intervention	Field	OMS-C-M07	2020-06-28	0
257	OMS-28-06-20-C-M07	Oulad Msaad	intervention	Field	OMS-C-M07	2020-06-28	0
258	OMS-28-06-20-C-M07	Oulad Msaad	intervention	Field	OMS-C-M07	2020-06-28	0
259	OMS-28-06-20-C-M07	Oulad Msaad	intervention	Field	OMS-C-M07	2020-06-28	0
260	OMS-28-06-20-C-M07	Oulad Msaad	intervention	Field	OMS-C-M07	2020-06-28	0
261	OMS-28-06-20-C-M08	Oulad Msaad	intervention	Field	OMS-C-M08	2020-06-28	0
262	OMS-28-06-20-C-M08	Oulad Msaad	intervention	Field	OMS-C-M08	2020-06-28	0
263	OMS-28-06-20-C-M08	Oulad Msaad	intervention	Field	OMS-C-M08	2020-06-28	0
264	OMS-28-06-20-C-M08	Oulad Msaad	intervention	Field	OMS-C-M08	2020-06-28	0
265	OMS-28-06-20-C-M08	Oulad Msaad	intervention	Field	OMS-C-M08	2020-06-28	0
266	OMS-28-06-20-C-M08	Oulad Msaad	intervention	Field	OMS-C-M08	2020-06-28	0
267	OMS-28-06-20-C-M08	Oulad Msaad	intervention	Field	OMS-C-M08	2020-06-28	0
268	OMS-28-06-20-C-M08	Oulad Msaad	intervention	Field	OMS-C-M08	2020-06-28	0
269	OMS-28-06-20-C-M08	Oulad Msaad	intervention	Field	OMS-C-M08	2020-06-28	0
270	OMS-28-06-20-C-M08	Oulad Msaad	intervention	Field	OMS-C-M08	2020-06-28	0
271	OMS-28-06-20-C-M08	Oulad Msaad	intervention	Field	OMS-C-M08	2020-06-28	0
272	OMS-28-06-20-C-M08	Oulad Msaad	intervention	Field	OMS-C-M08	2020-06-28	0
273	OMS-28-06-20-C-M08	Oulad Msaad	intervention	Field	OMS-C-M08	2020-06-28	0
274	OMS-28-06-20-C-M08	Oulad Msaad	intervention	Field	OMS-C-M08	2020-06-28	0
275	OMS-29-06-20-C-M01	Oulad Msaad	intervention	Field	OMS-C-M01	2020-06-29	0
276	OMS-29-06-20-C-M01	Oulad Msaad	intervention	Field	OMS-C-M01	2020-06-29	0
277	OMS-29-06-20-C-M01	Oulad Msaad	intervention	Field	OMS-C-M01	2020-06-29	0
278	OMS-29-06-20-C-M01	Oulad Msaad	intervention	Field	OMS-C-M01	2020-06-29	0
279	OMS-29-06-20-C-M01	Oulad Msaad	intervention	Field	OMS-C-M01	2020-06-29	0
280	OMS-29-06-20-C-M01	Oulad Msaad	intervention	Field	OMS-C-M01	2020-06-29	0
281	OMS-29-06-20-C-M01	Oulad Msaad	intervention	Field	OMS-C-M01	2020-06-29	0
282	OMS-29-06-20-C-M01	Oulad Msaad	intervention	Field	OMS-C-M01	2020-06-29	0
283	OMS-29-06-20-C-M01	Oulad Msaad	intervention	Field	OMS-C-M01	2020-06-29	0
284	OMS-29-06-20-C-M01	Oulad Msaad	intervention	Field	OMS-C-M01	2020-06-29	0
285	OMS-29-06-20-C-M03	Oulad Msaad	intervention	Field	OMS-C-M03	2020-06-29	0
286	OMS-29-06-20-C-M03	Oulad Msaad	intervention	Field	OMS-C-M03	2020-06-29	0
287	OMS-29-06-20-C-M03	Oulad Msaad	intervention	Field	OMS-C-M03	2020-06-29	0
288	OMS-29-06-20-C-M03	Oulad Msaad	intervention	Field	OMS-C-M03	2020-06-29	0
289	OMS-29-06-20-C-M03	Oulad Msaad	intervention	Field	OMS-C-M03	2020-06-29	0
290	OMS-29-06-20-C-M03	Oulad Msaad	intervention	Field	OMS-C-M03	2020-06-29	0
291	OMS-29-06-20-C-M03	Oulad Msaad	intervention	Field	OMS-C-M03	2020-06-29	0
292	OMS-29-06-20-C-M03	Oulad Msaad	intervention	Field	OMS-C-M03	2020-06-29	0
293	OMS-29-06-20-C-M03	Oulad Msaad	intervention	Field	OMS-C-M03	2020-06-29	0
294	OMS-29-06-20-C-M03	Oulad Msaad	intervention	Field	OMS-C-M03	2020-06-29	0
295	OMS-29-06-20-C-M03	Oulad Msaad	intervention	Field	OMS-C-M03	2020-06-29	0
296	OMS-29-06-20-C-M03	Oulad Msaad	intervention	Field	OMS-C-M03	2020-06-29	0
297	OMS-29-06-20-C-M03	Oulad Msaad	intervention	Field	OMS-C-M03	2020-06-29	0
298	OMS-29-06-20-C-M03	Oulad Msaad	intervention	Field	OMS-C-M03	2020-06-29	0
299	OMS-29-06-20-C-M03	Oulad Msaad	intervention	Field	OMS-C-M03	2020-06-29	0
300	OMS-29-06-20-C-M04	Oulad Msaad	intervention	Field	OMS-C-M04	2020-06-29	0
301	OMS-29-06-20-C-M04	Oulad Msaad	intervention	Field	OMS-C-M04	2020-06-29	0
302	OMS-29-06-20-C-M06	Oulad Msaad	intervention	Field	OMS-C-M06	2020-06-29	0
303	OMS-29-06-20-C-M06	Oulad Msaad	intervention	Field	OMS-C-M06	2020-06-29	0
304	OMS-29-06-20-C-M07	Oulad Msaad	intervention	Field	OMS-C-M07	2020-06-29	0
305	OMS-29-06-20-C-M07	Oulad Msaad	intervention	Field	OMS-C-M07	2020-06-29	0
306	OMS-29-06-20-C-M07	Oulad Msaad	intervention	Field	OMS-C-M07	2020-06-29	0
307	OMS-29-06-20-C-M07	Oulad Msaad	intervention	Field	OMS-C-M07	2020-06-29	0
308	OMS-29-06-20-C-M07	Oulad Msaad	intervention	Field	OMS-C-M07	2020-06-29	0
309	OMS-29-06-20-C-M08	Oulad Msaad	intervention	Field	OMS-C-M08	2020-06-29	0
310	OMS-29-06-20-C-M08	Oulad Msaad	intervention	Field	OMS-C-M08	2020-06-29	0
311	OMS-29-06-20-C-M08	Oulad Msaad	intervention	Field	OMS-C-M08	2020-06-29	0
312	OMS-29-06-20-C-M08	Oulad Msaad	intervention	Field	OMS-C-M08	2020-06-29	0
313	OMS-30-06-20-C-M02	Oulad Msaad	intervention	Field	OMS-C-M02	2020-06-30	0
314	OMS-30-06-20-C-M02	Oulad Msaad	intervention	Field	OMS-C-M02	2020-06-30	0
315	OMS-30-06-20-C-M02	Oulad Msaad	intervention	Field	OMS-C-M02	2020-06-30	1
316	OMS-30-06-20-C-M02	Oulad Msaad	intervention	Field	OMS-C-M02	2020-06-30	0
317	OMS-30-06-20-C-M02	Oulad Msaad	intervention	Field	OMS-C-M02	2020-06-30	0
318	OMS-30-06-20-C-M02	Oulad Msaad	intervention	Field	OMS-C-M02	2020-06-30	0
319	OMS-30-06-20-C-M02	Oulad Msaad	intervention	Field	OMS-C-M02	2020-06-30	0
320	OMS-30-06-20-C-M02	Oulad Msaad	intervention	Field	OMS-C-M02	2020-06-30	0
321	OMS-30-06-20-C-M03	Oulad Msaad	intervention	Field	OMS-C-M03	2020-06-30	0
322	OMS-30-06-20-C-M03	Oulad Msaad	intervention	Field	OMS-C-M03	2020-06-30	0
323	OMS-30-06-20-C-M03	Oulad Msaad	intervention	Field	OMS-C-M03	2020-06-30	0
324	OMS-30-06-20-C-M03	Oulad Msaad	intervention	Field	OMS-C-M03	2020-06-30	0
325	OMS-30-06-20-C-M03	Oulad Msaad	intervention	Field	OMS-C-M03	2020-06-30	0
326	OMS-30-06-20-C-M03	Oulad Msaad	intervention	Field	OMS-C-M03	2020-06-30	0
327	OMS-30-06-20-C-M03	Oulad Msaad	intervention	Field	OMS-C-M03	2020-06-30	0
328	OMS-30-06-20-C-M03	Oulad Msaad	intervention	Field	OMS-C-M03	2020-06-30	0
329	OMS-30-06-20-C-M04	Oulad Msaad	intervention	Field	OMS-C-M04	2020-06-30	0
330	OMS-30-06-20-C-M04	Oulad Msaad	intervention	Field	OMS-C-M04	2020-06-30	0
331	OMS-30-06-20-C-M04	Oulad Msaad	intervention	Field	OMS-C-M04	2020-06-30	0
332	OMS-30-06-20-C-M04	Oulad Msaad	intervention	Field	OMS-C-M04	2020-06-30	0
333	OMS-30-06-20-C-M04	Oulad Msaad	intervention	Field	OMS-C-M04	2020-06-30	0
334	OMS-30-06-20-C-M04	Oulad Msaad	intervention	Field	OMS-C-M04	2020-06-30	0
335	OMS-30-06-20-C-M04	Oulad Msaad	intervention	Field	OMS-C-M04	2020-06-30	0
336	OMS-30-06-20-C-M04	Oulad Msaad	intervention	Field	OMS-C-M04	2020-06-30	0
337	OMS-30-06-20-C-M05	Oulad Msaad	intervention	Field	OMS-C-M05	2020-06-30	0
338	OMS-30-06-20-C-M05	Oulad Msaad	intervention	Field	OMS-C-M05	2020-06-30	0
339	OMS-30-06-20-C-M05	Oulad Msaad	intervention	Field	OMS-C-M05	2020-06-30	0
340	OMS-30-06-20-C-M05	Oulad Msaad	intervention	Field	OMS-C-M05	2020-06-30	0
341	OMS-30-06-20-C-M06	Oulad Msaad	intervention	Field	OMS-C-M06	2020-06-30	1
342	OMS-30-06-20-C-M06	Oulad Msaad	intervention	Field	OMS-C-M06	2020-06-30	0
343	OMS-30-06-20-C-M07	Oulad Msaad	intervention	Field	OMS-C-M07	2020-06-30	0
344	OMS-30-06-20-C-M07	Oulad Msaad	intervention	Field	OMS-C-M07	2020-06-30	0
345	OMS-30-06-20-C-M07	Oulad Msaad	intervention	Field	OMS-C-M07	2020-06-30	0
346	OMS-30-06-20-C-M07	Oulad Msaad	intervention	Field	OMS-C-M07	2020-06-30	0
347	OMS-30-06-20-C-M07	Oulad Msaad	intervention	Field	OMS-C-M07	2020-06-30	0
348	OMS-30-06-20-C-M07	Oulad Msaad	intervention	Field	OMS-C-M07	2020-06-30	0
349	OMS-30-06-20-C-M07	Oulad Msaad	intervention	Field	OMS-C-M07	2020-06-30	0
350	OMS-30-06-20-C-M07	Oulad Msaad	intervention	Field	OMS-C-M07	2020-06-30	0
351	OMS-30-06-20-C-M07	Oulad Msaad	intervention	Field	OMS-C-M07	2020-06-30	0
352	OMS-30-06-20-C-M07	Oulad Msaad	intervention	Field	OMS-C-M07	2020-06-30	0
353	OMS-30-06-20-C-M07	Oulad Msaad	intervention	Field	OMS-C-M07	2020-06-30	0
354	OMS-30-06-20-C-M07	Oulad Msaad	intervention	Field	OMS-C-M07	2020-06-30	0
355	OMS-30-06-20-C-M07	Oulad Msaad	intervention	Field	OMS-C-M07	2020-06-30	0
356	OMS-30-06-20-C-M07	Oulad Msaad	intervention	Field	OMS-C-M07	2020-06-30	0
357	OMS-30-06-20-C-M07	Oulad Msaad	intervention	Field	OMS-C-M07	2020-06-30	0
358	TSL-28-06-20-C-M01	Timsla	control	Field	TSL-C-M01	2020-06-28	0
359	TSL-28-06-20-C-M01	Timsla	control	Field	TSL-C-M01	2020-06-28	0
360	TSL-28-06-20-C-M01	Timsla	control	Field	TSL-C-M01	2020-06-28	0
361	TSL-28-06-20-C-M01	Timsla	control	Field	TSL-C-M01	2020-06-28	0
362	TSL-28-06-20-C-M04	Timsla	control	Field	TSL-C-M04	2020-06-28	0
363	TSL-28-06-20-C-M04	Timsla	control	Field	TSL-C-M04	2020-06-28	0
364	TSL-28-06-20-C-M04	Timsla	control	Field	TSL-C-M04	2020-06-28	0
365	TSL-28-06-20-C-M04	Timsla	control	Field	TSL-C-M04	2020-06-28	0
366	TSL-28-06-20-C-M04	Timsla	control	Field	TSL-C-M04	2020-06-28	0
367	TSL-28-06-20-C-M05	Timsla	control	Field	TSL-C-M05	2020-06-28	0
368	TSL-28-06-20-C-M05	Timsla	control	Field	TSL-C-M05	2020-06-28	0
369	TSL-28-06-20-C-M05	Timsla	control	Field	TSL-C-M05	2020-06-28	0
370	TSL-28-06-20-C-M06	Timsla	control	Field	TSL-C-M06	2020-06-28	0
371	TSL-28-06-20-C-M07	Timsla	control	Field	TSL-C-M07	2020-06-28	0
372	TSL-28-06-20-C-M07	Timsla	control	Field	TSL-C-M07	2020-06-28	0
373	TSL-28-06-20-C-M07	Timsla	control	Field	TSL-C-M07	2020-06-28	0
374	TSL-28-06-20-C-M07	Timsla	control	Field	TSL-C-M07	2020-06-28	0
375	TSL-28-06-20-C-M09	Timsla	control	Field	TSL-C-M09	2020-06-28	0
376	TSL-28-06-20-C-M09	Timsla	control	Field	TSL-C-M09	2020-06-28	0
377	TSL-28-06-20-C-M09	Timsla	control	Field	TSL-C-M09	2020-06-28	0
378	TSL-28-06-20-C-M09	Timsla	control	Field	TSL-C-M09	2020-06-28	0
379	TSL-29-06-20-C-M03	Timsla	control	Field	TSL-C-M03	2020-06-29	0
380	TSL-29-06-20-C-M03	Timsla	control	Field	TSL-C-M03	2020-06-29	0
381	TSL-29-06-20-C-M06	Timsla	control	Field	TSL-C-M06	2020-06-29	0
382	TSL-29-06-20-C-M06	Timsla	control	Field	TSL-C-M06	2020-06-29	0
383	TSL-29-06-20-C-M06	Timsla	control	Field	TSL-C-M06	2020-06-29	0
384	TSL-29-06-20-C-M07	Timsla	control	Field	TSL-C-M07	2020-06-29	0
385	TSL-29-06-20-C-M09	Timsla	control	Field	TSL-C-M09	2020-06-29	0
386	TSL-30-06-20-C-M02	Timsla	control	Field	TSL-C-M02	2020-06-30	0
387	TSL-30-06-20-C-M04	Timsla	control	Field	TSL-C-M04	2020-06-30	0
388	AMN-13-07-20-C-M01	Ait Mnad	intervention	Field	AMN-C-M01	2020-07-13	0
389	AMN-13-07-20-C-M01	Ait Mnad	intervention	Field	AMN-C-M01	2020-07-13	0
390	AMN-13-07-20-C-M01	Ait Mnad	intervention	Field	AMN-C-M01	2020-07-13	0
391	AMN-13-07-20-C-M04	Ait Mnad	intervention	Field	AMN-C-M04	2020-07-13	0
392	AMN-13-07-20-C-M04	Ait Mnad	intervention	Field	AMN-C-M04	2020-07-13	0
393	AMN-13-07-20-C-M04	Ait Mnad	intervention	Field	AMN-C-M04	2020-07-13	0
394	AMN-13-07-20-C-M05	Ait Mnad	intervention	Field	AMN-C-M05	2020-07-13	0
395	AMN-13-07-20-C-M05	Ait Mnad	intervention	Field	AMN-C-M05	2020-07-13	0
396	AMN-13-07-20-C-M06	Ait Mnad	intervention	Field	AMN-C-M06	2020-07-13	0
397	AMN-13-07-20-C-M08	Ait Mnad	intervention	Field	AMN-C-M08	2020-07-13	0
398	AMN-13-07-20-C-M09	Ait Mnad	intervention	Field	AMN-C-M09	2020-07-13	0
399	AMN-13-07-20-C-M09	Ait Mnad	intervention	Field	AMN-C-M09	2020-07-13	0
400	AMN-13-07-20-C-M09	Ait Mnad	intervention	Field	AMN-C-M09	2020-07-13	0
401	AMN-14-07-20-C-M01	Ait Mnad	intervention	Field	AMN-C-M01	2020-07-14	0
402	AMN-14-07-20-C-M01	Ait Mnad	intervention	Field	AMN-C-M01	2020-07-14	0
403	AMN-14-07-20-C-M01	Ait Mnad	intervention	Field	AMN-C-M01	2020-07-14	0
404	AMN-14-07-20-C-M01	Ait Mnad	intervention	Field	AMN-C-M01	2020-07-14	0
405	AMN-14-07-20-C-M01	Ait Mnad	intervention	Field	AMN-C-M01	2020-07-14	0
406	AMN-14-07-20-C-M02	Ait Mnad	intervention	Field	AMN-C-M02	2020-07-14	0
407	AMN-14-07-20-C-M02	Ait Mnad	intervention	Field	AMN-C-M02	2020-07-14	0
408	AMN-14-07-20-C-M02	Ait Mnad	intervention	Field	AMN-C-M02	2020-07-14	0
409	AMN-14-07-20-C-M02	Ait Mnad	intervention	Field	AMN-C-M02	2020-07-14	0
410	AMN-14-07-20-C-M02	Ait Mnad	intervention	Field	AMN-C-M02	2020-07-14	0
411	AMN-14-07-20-C-M05	Ait Mnad	intervention	Field	AMN-C-M05	2020-07-14	0
412	AMN-14-07-20-C-M05	Ait Mnad	intervention	Field	AMN-C-M05	2020-07-14	0
413	AMN-14-07-20-C-M05	Ait Mnad	intervention	Field	AMN-C-M05	2020-07-14	0
414	AMN-14-07-20-C-M05	Ait Mnad	intervention	Field	AMN-C-M05	2020-07-14	0
415	AMN-14-07-20-C-M05	Ait Mnad	intervention	Field	AMN-C-M05	2020-07-14	0
416	AMN-14-07-20-C-M07	Ait Mnad	intervention	Field	AMN-C-M07	2020-07-14	0
417	AMN-14-07-20-C-M07	Ait Mnad	intervention	Field	AMN-C-M07	2020-07-14	0
418	AMN-14-07-20-C-M07	Ait Mnad	intervention	Field	AMN-C-M07	2020-07-14	0
419	AMN-14-07-20-C-M07	Ait Mnad	intervention	Field	AMN-C-M07	2020-07-14	0
420	AMN-14-07-20-C-M07	Ait Mnad	intervention	Field	AMN-C-M07	2020-07-14	0
421	AMN-14-07-20-C-M07	Ait Mnad	intervention	Field	AMN-C-M07	2020-07-14	0
422	AMN-14-07-20-C-M07	Ait Mnad	intervention	Field	AMN-C-M07	2020-07-14	0
423	AMN-14-07-20-C-M10	Ait Mnad	intervention	Field	AMN-C-M10	2020-07-14	0
424	AMN-14-07-20-C-M10	Ait Mnad	intervention	Field	AMN-C-M10	2020-07-14	0
425	AMN-14-07-20-C-M10	Ait Mnad	intervention	Field	AMN-C-M10	2020-07-14	0
426	AMN-15-07-20-C-M02	Ait Mnad	intervention	Field	AMN-C-M02	2020-07-15	0
427	AMN-15-07-20-C-M02	Ait Mnad	intervention	Field	AMN-C-M02	2020-07-15	0
428	AMN-15-07-20-C-M02	Ait Mnad	intervention	Field	AMN-C-M02	2020-07-15	0
429	AMN-15-07-20-C-M02	Ait Mnad	intervention	Field	AMN-C-M02	2020-07-15	0
430	AMN-15-07-20-C-M02	Ait Mnad	intervention	Field	AMN-C-M02	2020-07-15	0
431	AMN-15-07-20-C-M02	Ait Mnad	intervention	Field	AMN-C-M02	2020-07-15	0
432	AMN-15-07-20-C-M03	Ait Mnad	intervention	Field	AMN-C-M03	2020-07-15	0
433	AMN-15-07-20-C-M03	Ait Mnad	intervention	Field	AMN-C-M03	2020-07-15	0
434	AMN-15-07-20-C-M03	Ait Mnad	intervention	Field	AMN-C-M03	2020-07-15	0
435	AMN-15-07-20-C-M03	Ait Mnad	intervention	Field	AMN-C-M03	2020-07-15	0
436	AMN-15-07-20-C-M03	Ait Mnad	intervention	Field	AMN-C-M03	2020-07-15	0
437	AMN-15-07-20-C-M03	Ait Mnad	intervention	Field	AMN-C-M03	2020-07-15	0
438	AMN-15-07-20-C-M03	Ait Mnad	intervention	Field	AMN-C-M03	2020-07-15	0
439	AMN-15-07-20-C-M03	Ait Mnad	intervention	Field	AMN-C-M03	2020-07-15	0
440	AMN-15-07-20-C-M04	Ait Mnad	intervention	Field	AMN-C-M04	2020-07-15	0
441	AMN-15-07-20-C-M04	Ait Mnad	intervention	Field	AMN-C-M04	2020-07-15	0
442	AMN-15-07-20-C-M04	Ait Mnad	intervention	Field	AMN-C-M04	2020-07-15	0
443	AMN-15-07-20-C-M04	Ait Mnad	intervention	Field	AMN-C-M04	2020-07-15	0
444	AMN-15-07-20-C-M04	Ait Mnad	intervention	Field	AMN-C-M04	2020-07-15	0
445	AMN-15-07-20-C-M04	Ait Mnad	intervention	Field	AMN-C-M04	2020-07-15	0
446	AMN-15-07-20-C-M04	Ait Mnad	intervention	Field	AMN-C-M04	2020-07-15	0
447	AMN-15-07-20-C-M04	Ait Mnad	intervention	Field	AMN-C-M04	2020-07-15	0
448	AMN-15-07-20-C-M04	Ait Mnad	intervention	Field	AMN-C-M04	2020-07-15	0
449	AMN-15-07-20-C-M04	Ait Mnad	intervention	Field	AMN-C-M04	2020-07-15	0
450	AMN-15-07-20-C-M04	Ait Mnad	intervention	Field	AMN-C-M04	2020-07-15	0
451	AMN-15-07-20-C-M04	Ait Mnad	intervention	Field	AMN-C-M04	2020-07-15	0
452	AMN-15-07-20-C-M04	Ait Mnad	intervention	Field	AMN-C-M04	2020-07-15	0
453	AMN-15-07-20-C-M04	Ait Mnad	intervention	Field	AMN-C-M04	2020-07-15	0
454	AMN-15-07-20-C-M04	Ait Mnad	intervention	Field	AMN-C-M04	2020-07-15	0
455	AMN-15-07-20-C-M06	Ait Mnad	intervention	Field	AMN-C-M06	2020-07-15	0
456	AMN-15-07-20-C-M07	Ait Mnad	intervention	Field	AMN-C-M07	2020-07-15	0
457	AMN-15-07-20-C-M07	Ait Mnad	intervention	Field	AMN-C-M07	2020-07-15	0
458	AMN-15-07-20-C-M07	Ait Mnad	intervention	Field	AMN-C-M07	2020-07-15	0
459	AMN-15-07-20-C-M07	Ait Mnad	intervention	Field	AMN-C-M07	2020-07-15	0
460	AMN-15-07-20-C-M07	Ait Mnad	intervention	Field	AMN-C-M07	2020-07-15	0
461	AMN-15-07-20-C-M07	Ait Mnad	intervention	Field	AMN-C-M07	2020-07-15	0
462	AMN-15-07-20-C-M10	Ait Mnad	intervention	Field	AMN-C-M10	2020-07-15	0
463	BOZ-13-07-20-C-M02	Bouzergane	control	Field	BOZ-C-M02	2020-07-13	0
464	BOZ-13-07-20-C-M02	Bouzergane	control	Field	BOZ-C-M02	2020-07-13	0
465	BOZ-13-07-20-C-M02	Bouzergane	control	Field	BOZ-C-M02	2020-07-13	0
466	BOZ-13-07-20-C-M03	Bouzergane	control	Field	BOZ-C-M03	2020-07-13	0
467	BOZ-13-07-20-C-M03	Bouzergane	control	Field	BOZ-C-M03	2020-07-13	0
468	BOZ-13-07-20-C-M03	Bouzergane	control	Field	BOZ-C-M03	2020-07-13	0
469	BOZ-13-07-20-C-M04	Bouzergane	control	Field	BOZ-C-M04	2020-07-13	0
470	BOZ-13-07-20-C-M04	Bouzergane	control	Field	BOZ-C-M04	2020-07-13	0
471	BOZ-13-07-20-C-M04	Bouzergane	control	Field	BOZ-C-M04	2020-07-13	0
472	BOZ-13-07-20-C-M05	Bouzergane	control	Field	BOZ-C-M05	2020-07-13	0
473	BOZ-13-07-20-C-M05	Bouzergane	control	Field	BOZ-C-M05	2020-07-13	0
474	BOZ-13-07-20-C-M06	Bouzergane	control	Field	BOZ-C-M06	2020-07-13	0
475	BOZ-13-07-20-C-M10	Bouzergane	control	Field	BOZ-C-M10	2020-07-13	0
476	BOZ-14-07-20-C-M06	Bouzergane	control	Field	BOZ-C-M06	2020-07-14	0
477	BOZ-14-07-20-C-M09	Bouzergane	control	Field	BOZ-C-M09	2020-07-14	0
478	BOZ-15-07-20-C-M01	Bouzergane	control	Field	BOZ-C-M01	2020-07-15	0
479	BOZ-15-07-20-C-M01	Bouzergane	control	Field	BOZ-C-M01	2020-07-15	0
480	BOZ-15-07-20-C-M01	Bouzergane	control	Field	BOZ-C-M01	2020-07-15	0
481	BOZ-15-07-20-C-M03	Bouzergane	control	Field	BOZ-C-M03	2020-07-15	0
482	BOZ-15-07-20-C-M03	Bouzergane	control	Field	BOZ-C-M03	2020-07-15	0
483	BOZ-15-07-20-C-M03	Bouzergane	control	Field	BOZ-C-M03	2020-07-15	0
484	BOZ-15-07-20-C-M03	Bouzergane	control	Field	BOZ-C-M03	2020-07-15	0
485	BOZ-15-07-20-C-M05	Bouzergane	control	Field	BOZ-C-M05	2020-07-15	0
486	BOZ-15-07-20-C-M05	Bouzergane	control	Field	BOZ-C-M05	2020-07-15	0
487	BOZ-15-07-20-C-M05	Bouzergane	control	Field	BOZ-C-M05	2020-07-15	0
488	BOZ-15-07-20-C-M06	Bouzergane	control	Field	BOZ-C-M06	2020-07-15	0
489	BOZ-15-07-20-C-M06	Bouzergane	control	Field	BOZ-C-M06	2020-07-15	0
490	BOZ-15-07-20-C-M06	Bouzergane	control	Field	BOZ-C-M06	2020-07-15	0
491	BOZ-15-07-20-C-M06	Bouzergane	control	Field	BOZ-C-M06	2020-07-15	0
492	BOZ-15-07-20-C-M06	Bouzergane	control	Field	BOZ-C-M06	2020-07-15	0
493	BOZ-15-07-20-C-M06	Bouzergane	control	Field	BOZ-C-M06	2020-07-15	0
494	BOZ-15-07-20-C-M07	Bouzergane	control	Field	BOZ-C-M07	2020-07-15	0
495	BOZ-15-07-20-C-M07	Bouzergane	control	Field	BOZ-C-M07	2020-07-15	1
496	BOZ-15-07-20-C-M07	Bouzergane	control	Field	BOZ-C-M07	2020-07-15	1
497	BOZ-15-07-20-C-M08	Bouzergane	control	Field	BOZ-C-M08	2020-07-15	0
498	BOZ-15-07-20-C-M08	Bouzergane	control	Field	BOZ-C-M08	2020-07-15	0
499	BOZ-15-07-20-C-M08	Bouzergane	control	Field	BOZ-C-M08	2020-07-15	0
500	BOZ-15-07-20-C-M09	Bouzergane	control	Field	BOZ-C-M09	2020-07-15	0
501	BOZ-15-07-20-C-M09	Bouzergane	control	Field	BOZ-C-M09	2020-07-15	0
502	BOZ-15-07-20-C-M09	Bouzergane	control	Field	BOZ-C-M09	2020-07-15	0
503	BOZ-15-07-20-C-M09	Bouzergane	control	Field	BOZ-C-M09	2020-07-15	0
504	BOZ-15-07-20-C-M09	Bouzergane	control	Field	BOZ-C-M09	2020-07-15	0
505	BOZ-15-07-20-C-M09	Bouzergane	control	Field	BOZ-C-M09	2020-07-15	0
506	BOZ-15-07-20-C-M10	Bouzergane	control	Field	BOZ-C-M10	2020-07-15	0
507	BOZ-15-07-20-C-M10	Bouzergane	control	Field	BOZ-C-M10	2020-07-15	0
508	BOZ-15-07-20-C-M10	Bouzergane	control	Field	BOZ-C-M10	2020-07-15	0
509	OMS-13-07-20-C-M01	Oulad Msaad	intervention	Field	OMS-C-M01	2020-07-13	0
510	OMS-13-07-20-C-M01	Oulad Msaad	intervention	Field	OMS-C-M01	2020-07-13	0
511	OMS-13-07-20-C-M01	Oulad Msaad	intervention	Field	OMS-C-M01	2020-07-13	0
512	OMS-13-07-20-C-M01	Oulad Msaad	intervention	Field	OMS-C-M01	2020-07-13	0
513	OMS-13-07-20-C-M01	Oulad Msaad	intervention	Field	OMS-C-M01	2020-07-13	0
514	OMS-13-07-20-C-M01	Oulad Msaad	intervention	Field	OMS-C-M01	2020-07-13	0
515	OMS-13-07-20-C-M01	Oulad Msaad	intervention	Field	OMS-C-M01	2020-07-13	0
516	OMS-13-07-20-C-M01	Oulad Msaad	intervention	Field	OMS-C-M01	2020-07-13	0
517	OMS-13-07-20-C-M01	Oulad Msaad	intervention	Field	OMS-C-M01	2020-07-13	0
518	OMS-13-07-20-C-M01	Oulad Msaad	intervention	Field	OMS-C-M01	2020-07-13	0
519	OMS-13-07-20-C-M01	Oulad Msaad	intervention	Field	OMS-C-M01	2020-07-13	0
520	OMS-13-07-20-C-M01	Oulad Msaad	intervention	Field	OMS-C-M01	2020-07-13	0
521	OMS-13-07-20-C-M02	Oulad Msaad	intervention	Field	OMS-C-M02	2020-07-13	0
522	OMS-13-07-20-C-M02	Oulad Msaad	intervention	Field	OMS-C-M02	2020-07-13	0
523	OMS-13-07-20-C-M02	Oulad Msaad	intervention	Field	OMS-C-M02	2020-07-13	0
524	OMS-13-07-20-C-M02	Oulad Msaad	intervention	Field	OMS-C-M02	2020-07-13	0
525	OMS-13-07-20-C-M02	Oulad Msaad	intervention	Field	OMS-C-M02	2020-07-13	0
526	OMS-13-07-20-C-M02	Oulad Msaad	intervention	Field	OMS-C-M02	2020-07-13	0
527	OMS-13-07-20-C-M02	Oulad Msaad	intervention	Field	OMS-C-M02	2020-07-13	0
528	OMS-13-07-20-C-M03	Oulad Msaad	intervention	Field	OMS-C-M03	2020-07-13	0
529	OMS-13-07-20-C-M03	Oulad Msaad	intervention	Field	OMS-C-M03	2020-07-13	0
530	OMS-13-07-20-C-M03	Oulad Msaad	intervention	Field	OMS-C-M03	2020-07-13	0
531	OMS-13-07-20-C-M03	Oulad Msaad	intervention	Field	OMS-C-M03	2020-07-13	0
532	OMS-13-07-20-C-M03	Oulad Msaad	intervention	Field	OMS-C-M03	2020-07-13	0
533	OMS-13-07-20-C-M03	Oulad Msaad	intervention	Field	OMS-C-M03	2020-07-13	0
534	OMS-13-07-20-C-M03	Oulad Msaad	intervention	Field	OMS-C-M03	2020-07-13	0
535	OMS-13-07-20-C-M03	Oulad Msaad	intervention	Field	OMS-C-M03	2020-07-13	0
536	OMS-13-07-20-C-M03	Oulad Msaad	intervention	Field	OMS-C-M03	2020-07-13	0
537	OMS-13-07-20-C-M03	Oulad Msaad	intervention	Field	OMS-C-M03	2020-07-13	0
538	OMS-13-07-20-C-M03	Oulad Msaad	intervention	Field	OMS-C-M03	2020-07-13	0
539	OMS-13-07-20-C-M03	Oulad Msaad	intervention	Field	OMS-C-M03	2020-07-13	0
540	OMS-13-07-20-C-M03	Oulad Msaad	intervention	Field	OMS-C-M03	2020-07-13	0
541	OMS-13-07-20-C-M03	Oulad Msaad	intervention	Field	OMS-C-M03	2020-07-13	0
542	OMS-13-07-20-C-M05	Oulad Msaad	intervention	Field	OMS-C-M05	2020-07-13	0
543	OMS-13-07-20-C-M05	Oulad Msaad	intervention	Field	OMS-C-M05	2020-07-13	0
544	OMS-13-07-20-C-M05	Oulad Msaad	intervention	Field	OMS-C-M05	2020-07-13	0
545	OMS-13-07-20-C-M08	Oulad Msaad	intervention	Field	OMS-C-M08	2020-07-13	0
546	OMS-13-07-20-C-M08	Oulad Msaad	intervention	Field	OMS-C-M08	2020-07-13	0
547	OMS-13-07-20-C-M08	Oulad Msaad	intervention	Field	OMS-C-M08	2020-07-13	0
548	OMS-13-07-20-C-M08	Oulad Msaad	intervention	Field	OMS-C-M08	2020-07-13	0
549	OMS-13-07-20-C-M09	Oulad Msaad	intervention	Field	OMS-C-M09	2020-07-13	0
550	OMS-13-07-20-C-M09	Oulad Msaad	intervention	Field	OMS-C-M09	2020-07-13	1
551	OMS-13-07-20-C-M09	Oulad Msaad	intervention	Field	OMS-C-M09	2020-07-13	0
552	OMS-13-07-20-C-M09	Oulad Msaad	intervention	Field	OMS-C-M09	2020-07-13	0
553	OMS-13-07-20-C-M09	Oulad Msaad	intervention	Field	OMS-C-M09	2020-07-13	0
554	OMS-13-07-20-C-M09	Oulad Msaad	intervention	Field	OMS-C-M09	2020-07-13	0
555	OMS-13-07-20-C-M09	Oulad Msaad	intervention	Field	OMS-C-M09	2020-07-13	0
556	OMS-13-07-20-C-M09	Oulad Msaad	intervention	Field	OMS-C-M09	2020-07-13	0
557	OMS-13-07-20-C-M09	Oulad Msaad	intervention	Field	OMS-C-M09	2020-07-13	0
558	OMS-13-07-20-C-M10	Oulad Msaad	intervention	Field	OMS-C-M10	2020-07-13	0
559	OMS-13-07-20-C-M10	Oulad Msaad	intervention	Field	OMS-C-M10	2020-07-13	0
560	OMS-13-07-20-C-M10	Oulad Msaad	intervention	Field	OMS-C-M10	2020-07-13	0
561	OMS-13-07-20-C-M10	Oulad Msaad	intervention	Field	OMS-C-M10	2020-07-13	0
562	OMS-14-07-20-C-M01	Oulad Msaad	intervention	Field	OMS-C-M01	2020-07-14	0
563	OMS-14-07-20-C-M01	Oulad Msaad	intervention	Field	OMS-C-M01	2020-07-14	0
564	OMS-14-07-20-C-M01	Oulad Msaad	intervention	Field	OMS-C-M01	2020-07-14	0
565	OMS-14-07-20-C-M01	Oulad Msaad	intervention	Field	OMS-C-M01	2020-07-14	0
566	OMS-14-07-20-C-M01	Oulad Msaad	intervention	Field	OMS-C-M01	2020-07-14	0
567	OMS-14-07-20-C-M01	Oulad Msaad	intervention	Field	OMS-C-M01	2020-07-14	0
568	OMS-14-07-20-C-M01	Oulad Msaad	intervention	Field	OMS-C-M01	2020-07-14	0
569	OMS-14-07-20-C-M02	Oulad Msaad	intervention	Field	OMS-C-M02	2020-07-14	0
570	OMS-14-07-20-C-M02	Oulad Msaad	intervention	Field	OMS-C-M02	2020-07-14	0
571	OMS-14-07-20-C-M02	Oulad Msaad	intervention	Field	OMS-C-M02	2020-07-14	0
572	OMS-14-07-20-C-M02	Oulad Msaad	intervention	Field	OMS-C-M02	2020-07-14	0
573	OMS-14-07-20-C-M02	Oulad Msaad	intervention	Field	OMS-C-M02	2020-07-14	0
574	OMS-14-07-20-C-M02	Oulad Msaad	intervention	Field	OMS-C-M02	2020-07-14	0
575	OMS-14-07-20-C-M02	Oulad Msaad	intervention	Field	OMS-C-M02	2020-07-14	0
576	OMS-14-07-20-C-M02	Oulad Msaad	intervention	Field	OMS-C-M02	2020-07-14	0
577	OMS-14-07-20-C-M02	Oulad Msaad	intervention	Field	OMS-C-M02	2020-07-14	0
578	OMS-14-07-20-C-M02	Oulad Msaad	intervention	Field	OMS-C-M02	2020-07-14	0
579	OMS-14-07-20-C-M02	Oulad Msaad	intervention	Field	OMS-C-M02	2020-07-14	0
580	OMS-14-07-20-C-M02	Oulad Msaad	intervention	Field	OMS-C-M02	2020-07-14	0
581	OMS-14-07-20-C-M03	Oulad Msaad	intervention	Field	OMS-C-M03	2020-07-14	0
582	OMS-14-07-20-C-M03	Oulad Msaad	intervention	Field	OMS-C-M03	2020-07-14	0
583	OMS-14-07-20-C-M03	Oulad Msaad	intervention	Field	OMS-C-M03	2020-07-14	0
584	OMS-14-07-20-C-M03	Oulad Msaad	intervention	Field	OMS-C-M03	2020-07-14	0
585	OMS-14-07-20-C-M06	Oulad Msaad	intervention	Field	OMS-C-M06	2020-07-14	0
586	OMS-14-07-20-C-M06	Oulad Msaad	intervention	Field	OMS-C-M06	2020-07-14	0
587	OMS-14-07-20-C-M06	Oulad Msaad	intervention	Field	OMS-C-M06	2020-07-14	0
588	OMS-14-07-20-C-M06	Oulad Msaad	intervention	Field	OMS-C-M06	2020-07-14	0
589	OMS-14-07-20-C-M06	Oulad Msaad	intervention	Field	OMS-C-M06	2020-07-14	0
590	OMS-14-07-20-C-M06	Oulad Msaad	intervention	Field	OMS-C-M06	2020-07-14	0
591	OMS-14-07-20-C-M06	Oulad Msaad	intervention	Field	OMS-C-M06	2020-07-14	0
592	OMS-14-07-20-C-M06	Oulad Msaad	intervention	Field	OMS-C-M06	2020-07-14	0
593	OMS-14-07-20-C-M07	Oulad Msaad	intervention	Field	OMS-C-M07	2020-07-14	0
594	OMS-14-07-20-C-M07	Oulad Msaad	intervention	Field	OMS-C-M07	2020-07-14	0
595	OMS-14-07-20-C-M07	Oulad Msaad	intervention	Field	OMS-C-M07	2020-07-14	0
596	OMS-14-07-20-C-M07	Oulad Msaad	intervention	Field	OMS-C-M07	2020-07-14	0
597	OMS-14-07-20-C-M07	Oulad Msaad	intervention	Field	OMS-C-M07	2020-07-14	0
598	OMS-15-07-20-C-M01	Oulad Msaad	intervention	Field	OMS-C-M01	2020-07-15	0
599	OMS-15-07-20-C-M01	Oulad Msaad	intervention	Field	OMS-C-M01	2020-07-15	0
600	OMS-15-07-20-C-M01	Oulad Msaad	intervention	Field	OMS-C-M01	2020-07-15	0
601	OMS-15-07-20-C-M01	Oulad Msaad	intervention	Field	OMS-C-M01	2020-07-15	0
602	OMS-15-07-20-C-M01	Oulad Msaad	intervention	Field	OMS-C-M01	2020-07-15	0
603	OMS-15-07-20-C-M01	Oulad Msaad	intervention	Field	OMS-C-M01	2020-07-15	0
604	OMS-15-07-20-C-M01	Oulad Msaad	intervention	Field	OMS-C-M01	2020-07-15	0
605	OMS-15-07-20-C-M02	Oulad Msaad	intervention	Field	OMS-C-M02	2020-07-15	0
606	OMS-15-07-20-C-M02	Oulad Msaad	intervention	Field	OMS-C-M02	2020-07-15	0
607	OMS-15-07-20-C-M02	Oulad Msaad	intervention	Field	OMS-C-M02	2020-07-15	0
608	OMS-15-07-20-C-M02	Oulad Msaad	intervention	Field	OMS-C-M02	2020-07-15	1
609	OMS-15-07-20-C-M02	Oulad Msaad	intervention	Field	OMS-C-M02	2020-07-15	0
610	OMS-15-07-20-C-M02	Oulad Msaad	intervention	Field	OMS-C-M02	2020-07-15	0
611	OMS-15-07-20-C-M02	Oulad Msaad	intervention	Field	OMS-C-M02	2020-07-15	0
612	OMS-15-07-20-C-M04	Oulad Msaad	intervention	Field	OMS-C-M04	2020-07-15	0
613	OMS-15-07-20-C-M04	Oulad Msaad	intervention	Field	OMS-C-M04	2020-07-15	0
614	OMS-15-07-20-C-M04	Oulad Msaad	intervention	Field	OMS-C-M04	2020-07-15	0
615	OMS-15-07-20-C-M04	Oulad Msaad	intervention	Field	OMS-C-M04	2020-07-15	0
616	OMS-15-07-20-C-M04	Oulad Msaad	intervention	Field	OMS-C-M04	2020-07-15	0
617	OMS-15-07-20-C-M04	Oulad Msaad	intervention	Field	OMS-C-M04	2020-07-15	0
618	OMS-15-07-20-C-M04	Oulad Msaad	intervention	Field	OMS-C-M04	2020-07-15	0
619	OMS-15-07-20-C-M04	Oulad Msaad	intervention	Field	OMS-C-M04	2020-07-15	0
620	OMS-15-07-20-C-M04	Oulad Msaad	intervention	Field	OMS-C-M04	2020-07-15	0
621	OMS-15-07-20-C-M04	Oulad Msaad	intervention	Field	OMS-C-M04	2020-07-15	0
622	OMS-15-07-20-C-M05	Oulad Msaad	intervention	Field	OMS-C-M05	2020-07-15	0
623	OMS-15-07-20-C-M05	Oulad Msaad	intervention	Field	OMS-C-M05	2020-07-15	0
624	OMS-15-07-20-C-M07	Oulad Msaad	intervention	Field	OMS-C-M07	2020-07-15	0
625	OMS-15-07-20-C-M07	Oulad Msaad	intervention	Field	OMS-C-M07	2020-07-15	0
626	OMS-15-07-20-C-M07	Oulad Msaad	intervention	Field	OMS-C-M07	2020-07-15	0
627	OMS-15-07-20-C-M07	Oulad Msaad	intervention	Field	OMS-C-M07	2020-07-15	0
628	OMS-15-07-20-C-M07	Oulad Msaad	intervention	Field	OMS-C-M07	2020-07-15	0
629	OMS-15-07-20-C-M08	Oulad Msaad	intervention	Field	OMS-C-M08	2020-07-15	0
630	OMS-15-07-20-C-M09	Oulad Msaad	intervention	Field	OMS-C-M09	2020-07-15	0
631	TSL-13-07-20-C-M01	Timsla	control	Field	TSL-C-M01	2020-07-13	0
632	TSL-13-07-20-C-M01	Timsla	control	Field	TSL-C-M01	2020-07-13	0
633	TSL-13-07-20-C-M02	Timsla	control	Field	TSL-C-M02	2020-07-13	0
634	TSL-13-07-20-C-M02	Timsla	control	Field	TSL-C-M02	2020-07-13	0
635	TSL-13-07-20-C-M04	Timsla	control	Field	TSL-C-M04	2020-07-13	0
636	TSL-13-07-20-C-M04	Timsla	control	Field	TSL-C-M04	2020-07-13	0
637	TSL-13-07-20-C-M04	Timsla	control	Field	TSL-C-M04	2020-07-13	0
638	TSL-13-07-20-C-M04	Timsla	control	Field	TSL-C-M04	2020-07-13	0
639	TSL-13-07-20-C-M08	Timsla	control	Field	TSL-C-M08	2020-07-13	0
640	TSL-13-07-20-C-M08	Timsla	control	Field	TSL-C-M08	2020-07-13	0
641	TSL-13-07-20-C-M09	Timsla	control	Field	TSL-C-M09	2020-07-13	0
642	TSL-13-07-20-C-M09	Timsla	control	Field	TSL-C-M09	2020-07-13	0
643	TSL-13-07-20-C-M09	Timsla	control	Field	TSL-C-M09	2020-07-13	0
644	TSL-13-07-20-C-M09	Timsla	control	Field	TSL-C-M09	2020-07-13	0
645	TSL-13-07-20-C-M10	Timsla	control	Field	TSL-C-M10	2020-07-13	0
646	TSL-13-07-20-C-M10	Timsla	control	Field	TSL-C-M10	2020-07-13	0
647	TSL-14-07-20-C-M01	Timsla	control	Field	TSL-C-M01	2020-07-14	0
648	TSL-14-07-20-C-M01	Timsla	control	Field	TSL-C-M01	2020-07-14	0
649	TSL-14-07-20-C-M06	Timsla	control	Field	TSL-C-M06	2020-07-14	0
650	TSL-15-07-20-C-M01	Timsla	control	Field	TSL-C-M01	2020-07-15	0
651	TSL-15-07-20-C-M03	Timsla	control	Field	TSL-C-M03	2020-07-15	0
652	TSL-15-07-20-C-M09	Timsla	control	Field	TSL-C-M09	2020-07-15	0
653	AMN-20-07-20-C-M01	Ait Mnad	intervention	Field	AMN-C-M01	2020-07-20	0
654	AMN-20-07-20-C-M01	Ait Mnad	intervention	Field	AMN-C-M01	2020-07-20	0
655	AMN-20-07-20-C-M02	Ait Mnad	intervention	Field	AMN-C-M02	2020-07-20	0
656	AMN-20-07-20-C-M03	Ait Mnad	intervention	Field	AMN-C-M03	2020-07-20	0
657	AMN-20-07-20-C-M03	Ait Mnad	intervention	Field	AMN-C-M03	2020-07-20	0
658	AMN-20-07-20-C-M03	Ait Mnad	intervention	Field	AMN-C-M03	2020-07-20	0
659	AMN-20-07-20-C-M06	Ait Mnad	intervention	Field	AMN-C-M06	2020-07-20	0
660	AMN-20-07-20-C-M06	Ait Mnad	intervention	Field	AMN-C-M06	2020-07-20	0
661	AMN-20-07-20-C-M06	Ait Mnad	intervention	Field	AMN-C-M06	2020-07-20	0
662	AMN-20-07-20-C-M06	Ait Mnad	intervention	Field	AMN-C-M06	2020-07-20	0
663	AMN-20-07-20-C-M06	Ait Mnad	intervention	Field	AMN-C-M06	2020-07-20	0
664	AMN-20-07-20-C-M06	Ait Mnad	intervention	Field	AMN-C-M06	2020-07-20	0
665	AMN-20-07-20-C-M06	Ait Mnad	intervention	Field	AMN-C-M06	2020-07-20	0
666	AMN-20-07-20-C-M06	Ait Mnad	intervention	Field	AMN-C-M06	2020-07-20	0
667	AMN-20-07-20-C-M06	Ait Mnad	intervention	Field	AMN-C-M06	2020-07-20	0
668	AMN-20-07-20-C-M07	Ait Mnad	intervention	Field	AMN-C-M07	2020-07-20	0
669	AMN-20-07-20-C-M07	Ait Mnad	intervention	Field	AMN-C-M07	2020-07-20	0
670	AMN-20-07-20-C-M07	Ait Mnad	intervention	Field	AMN-C-M07	2020-07-20	0
671	AMN-20-07-20-C-M08	Ait Mnad	intervention	Field	AMN-C-M08	2020-07-20	0
672	AMN-20-07-20-C-M08	Ait Mnad	intervention	Field	AMN-C-M08	2020-07-20	0
673	AMN-20-07-20-C-M08	Ait Mnad	intervention	Field	AMN-C-M08	2020-07-20	0
674	AMN-20-07-20-C-M08	Ait Mnad	intervention	Field	AMN-C-M08	2020-07-20	0
675	AMN-21-07-20-C-M01	Ait Mnad	intervention	Field	AMN-C-M01	2020-07-21	0
676	AMN-21-07-20-C-M02	Ait Mnad	intervention	Field	AMN-C-M02	2020-07-21	0
677	AMN-21-07-20-C-M02	Ait Mnad	intervention	Field	AMN-C-M02	2020-07-21	0
678	AMN-21-07-20-C-M02	Ait Mnad	intervention	Field	AMN-C-M02	2020-07-21	0
679	AMN-21-07-20-C-M02	Ait Mnad	intervention	Field	AMN-C-M02	2020-07-21	0
680	AMN-21-07-20-C-M04	Ait Mnad	intervention	Field	AMN-C-M04	2020-07-21	0
681	AMN-21-07-20-C-M05	Ait Mnad	intervention	Field	AMN-C-M05	2020-07-21	0
682	AMN-21-07-20-C-M05	Ait Mnad	intervention	Field	AMN-C-M05	2020-07-21	0
683	AMN-21-07-20-C-M05	Ait Mnad	intervention	Field	AMN-C-M05	2020-07-21	0
684	AMN-21-07-20-C-M05	Ait Mnad	intervention	Field	AMN-C-M05	2020-07-21	0
685	AMN-21-07-20-C-M05	Ait Mnad	intervention	Field	AMN-C-M05	2020-07-21	0
686	AMN-21-07-20-C-M05	Ait Mnad	intervention	Field	AMN-C-M05	2020-07-21	0
687	AMN-21-07-20-C-M05	Ait Mnad	intervention	Field	AMN-C-M05	2020-07-21	0
688	AMN-21-07-20-C-M06	Ait Mnad	intervention	Field	AMN-C-M06	2020-07-21	0
689	AMN-21-07-20-C-M06	Ait Mnad	intervention	Field	AMN-C-M06	2020-07-21	0
690	AMN-21-07-20-C-M06	Ait Mnad	intervention	Field	AMN-C-M06	2020-07-21	0
691	AMN-21-07-20-C-M07	Ait Mnad	intervention	Field	AMN-C-M07	2020-07-21	0
692	AMN-21-07-20-C-M07	Ait Mnad	intervention	Field	AMN-C-M07	2020-07-21	0
693	AMN-21-07-20-C-M07	Ait Mnad	intervention	Field	AMN-C-M07	2020-07-21	0
694	AMN-21-07-20-C-M07	Ait Mnad	intervention	Field	AMN-C-M07	2020-07-21	0
695	AMN-21-07-20-C-M07	Ait Mnad	intervention	Field	AMN-C-M07	2020-07-21	0
696	AMN-21-07-20-C-M07	Ait Mnad	intervention	Field	AMN-C-M07	2020-07-21	0
697	AMN-21-07-20-C-M07	Ait Mnad	intervention	Field	AMN-C-M07	2020-07-21	0
698	AMN-21-07-20-C-M08	Ait Mnad	intervention	Field	AMN-C-M08	2020-07-21	0
699	AMN-21-07-20-C-M08	Ait Mnad	intervention	Field	AMN-C-M08	2020-07-21	0
700	AMN-21-07-20-C-M08	Ait Mnad	intervention	Field	AMN-C-M08	2020-07-21	0
701	AMN-21-07-20-C-M08	Ait Mnad	intervention	Field	AMN-C-M08	2020-07-21	0
702	AMN-22-07-20-C-M01	Ait Mnad	intervention	Field	AMN-C-M01	2020-07-22	0
703	AMN-22-07-20-C-M01	Ait Mnad	intervention	Field	AMN-C-M01	2020-07-22	0
704	AMN-22-07-20-C-M01	Ait Mnad	intervention	Field	AMN-C-M01	2020-07-22	0
705	AMN-22-07-20-C-M01	Ait Mnad	intervention	Field	AMN-C-M01	2020-07-22	0
706	AMN-22-07-20-C-M01	Ait Mnad	intervention	Field	AMN-C-M01	2020-07-22	0
707	AMN-22-07-20-C-M02	Ait Mnad	intervention	Field	AMN-C-M02	2020-07-22	0
708	AMN-22-07-20-C-M02	Ait Mnad	intervention	Field	AMN-C-M02	2020-07-22	0
709	AMN-22-07-20-C-M02	Ait Mnad	intervention	Field	AMN-C-M02	2020-07-22	0
710	AMN-22-07-20-C-M02	Ait Mnad	intervention	Field	AMN-C-M02	2020-07-22	0
711	AMN-22-07-20-C-M02	Ait Mnad	intervention	Field	AMN-C-M02	2020-07-22	0
712	AMN-22-07-20-C-M03	Ait Mnad	intervention	Field	AMN-C-M03	2020-07-22	0
713	AMN-22-07-20-C-M03	Ait Mnad	intervention	Field	AMN-C-M03	2020-07-22	0
714	AMN-22-07-20-C-M04	Ait Mnad	intervention	Field	AMN-C-M04	2020-07-22	0
715	AMN-22-07-20-C-M04	Ait Mnad	intervention	Field	AMN-C-M04	2020-07-22	0
716	AMN-22-07-20-C-M04	Ait Mnad	intervention	Field	AMN-C-M04	2020-07-22	0
717	AMN-22-07-20-C-M04	Ait Mnad	intervention	Field	AMN-C-M04	2020-07-22	0
718	AMN-22-07-20-C-M05	Ait Mnad	intervention	Field	AMN-C-M05	2020-07-22	0
719	AMN-22-07-20-C-M05	Ait Mnad	intervention	Field	AMN-C-M05	2020-07-22	0
720	AMN-22-07-20-C-M05	Ait Mnad	intervention	Field	AMN-C-M05	2020-07-22	0
721	AMN-22-07-20-C-M05	Ait Mnad	intervention	Field	AMN-C-M05	2020-07-22	0
722	AMN-22-07-20-C-M05	Ait Mnad	intervention	Field	AMN-C-M05	2020-07-22	0
723	AMN-22-07-20-C-M05	Ait Mnad	intervention	Field	AMN-C-M05	2020-07-22	0
724	AMN-22-07-20-C-M05	Ait Mnad	intervention	Field	AMN-C-M05	2020-07-22	0
725	AMN-22-07-20-C-M05	Ait Mnad	intervention	Field	AMN-C-M05	2020-07-22	0
726	AMN-22-07-20-C-M05	Ait Mnad	intervention	Field	AMN-C-M05	2020-07-22	0
727	AMN-22-07-20-C-M06	Ait Mnad	intervention	Field	AMN-C-M06	2020-07-22	0
728	AMN-22-07-20-C-M06	Ait Mnad	intervention	Field	AMN-C-M06	2020-07-22	0
729	AMN-22-07-20-C-M06	Ait Mnad	intervention	Field	AMN-C-M06	2020-07-22	0
730	AMN-22-07-20-C-M06	Ait Mnad	intervention	Field	AMN-C-M06	2020-07-22	0
731	AMN-22-07-20-C-M06	Ait Mnad	intervention	Field	AMN-C-M06	2020-07-22	0
732	AMN-22-07-20-C-M06	Ait Mnad	intervention	Field	AMN-C-M06	2020-07-22	0
733	AMN-22-07-20-C-M06	Ait Mnad	intervention	Field	AMN-C-M06	2020-07-22	0
734	AMN-22-07-20-C-M06	Ait Mnad	intervention	Field	AMN-C-M06	2020-07-22	0
735	AMN-22-07-20-C-M06	Ait Mnad	intervention	Field	AMN-C-M06	2020-07-22	0
736	AMN-22-07-20-C-M06	Ait Mnad	intervention	Field	AMN-C-M06	2020-07-22	0
737	AMN-22-07-20-C-M07	Ait Mnad	intervention	Field	AMN-C-M07	2020-07-22	0
738	AMN-22-07-20-C-M07	Ait Mnad	intervention	Field	AMN-C-M07	2020-07-22	0
739	AMN-22-07-20-C-M07	Ait Mnad	intervention	Field	AMN-C-M07	2020-07-22	0
740	AMN-22-07-20-C-M07	Ait Mnad	intervention	Field	AMN-C-M07	2020-07-22	0
741	AMN-22-07-20-C-M07	Ait Mnad	intervention	Field	AMN-C-M07	2020-07-22	0
742	AMN-22-07-20-C-M08	Ait Mnad	intervention	Field	AMN-C-M08	2020-07-22	0
743	AMN-22-07-20-C-M08	Ait Mnad	intervention	Field	AMN-C-M08	2020-07-22	0
744	AMN-22-07-20-C-M08	Ait Mnad	intervention	Field	AMN-C-M08	2020-07-22	0
745	AMN-22-07-20-C-M08	Ait Mnad	intervention	Field	AMN-C-M08	2020-07-22	0
746	AMN-22-07-20-C-M09	Ait Mnad	intervention	Field	AMN-C-M09	2020-07-22	0
747	BOZ-20-07-20-C-M01	Bouzergane	control	Field	BOZ-C-M01	2020-07-20	0
748	BOZ-20-07-20-C-M01	Bouzergane	control	Field	BOZ-C-M01	2020-07-20	0
749	BOZ-20-07-20-C-M02	Bouzergane	control	Field	BOZ-C-M02	2020-07-20	0
750	BOZ-20-07-20-C-M02	Bouzergane	control	Field	BOZ-C-M02	2020-07-20	0
751	BOZ-20-07-20-C-M03	Bouzergane	control	Field	BOZ-C-M03	2020-07-20	0
752	BOZ-20-07-20-C-M03	Bouzergane	control	Field	BOZ-C-M03	2020-07-20	0
753	BOZ-20-07-20-C-M03	Bouzergane	control	Field	BOZ-C-M03	2020-07-20	0
754	BOZ-20-07-20-C-M03	Bouzergane	control	Field	BOZ-C-M03	2020-07-20	0
755	BOZ-20-07-20-C-M06	Bouzergane	control	Field	BOZ-C-M06	2020-07-20	0
756	BOZ-20-07-20-C-M06	Bouzergane	control	Field	BOZ-C-M06	2020-07-20	0
757	BOZ-20-07-20-C-M06	Bouzergane	control	Field	BOZ-C-M06	2020-07-20	0
758	BOZ-20-07-20-C-M06	Bouzergane	control	Field	BOZ-C-M06	2020-07-20	0
759	BOZ-20-07-20-C-M06	Bouzergane	control	Field	BOZ-C-M06	2020-07-20	0
760	BOZ-20-07-20-C-M06	Bouzergane	control	Field	BOZ-C-M06	2020-07-20	0
761	BOZ-20-07-20-C-M06	Bouzergane	control	Field	BOZ-C-M06	2020-07-20	0
762	BOZ-20-07-20-C-M06	Bouzergane	control	Field	BOZ-C-M06	2020-07-20	0
763	BOZ-20-07-20-C-M08	Bouzergane	control	Field	BOZ-C-M08	2020-07-20	0
764	BOZ-21-07-20-C-M01	Bouzergane	control	Field	BOZ-C-M01	2020-07-21	0
765	BOZ-21-07-20-C-M01	Bouzergane	control	Field	BOZ-C-M01	2020-07-21	0
766	BOZ-21-07-20-C-M01	Bouzergane	control	Field	BOZ-C-M01	2020-07-21	0
767	BOZ-21-07-20-C-M01	Bouzergane	control	Field	BOZ-C-M01	2020-07-21	0
768	BOZ-21-07-20-C-M01	Bouzergane	control	Field	BOZ-C-M01	2020-07-21	0
769	BOZ-21-07-20-C-M01	Bouzergane	control	Field	BOZ-C-M01	2020-07-21	0
770	BOZ-21-07-20-C-M01	Bouzergane	control	Field	BOZ-C-M01	2020-07-21	0
771	BOZ-21-07-20-C-M02	Bouzergane	control	Field	BOZ-C-M02	2020-07-21	0
772	BOZ-21-07-20-C-M03	Bouzergane	control	Field	BOZ-C-M03	2020-07-21	0
773	BOZ-21-07-20-C-M06	Bouzergane	control	Field	BOZ-C-M06	2020-07-21	0
774	BOZ-21-07-20-C-M06	Bouzergane	control	Field	BOZ-C-M06	2020-07-21	0
775	BOZ-21-07-20-C-M06	Bouzergane	control	Field	BOZ-C-M06	2020-07-21	0
776	BOZ-21-07-20-C-M07	Bouzergane	control	Field	BOZ-C-M07	2020-07-21	0
777	BOZ-21-07-20-C-M07	Bouzergane	control	Field	BOZ-C-M07	2020-07-21	0
778	BOZ-21-07-20-C-M07	Bouzergane	control	Field	BOZ-C-M07	2020-07-21	0
779	BOZ-21-07-20-C-M09	Bouzergane	control	Field	BOZ-C-M09	2020-07-21	0
780	BOZ-21-07-20-C-M09	Bouzergane	control	Field	BOZ-C-M09	2020-07-21	0
781	BOZ-21-07-20-C-M09	Bouzergane	control	Field	BOZ-C-M09	2020-07-21	0
782	BOZ-21-07-20-C-M10	Bouzergane	control	Field	BOZ-C-M10	2020-07-21	0
783	BOZ-21-07-20-C-M10	Bouzergane	control	Field	BOZ-C-M10	2020-07-21	0
784	BOZ-21-07-20-C-M10	Bouzergane	control	Field	BOZ-C-M10	2020-07-21	0
785	BOZ-22-07-20-C-M03	Bouzergane	control	Field	BOZ-C-M03	2020-07-22	0
786	BOZ-22-07-20-C-M03	Bouzergane	control	Field	BOZ-C-M03	2020-07-22	0
787	BOZ-22-07-20-C-M03	Bouzergane	control	Field	BOZ-C-M03	2020-07-22	0
788	BOZ-22-07-20-C-M04	Bouzergane	control	Field	BOZ-C-M04	2020-07-22	0
789	BOZ-22-07-20-C-M05	Bouzergane	control	Field	BOZ-C-M05	2020-07-22	0
790	BOZ-22-07-20-C-M05	Bouzergane	control	Field	BOZ-C-M05	2020-07-22	0
791	BOZ-22-07-20-C-M05	Bouzergane	control	Field	BOZ-C-M05	2020-07-22	0
792	BOZ-22-07-20-C-M06	Bouzergane	control	Field	BOZ-C-M06	2020-07-22	0
793	BOZ-22-07-20-C-M06	Bouzergane	control	Field	BOZ-C-M06	2020-07-22	0
794	BOZ-22-07-20-C-M09	Bouzergane	control	Field	BOZ-C-M09	2020-07-22	0
795	OMS-20-07-20-C-M01	Oulad Msaad	intervention	Field	OMS-C-M01	2020-07-20	0
796	OMS-20-07-20-C-M01	Oulad Msaad	intervention	Field	OMS-C-M01	2020-07-20	0
797	OMS-20-07-20-C-M01	Oulad Msaad	intervention	Field	OMS-C-M01	2020-07-20	0
798	OMS-20-07-20-C-M01	Oulad Msaad	intervention	Field	OMS-C-M01	2020-07-20	0
799	OMS-20-07-20-C-M02	Oulad Msaad	intervention	Field	OMS-C-M02	2020-07-20	0
800	OMS-20-07-20-C-M02	Oulad Msaad	intervention	Field	OMS-C-M02	2020-07-20	0
801	OMS-20-07-20-C-M02	Oulad Msaad	intervention	Field	OMS-C-M02	2020-07-20	0
802	OMS-20-07-20-C-M02	Oulad Msaad	intervention	Field	OMS-C-M02	2020-07-20	0
803	OMS-20-07-20-C-M02	Oulad Msaad	intervention	Field	OMS-C-M02	2020-07-20	0
804	OMS-20-07-20-C-M02	Oulad Msaad	intervention	Field	OMS-C-M02	2020-07-20	0
805	OMS-20-07-20-C-M02	Oulad Msaad	intervention	Field	OMS-C-M02	2020-07-20	0
806	OMS-20-07-20-C-M02	Oulad Msaad	intervention	Field	OMS-C-M02	2020-07-20	0
807	OMS-20-07-20-C-M02	Oulad Msaad	intervention	Field	OMS-C-M02	2020-07-20	0
808	OMS-20-07-20-C-M02	Oulad Msaad	intervention	Field	OMS-C-M02	2020-07-20	0
809	OMS-20-07-20-C-M02	Oulad Msaad	intervention	Field	OMS-C-M02	2020-07-20	0
810	OMS-20-07-20-C-M02	Oulad Msaad	intervention	Field	OMS-C-M02	2020-07-20	0
811	OMS-20-07-20-C-M03	Oulad Msaad	intervention	Field	OMS-C-M03	2020-07-20	0
812	OMS-20-07-20-C-M03	Oulad Msaad	intervention	Field	OMS-C-M03	2020-07-20	0
813	OMS-20-07-20-C-M03	Oulad Msaad	intervention	Field	OMS-C-M03	2020-07-20	0
814	OMS-20-07-20-C-M04	Oulad Msaad	intervention	Field	OMS-C-M04	2020-07-20	0
815	OMS-20-07-20-C-M05	Oulad Msaad	intervention	Field	OMS-C-M05	2020-07-20	0
816	OMS-20-07-20-C-M06	Oulad Msaad	intervention	Field	OMS-C-M06	2020-07-20	0
817	OMS-20-07-20-C-M06	Oulad Msaad	intervention	Field	OMS-C-M06	2020-07-20	0
818	OMS-20-07-20-C-M06	Oulad Msaad	intervention	Field	OMS-C-M06	2020-07-20	0
819	OMS-20-07-20-C-M06	Oulad Msaad	intervention	Field	OMS-C-M06	2020-07-20	0
820	OMS-20-07-20-C-M08	Oulad Msaad	intervention	Field	OMS-C-M08	2020-07-20	0
821	OMS-20-07-20-C-M08	Oulad Msaad	intervention	Field	OMS-C-M08	2020-07-20	0
822	OMS-20-07-20-C-M08	Oulad Msaad	intervention	Field	OMS-C-M08	2020-07-20	0
823	OMS-20-07-20-C-M09	Oulad Msaad	intervention	Field	OMS-C-M09	2020-07-20	0
824	OMS-20-07-20-C-M09	Oulad Msaad	intervention	Field	OMS-C-M09	2020-07-20	0
825	OMS-20-07-20-C-M09	Oulad Msaad	intervention	Field	OMS-C-M09	2020-07-20	0
826	OMS-20-07-20-C-M09	Oulad Msaad	intervention	Field	OMS-C-M09	2020-07-20	0
827	OMS-20-07-20-C-M09	Oulad Msaad	intervention	Field	OMS-C-M09	2020-07-20	0
828	OMS-21-07-20-C-M01	Oulad Msaad	intervention	Field	OMS-C-M01	2020-07-21	0
829	OMS-21-07-20-C-M02	Oulad Msaad	intervention	Field	OMS-C-M02	2020-07-21	0
830	OMS-21-07-20-C-M02	Oulad Msaad	intervention	Field	OMS-C-M02	2020-07-21	0
831	OMS-21-07-20-C-M02	Oulad Msaad	intervention	Field	OMS-C-M02	2020-07-21	0
832	OMS-21-07-20-C-M02	Oulad Msaad	intervention	Field	OMS-C-M02	2020-07-21	0
833	OMS-21-07-20-C-M02	Oulad Msaad	intervention	Field	OMS-C-M02	2020-07-21	0
834	OMS-21-07-20-C-M02	Oulad Msaad	intervention	Field	OMS-C-M02	2020-07-21	0
835	OMS-21-07-20-C-M02	Oulad Msaad	intervention	Field	OMS-C-M02	2020-07-21	0
836	OMS-21-07-20-C-M04	Oulad Msaad	intervention	Field	OMS-C-M04	2020-07-21	0
837	OMS-21-07-20-C-M04	Oulad Msaad	intervention	Field	OMS-C-M04	2020-07-21	0
838	OMS-21-07-20-C-M04	Oulad Msaad	intervention	Field	OMS-C-M04	2020-07-21	0
839	OMS-21-07-20-C-M04	Oulad Msaad	intervention	Field	OMS-C-M04	2020-07-21	0
840	OMS-21-07-20-C-M04	Oulad Msaad	intervention	Field	OMS-C-M04	2020-07-21	0
841	OMS-21-07-20-C-M04	Oulad Msaad	intervention	Field	OMS-C-M04	2020-07-21	0
842	OMS-21-07-20-C-M04	Oulad Msaad	intervention	Field	OMS-C-M04	2020-07-21	0
843	OMS-21-07-20-C-M05	Oulad Msaad	intervention	Field	OMS-C-M05	2020-07-21	0
844	OMS-21-07-20-C-M05	Oulad Msaad	intervention	Field	OMS-C-M05	2020-07-21	0
845	OMS-21-07-20-C-M06	Oulad Msaad	intervention	Field	OMS-C-M06	2020-07-21	0
846	OMS-21-07-20-C-M06	Oulad Msaad	intervention	Field	OMS-C-M06	2020-07-21	0
847	OMS-21-07-20-C-M06	Oulad Msaad	intervention	Field	OMS-C-M06	2020-07-21	0
848	OMS-21-07-20-C-M06	Oulad Msaad	intervention	Field	OMS-C-M06	2020-07-21	0
849	OMS-22-07-20-C-M01	Oulad Msaad	intervention	Field	OMS-C-M01	2020-07-22	0
850	OMS-22-07-20-C-M01	Oulad Msaad	intervention	Field	OMS-C-M01	2020-07-22	0
851	OMS-22-07-20-C-M02	Oulad Msaad	intervention	Field	OMS-C-M02	2020-07-22	0
852	OMS-22-07-20-C-M02	Oulad Msaad	intervention	Field	OMS-C-M02	2020-07-22	0
853	OMS-22-07-20-C-M03	Oulad Msaad	intervention	Field	OMS-C-M03	2020-07-22	0
854	OMS-22-07-20-C-M03	Oulad Msaad	intervention	Field	OMS-C-M03	2020-07-22	0
855	OMS-22-07-20-C-M04	Oulad Msaad	intervention	Field	OMS-C-M04	2020-07-22	0
856	OMS-22-07-20-C-M04	Oulad Msaad	intervention	Field	OMS-C-M04	2020-07-22	0
857	OMS-22-07-20-C-M04	Oulad Msaad	intervention	Field	OMS-C-M04	2020-07-22	0
858	OMS-22-07-20-C-M04	Oulad Msaad	intervention	Field	OMS-C-M04	2020-07-22	0
859	OMS-22-07-20-C-M04	Oulad Msaad	intervention	Field	OMS-C-M04	2020-07-22	0
860	OMS-22-07-20-C-M04	Oulad Msaad	intervention	Field	OMS-C-M04	2020-07-22	0
861	OMS-22-07-20-C-M04	Oulad Msaad	intervention	Field	OMS-C-M04	2020-07-22	0
862	OMS-22-07-20-C-M04	Oulad Msaad	intervention	Field	OMS-C-M04	2020-07-22	0
863	OMS-22-07-20-C-M04	Oulad Msaad	intervention	Field	OMS-C-M04	2020-07-22	0
864	OMS-22-07-20-C-M04	Oulad Msaad	intervention	Field	OMS-C-M04	2020-07-22	0
865	OMS-22-07-20-C-M04	Oulad Msaad	intervention	Field	OMS-C-M04	2020-07-22	0
866	OMS-22-07-20-C-M04	Oulad Msaad	intervention	Field	OMS-C-M04	2020-07-22	0
867	OMS-22-07-20-C-M04	Oulad Msaad	intervention	Field	OMS-C-M04	2020-07-22	0
868	OMS-22-07-20-C-M04	Oulad Msaad	intervention	Field	OMS-C-M04	2020-07-22	0
869	OMS-22-07-20-C-M04	Oulad Msaad	intervention	Field	OMS-C-M04	2020-07-22	0
870	OMS-22-07-20-C-M04	Oulad Msaad	intervention	Field	OMS-C-M04	2020-07-22	0
871	OMS-22-07-20-C-M06	Oulad Msaad	intervention	Field	OMS-C-M06	2020-07-22	0
872	OMS-22-07-20-C-M07	Oulad Msaad	intervention	Field	OMS-C-M07	2020-07-22	0
873	OMS-22-07-20-C-M07	Oulad Msaad	intervention	Field	OMS-C-M07	2020-07-22	0
874	OMS-22-07-20-C-M07	Oulad Msaad	intervention	Field	OMS-C-M07	2020-07-22	0
875	OMS-22-07-20-C-M07	Oulad Msaad	intervention	Field	OMS-C-M07	2020-07-22	0
876	OMS-22-07-20-C-M07	Oulad Msaad	intervention	Field	OMS-C-M07	2020-07-22	0
877	OMS-22-07-20-C-M07	Oulad Msaad	intervention	Field	OMS-C-M07	2020-07-22	0
878	OMS-22-07-20-C-M09	Oulad Msaad	intervention	Field	OMS-C-M09	2020-07-22	0
879	OMS-22-07-20-C-M09	Oulad Msaad	intervention	Field	OMS-C-M09	2020-07-22	0
880	OMS-22-07-20-C-M09	Oulad Msaad	intervention	Field	OMS-C-M09	2020-07-22	0
881	OMS-22-07-20-C-M09	Oulad Msaad	intervention	Field	OMS-C-M09	2020-07-22	0
882	TSL-20-07-20-C-M06	Timsla	control	Field	TSL-C-M06	2020-07-20	0
883	TSL-21-07-20-C-M04	Timsla	control	Field	TSL-C-M04	2020-07-21	0
884	TSL-21-07-20-C-M05	Timsla	control	Field	TSL-C-M05	2020-07-21	0
885	TSL-21-07-20-C-M08	Timsla	control	Field	TSL-C-M08	2020-07-21	0
886	TSL-22-07-20-C-M02	Timsla	control	Field	TSL-C-M02	2020-07-22	0
887	TSL-22-07-20-C-M02	Timsla	control	Field	TSL-C-M02	2020-07-22	0
888	TSL-22-07-20-C-M02	Timsla	control	Field	TSL-C-M02	2020-07-22	0
889	TSL-22-07-20-C-M04	Timsla	control	Field	TSL-C-M04	2020-07-22	0
890	TSL-22-07-20-C-M09	Timsla	control	Field	TSL-C-M09	2020-07-22	0
891	TSL-22-07-20-C-M09	Timsla	control	Field	TSL-C-M09	2020-07-22	0
892	AMN-15-08-20-C-M01	Ait Mnad	intervention	Field	AMN-C-M01	2020-08-15	0
893	AMN-15-08-20-C-M01	Ait Mnad	intervention	Field	AMN-C-M01	2020-08-15	0
894	AMN-15-08-20-C-M02	Ait Mnad	intervention	Field	AMN-C-M02	2020-08-15	0
895	AMN-15-08-20-C-M02	Ait Mnad	intervention	Field	AMN-C-M02	2020-08-15	0
896	AMN-15-08-20-C-M02	Ait Mnad	intervention	Field	AMN-C-M02	2020-08-15	0
897	AMN-15-08-20-C-M02	Ait Mnad	intervention	Field	AMN-C-M02	2020-08-15	0
898	AMN-15-08-20-C-M02	Ait Mnad	intervention	Field	AMN-C-M02	2020-08-15	0
899	AMN-15-08-20-C-M02	Ait Mnad	intervention	Field	AMN-C-M02	2020-08-15	0
900	AMN-15-08-20-C-M03	Ait Mnad	intervention	Field	AMN-C-M03	2020-08-15	0
901	AMN-15-08-20-C-M03	Ait Mnad	intervention	Field	AMN-C-M03	2020-08-15	0
902	AMN-15-08-20-C-M03	Ait Mnad	intervention	Field	AMN-C-M03	2020-08-15	0
903	AMN-15-08-20-C-M04	Ait Mnad	intervention	Field	AMN-C-M04	2020-08-15	0
904	AMN-15-08-20-C-M04	Ait Mnad	intervention	Field	AMN-C-M04	2020-08-15	0
905	AMN-15-08-20-C-M04	Ait Mnad	intervention	Field	AMN-C-M04	2020-08-15	0
906	AMN-15-08-20-C-M04	Ait Mnad	intervention	Field	AMN-C-M04	2020-08-15	0
907	AMN-15-08-20-C-M04	Ait Mnad	intervention	Field	AMN-C-M04	2020-08-15	0
908	AMN-15-08-20-C-M04	Ait Mnad	intervention	Field	AMN-C-M04	2020-08-15	0
909	AMN-15-08-20-C-M04	Ait Mnad	intervention	Field	AMN-C-M04	2020-08-15	0
910	AMN-15-08-20-C-M05	Ait Mnad	intervention	Field	AMN-C-M05	2020-08-15	0
911	AMN-15-08-20-C-M05	Ait Mnad	intervention	Field	AMN-C-M05	2020-08-15	0
912	AMN-15-08-20-C-M06	Ait Mnad	intervention	Field	AMN-C-M06	2020-08-15	0
913	AMN-15-08-20-C-M06	Ait Mnad	intervention	Field	AMN-C-M06	2020-08-15	0
914	AMN-15-08-20-C-M06	Ait Mnad	intervention	Field	AMN-C-M06	2020-08-15	0
915	AMN-15-08-20-C-M06	Ait Mnad	intervention	Field	AMN-C-M06	2020-08-15	0
916	AMN-15-08-20-C-M06	Ait Mnad	intervention	Field	AMN-C-M06	2020-08-15	0
917	AMN-15-08-20-C-M08	Ait Mnad	intervention	Field	AMN-C-M08	2020-08-15	0
918	AMN-15-08-20-C-M08	Ait Mnad	intervention	Field	AMN-C-M08	2020-08-15	0
919	AMN-15-08-20-C-M09	Ait Mnad	intervention	Field	AMN-C-M09	2020-08-15	0
920	AMN-15-08-20-C-M09	Ait Mnad	intervention	Field	AMN-C-M09	2020-08-15	0
921	AMN-15-08-20-C-M10	Ait Mnad	intervention	Field	AMN-C-M10	2020-08-15	0
922	AMN-15-08-20-C-M10	Ait Mnad	intervention	Field	AMN-C-M10	2020-08-15	0
923	AMN-15-08-20-C-M10	Ait Mnad	intervention	Field	AMN-C-M10	2020-08-15	0
924	AMN-15-08-20-C-M10	Ait Mnad	intervention	Field	AMN-C-M10	2020-08-15	0
925	AMN-16-08-20-C-M01	Ait Mnad	intervention	Field	AMN-C-M01	2020-08-16	0
926	AMN-16-08-20-C-M01	Ait Mnad	intervention	Field	AMN-C-M01	2020-08-16	0
927	AMN-16-08-20-C-M01	Ait Mnad	intervention	Field	AMN-C-M01	2020-08-16	0
928	AMN-16-08-20-C-M01	Ait Mnad	intervention	Field	AMN-C-M01	2020-08-16	0
929	AMN-16-08-20-C-M01	Ait Mnad	intervention	Field	AMN-C-M01	2020-08-16	0
930	AMN-16-08-20-C-M01	Ait Mnad	intervention	Field	AMN-C-M01	2020-08-16	0
931	AMN-16-08-20-C-M02	Ait Mnad	intervention	Field	AMN-C-M02	2020-08-16	0
932	AMN-16-08-20-C-M02	Ait Mnad	intervention	Field	AMN-C-M02	2020-08-16	0
933	AMN-16-08-20-C-M02	Ait Mnad	intervention	Field	AMN-C-M02	2020-08-16	0
934	AMN-16-08-20-C-M02	Ait Mnad	intervention	Field	AMN-C-M02	2020-08-16	0
935	AMN-16-08-20-C-M04	Ait Mnad	intervention	Field	AMN-C-M04	2020-08-16	0
936	AMN-16-08-20-C-M04	Ait Mnad	intervention	Field	AMN-C-M04	2020-08-16	0
937	AMN-16-08-20-C-M04	Ait Mnad	intervention	Field	AMN-C-M04	2020-08-16	0
938	AMN-16-08-20-C-M04	Ait Mnad	intervention	Field	AMN-C-M04	2020-08-16	0
939	AMN-16-08-20-C-M05	Ait Mnad	intervention	Field	AMN-C-M05	2020-08-16	0
940	AMN-16-08-20-C-M05	Ait Mnad	intervention	Field	AMN-C-M05	2020-08-16	0
941	AMN-16-08-20-C-M05	Ait Mnad	intervention	Field	AMN-C-M05	2020-08-16	0
942	AMN-16-08-20-C-M05	Ait Mnad	intervention	Field	AMN-C-M05	2020-08-16	0
943	AMN-16-08-20-C-M06	Ait Mnad	intervention	Field	AMN-C-M06	2020-08-16	0
944	AMN-16-08-20-C-M06	Ait Mnad	intervention	Field	AMN-C-M06	2020-08-16	0
945	AMN-16-08-20-C-M06	Ait Mnad	intervention	Field	AMN-C-M06	2020-08-16	0
946	AMN-16-08-20-C-M06	Ait Mnad	intervention	Field	AMN-C-M06	2020-08-16	0
947	AMN-16-08-20-C-M07	Ait Mnad	intervention	Field	AMN-C-M07	2020-08-16	0
948	AMN-16-08-20-C-M07	Ait Mnad	intervention	Field	AMN-C-M07	2020-08-16	0
949	AMN-16-08-20-C-M07	Ait Mnad	intervention	Field	AMN-C-M07	2020-08-16	0
950	AMN-16-08-20-C-M07	Ait Mnad	intervention	Field	AMN-C-M07	2020-08-16	0
951	AMN-16-08-20-C-M07	Ait Mnad	intervention	Field	AMN-C-M07	2020-08-16	0
952	AMN-16-08-20-C-M07	Ait Mnad	intervention	Field	AMN-C-M07	2020-08-16	0
953	AMN-16-08-20-C-M07	Ait Mnad	intervention	Field	AMN-C-M07	2020-08-16	0
954	AMN-16-08-20-C-M07	Ait Mnad	intervention	Field	AMN-C-M07	2020-08-16	0
955	AMN-16-08-20-C-M07	Ait Mnad	intervention	Field	AMN-C-M07	2020-08-16	0
956	AMN-16-08-20-C-M08	Ait Mnad	intervention	Field	AMN-C-M08	2020-08-16	0
957	AMN-16-08-20-C-M08	Ait Mnad	intervention	Field	AMN-C-M08	2020-08-16	0
958	AMN-16-08-20-C-M08	Ait Mnad	intervention	Field	AMN-C-M08	2020-08-16	0
959	AMN-16-08-20-C-M08	Ait Mnad	intervention	Field	AMN-C-M08	2020-08-16	0
960	AMN-16-08-20-C-M09	Ait Mnad	intervention	Field	AMN-C-M09	2020-08-16	0
961	AMN-16-08-20-C-M09	Ait Mnad	intervention	Field	AMN-C-M09	2020-08-16	0
962	AMN-16-08-20-C-M09	Ait Mnad	intervention	Field	AMN-C-M09	2020-08-16	0
963	AMN-16-08-20-C-M09	Ait Mnad	intervention	Field	AMN-C-M09	2020-08-16	0
964	AMN-16-08-20-C-M10	Ait Mnad	intervention	Field	AMN-C-M10	2020-08-16	0
965	AMN-16-08-20-C-M10	Ait Mnad	intervention	Field	AMN-C-M10	2020-08-16	0
966	AMN-16-08-20-C-M10	Ait Mnad	intervention	Field	AMN-C-M10	2020-08-16	0
967	AMN-16-08-20-C-M10	Ait Mnad	intervention	Field	AMN-C-M10	2020-08-16	0
968	AMN-16-08-20-C-M10	Ait Mnad	intervention	Field	AMN-C-M10	2020-08-16	0
969	AMN-17-08-20-C-M01	Ait Mnad	intervention	Field	AMN-C-M01	2020-08-17	0
970	AMN-17-08-20-C-M01	Ait Mnad	intervention	Field	AMN-C-M01	2020-08-17	0
971	AMN-17-08-20-C-M01	Ait Mnad	intervention	Field	AMN-C-M01	2020-08-17	0
972	AMN-17-08-20-C-M02	Ait Mnad	intervention	Field	AMN-C-M02	2020-08-17	0
973	AMN-17-08-20-C-M02	Ait Mnad	intervention	Field	AMN-C-M02	2020-08-17	0
974	AMN-17-08-20-C-M02	Ait Mnad	intervention	Field	AMN-C-M02	2020-08-17	0
975	AMN-17-08-20-C-M03	Ait Mnad	intervention	Field	AMN-C-M03	2020-08-17	0
976	AMN-17-08-20-C-M03	Ait Mnad	intervention	Field	AMN-C-M03	2020-08-17	0
977	AMN-17-08-20-C-M04	Ait Mnad	intervention	Field	AMN-C-M04	2020-08-17	0
978	AMN-17-08-20-C-M04	Ait Mnad	intervention	Field	AMN-C-M04	2020-08-17	0
979	AMN-17-08-20-C-M04	Ait Mnad	intervention	Field	AMN-C-M04	2020-08-17	0
980	AMN-17-08-20-C-M04	Ait Mnad	intervention	Field	AMN-C-M04	2020-08-17	0
981	AMN-17-08-20-C-M04	Ait Mnad	intervention	Field	AMN-C-M04	2020-08-17	0
982	AMN-17-08-20-C-M05	Ait Mnad	intervention	Field	AMN-C-M05	2020-08-17	0
983	AMN-17-08-20-C-M05	Ait Mnad	intervention	Field	AMN-C-M05	2020-08-17	0
984	AMN-17-08-20-C-M06	Ait Mnad	intervention	Field	AMN-C-M06	2020-08-17	0
985	AMN-17-08-20-C-M06	Ait Mnad	intervention	Field	AMN-C-M06	2020-08-17	0
986	AMN-17-08-20-C-M07	Ait Mnad	intervention	Field	AMN-C-M07	2020-08-17	0
987	AMN-17-08-20-C-M07	Ait Mnad	intervention	Field	AMN-C-M07	2020-08-17	0
988	AMN-17-08-20-C-M07	Ait Mnad	intervention	Field	AMN-C-M07	2020-08-17	0
989	AMN-17-08-20-C-M09	Ait Mnad	intervention	Field	AMN-C-M09	2020-08-17	0
990	BOZ-15-08-20-C-M01	Bouzergane	control	Field	BOZ-C-M01	2020-08-15	0
991	BOZ-15-08-20-C-M01	Bouzergane	control	Field	BOZ-C-M01	2020-08-15	0
992	BOZ-15-08-20-C-M01	Bouzergane	control	Field	BOZ-C-M01	2020-08-15	0
993	BOZ-15-08-20-C-M01	Bouzergane	control	Field	BOZ-C-M01	2020-08-15	0
994	BOZ-15-08-20-C-M02	Bouzergane	control	Field	BOZ-C-M02	2020-08-15	0
995	BOZ-15-08-20-C-M02	Bouzergane	control	Field	BOZ-C-M02	2020-08-15	0
996	BOZ-15-08-20-C-M02	Bouzergane	control	Field	BOZ-C-M02	2020-08-15	0
997	BOZ-15-08-20-C-M02	Bouzergane	control	Field	BOZ-C-M02	2020-08-15	0
998	BOZ-15-08-20-C-M03	Bouzergane	control	Field	BOZ-C-M03	2020-08-15	0
999	BOZ-15-08-20-C-M03	Bouzergane	control	Field	BOZ-C-M03	2020-08-15	0
1000	BOZ-15-08-20-C-M05	Bouzergane	control	Field	BOZ-C-M05	2020-08-15	0
1001	BOZ-15-08-20-C-M05	Bouzergane	control	Field	BOZ-C-M05	2020-08-15	0
1002	BOZ-15-08-20-C-M05	Bouzergane	control	Field	BOZ-C-M05	2020-08-15	0
1003	BOZ-15-08-20-C-M05	Bouzergane	control	Field	BOZ-C-M05	2020-08-15	0
1004	BOZ-15-08-20-C-M05	Bouzergane	control	Field	BOZ-C-M05	2020-08-15	0
1005	BOZ-15-08-20-C-M09	Bouzergane	control	Field	BOZ-C-M09	2020-08-15	0
1006	BOZ-15-08-20-C-M10	Bouzergane	control	Field	BOZ-C-M10	2020-08-15	0
1007	BOZ-15-08-20-C-M10	Bouzergane	control	Field	BOZ-C-M10	2020-08-15	0
1008	BOZ-16-08-20-C-M02	Bouzergane	control	Field	BOZ-C-M02	2020-08-16	0
1009	BOZ-16-08-20-C-M02	Bouzergane	control	Field	BOZ-C-M02	2020-08-16	0
1010	BOZ-16-08-20-C-M02	Bouzergane	control	Field	BOZ-C-M02	2020-08-16	0
1011	BOZ-16-08-20-C-M02	Bouzergane	control	Field	BOZ-C-M02	2020-08-16	0
1012	BOZ-16-08-20-C-M02	Bouzergane	control	Field	BOZ-C-M02	2020-08-16	0
1013	BOZ-16-08-20-C-M03	Bouzergane	control	Field	BOZ-C-M03	2020-08-16	0
1014	BOZ-16-08-20-C-M03	Bouzergane	control	Field	BOZ-C-M03	2020-08-16	0
1015	BOZ-16-08-20-C-M04	Bouzergane	control	Field	BOZ-C-M04	2020-08-16	0
1016	BOZ-16-08-20-C-M04	Bouzergane	control	Field	BOZ-C-M04	2020-08-16	0
1017	BOZ-16-08-20-C-M04	Bouzergane	control	Field	BOZ-C-M04	2020-08-16	0
1018	BOZ-16-08-20-C-M05	Bouzergane	control	Field	BOZ-C-M05	2020-08-16	0
1019	BOZ-16-08-20-C-M05	Bouzergane	control	Field	BOZ-C-M05	2020-08-16	0
1020	BOZ-16-08-20-C-M05	Bouzergane	control	Field	BOZ-C-M05	2020-08-16	0
1021	BOZ-16-08-20-C-M06	Bouzergane	control	Field	BOZ-C-M06	2020-08-16	0
1022	BOZ-16-08-20-C-M06	Bouzergane	control	Field	BOZ-C-M06	2020-08-16	0
1023	BOZ-16-08-20-C-M06	Bouzergane	control	Field	BOZ-C-M06	2020-08-16	0
1024	BOZ-16-08-20-C-M06	Bouzergane	control	Field	BOZ-C-M06	2020-08-16	0
1025	BOZ-16-08-20-C-M06	Bouzergane	control	Field	BOZ-C-M06	2020-08-16	0
1026	BOZ-16-08-20-C-M06	Bouzergane	control	Field	BOZ-C-M06	2020-08-16	0
1027	BOZ-16-08-20-C-M08	Bouzergane	control	Field	BOZ-C-M08	2020-08-16	0
1028	BOZ-16-08-20-C-M09	Bouzergane	control	Field	BOZ-C-M09	2020-08-16	0
1029	BOZ-17-08-20-C-M01	Bouzergane	control	Field	BOZ-C-M01	2020-08-17	0
1030	BOZ-17-08-20-C-M01	Bouzergane	control	Field	BOZ-C-M01	2020-08-17	0
1031	BOZ-17-08-20-C-M01	Bouzergane	control	Field	BOZ-C-M01	2020-08-17	0
1032	BOZ-17-08-20-C-M01	Bouzergane	control	Field	BOZ-C-M01	2020-08-17	0
1033	BOZ-17-08-20-C-M01	Bouzergane	control	Field	BOZ-C-M01	2020-08-17	0
1034	BOZ-17-08-20-C-M03	Bouzergane	control	Field	BOZ-C-M03	2020-08-17	0
1035	BOZ-17-08-20-C-M03	Bouzergane	control	Field	BOZ-C-M03	2020-08-17	0
1036	BOZ-17-08-20-C-M03	Bouzergane	control	Field	BOZ-C-M03	2020-08-17	0
1037	BOZ-17-08-20-C-M03	Bouzergane	control	Field	BOZ-C-M03	2020-08-17	0
1038	BOZ-17-08-20-C-M03	Bouzergane	control	Field	BOZ-C-M03	2020-08-17	0
1039	BOZ-17-08-20-C-M03	Bouzergane	control	Field	BOZ-C-M03	2020-08-17	0
1040	BOZ-17-08-20-C-M04	Bouzergane	control	Field	BOZ-C-M04	2020-08-17	0
1041	BOZ-17-08-20-C-M06	Bouzergane	control	Field	BOZ-C-M06	2020-08-17	0
1042	BOZ-17-08-20-C-M08	Bouzergane	control	Field	BOZ-C-M08	2020-08-17	0
1043	BOZ-17-08-20-C-M08	Bouzergane	control	Field	BOZ-C-M08	2020-08-17	0
1044	BOZ-17-08-20-C-M08	Bouzergane	control	Field	BOZ-C-M08	2020-08-17	0
1045	BOZ-17-08-20-C-M08	Bouzergane	control	Field	BOZ-C-M08	2020-08-17	0
1046	BOZ-17-08-20-C-M09	Bouzergane	control	Field	BOZ-C-M09	2020-08-17	0
1047	BOZ-17-08-20-C-M09	Bouzergane	control	Field	BOZ-C-M09	2020-08-17	0
1048	BOZ-17-08-20-C-M10	Bouzergane	control	Field	BOZ-C-M10	2020-08-17	0
1049	BOZ-17-08-20-C-M10	Bouzergane	control	Field	BOZ-C-M10	2020-08-17	0
1050	BOZ-17-08-20-C-M10	Bouzergane	control	Field	BOZ-C-M10	2020-08-17	0
1051	BOZ-17-08-20-C-M10	Bouzergane	control	Field	BOZ-C-M10	2020-08-17	0
1052	BOZ-17-08-20-C-M10	Bouzergane	control	Field	BOZ-C-M10	2020-08-17	0
1053	OMS-15-08-20-C-M01	Oulad Msaad	intervention	Field	OMS-C-M01	2020-08-15	0
1054	OMS-15-08-20-C-M01	Oulad Msaad	intervention	Field	OMS-C-M01	2020-08-15	0
1055	OMS-15-08-20-C-M01	Oulad Msaad	intervention	Field	OMS-C-M01	2020-08-15	0
1056	OMS-15-08-20-C-M02	Oulad Msaad	intervention	Field	OMS-C-M02	2020-08-15	0
1057	OMS-15-08-20-C-M02	Oulad Msaad	intervention	Field	OMS-C-M02	2020-08-15	0
1058	OMS-15-08-20-C-M02	Oulad Msaad	intervention	Field	OMS-C-M02	2020-08-15	0
1059	OMS-15-08-20-C-M03	Oulad Msaad	intervention	Field	OMS-C-M03	2020-08-15	0
1060	OMS-15-08-20-C-M03	Oulad Msaad	intervention	Field	OMS-C-M03	2020-08-15	0
1061	OMS-15-08-20-C-M04	Oulad Msaad	intervention	Field	OMS-C-M04	2020-08-15	0
1062	OMS-15-08-20-C-M04	Oulad Msaad	intervention	Field	OMS-C-M04	2020-08-15	0
1063	OMS-15-08-20-C-M04	Oulad Msaad	intervention	Field	OMS-C-M04	2020-08-15	0
1064	OMS-15-08-20-C-M04	Oulad Msaad	intervention	Field	OMS-C-M04	2020-08-15	0
1065	OMS-15-08-20-C-M04	Oulad Msaad	intervention	Field	OMS-C-M04	2020-08-15	0
1066	OMS-15-08-20-C-M04	Oulad Msaad	intervention	Field	OMS-C-M04	2020-08-15	0
1067	OMS-15-08-20-C-M04	Oulad Msaad	intervention	Field	OMS-C-M04	2020-08-15	0
1068	OMS-15-08-20-C-M04	Oulad Msaad	intervention	Field	OMS-C-M04	2020-08-15	0
1069	OMS-15-08-20-C-M04	Oulad Msaad	intervention	Field	OMS-C-M04	2020-08-15	0
1070	OMS-15-08-20-C-M04	Oulad Msaad	intervention	Field	OMS-C-M04	2020-08-15	0
1071	OMS-15-08-20-C-M04	Oulad Msaad	intervention	Field	OMS-C-M04	2020-08-15	0
1072	OMS-15-08-20-C-M04	Oulad Msaad	intervention	Field	OMS-C-M04	2020-08-15	0
1073	OMS-15-08-20-C-M05	Oulad Msaad	intervention	Field	OMS-C-M05	2020-08-15	0
1074	OMS-15-08-20-C-M05	Oulad Msaad	intervention	Field	OMS-C-M05	2020-08-15	0
1075	OMS-15-08-20-C-M05	Oulad Msaad	intervention	Field	OMS-C-M05	2020-08-15	0
1076	OMS-15-08-20-C-M05	Oulad Msaad	intervention	Field	OMS-C-M05	2020-08-15	0
1077	OMS-15-08-20-C-M05	Oulad Msaad	intervention	Field	OMS-C-M05	2020-08-15	0
1078	OMS-15-08-20-C-M05	Oulad Msaad	intervention	Field	OMS-C-M05	2020-08-15	0
1079	OMS-15-08-20-C-M05	Oulad Msaad	intervention	Field	OMS-C-M05	2020-08-15	0
1080	OMS-15-08-20-C-M06	Oulad Msaad	intervention	Field	OMS-C-M06	2020-08-15	0
1081	OMS-15-08-20-C-M06	Oulad Msaad	intervention	Field	OMS-C-M06	2020-08-15	0
1082	OMS-15-08-20-C-M06	Oulad Msaad	intervention	Field	OMS-C-M06	2020-08-15	0
1083	OMS-15-08-20-C-M06	Oulad Msaad	intervention	Field	OMS-C-M06	2020-08-15	0
1084	OMS-15-08-20-C-M06	Oulad Msaad	intervention	Field	OMS-C-M06	2020-08-15	0
1085	OMS-15-08-20-C-M07	Oulad Msaad	intervention	Field	OMS-C-M07	2020-08-15	0
1086	OMS-15-08-20-C-M08	Oulad Msaad	intervention	Field	OMS-C-M08	2020-08-15	0
1087	OMS-15-08-20-C-M08	Oulad Msaad	intervention	Field	OMS-C-M08	2020-08-15	0
1088	OMS-15-08-20-C-M09	Oulad Msaad	intervention	Field	OMS-C-M09	2020-08-15	0
1089	OMS-15-08-20-C-M09	Oulad Msaad	intervention	Field	OMS-C-M09	2020-08-15	0
1090	OMS-15-08-20-C-M09	Oulad Msaad	intervention	Field	OMS-C-M09	2020-08-15	0
1091	OMS-15-08-20-C-M10	Oulad Msaad	intervention	Field	OMS-C-M10	2020-08-15	0
1092	OMS-15-08-20-C-M10	Oulad Msaad	intervention	Field	OMS-C-M10	2020-08-15	0
1093	OMS-15-08-20-C-M10	Oulad Msaad	intervention	Field	OMS-C-M10	2020-08-15	0
1094	OMS-15-08-20-C-M10	Oulad Msaad	intervention	Field	OMS-C-M10	2020-08-15	0
1095	OMS-15-08-20-C-M10	Oulad Msaad	intervention	Field	OMS-C-M10	2020-08-15	0
1096	OMS-15-08-20-C-M10	Oulad Msaad	intervention	Field	OMS-C-M10	2020-08-15	0
1097	OMS-15-08-20-C-M10	Oulad Msaad	intervention	Field	OMS-C-M10	2020-08-15	0
1098	OMS-15-08-20-C-M10	Oulad Msaad	intervention	Field	OMS-C-M10	2020-08-15	0
1099	OMS-16-08-20-C-M01	Oulad Msaad	intervention	Field	OMS-C-M01	2020-08-16	0
1100	OMS-16-08-20-C-M01	Oulad Msaad	intervention	Field	OMS-C-M01	2020-08-16	0
1101	OMS-16-08-20-C-M01	Oulad Msaad	intervention	Field	OMS-C-M01	2020-08-16	0
1102	OMS-16-08-20-C-M01	Oulad Msaad	intervention	Field	OMS-C-M01	2020-08-16	0
1103	OMS-16-08-20-C-M01	Oulad Msaad	intervention	Field	OMS-C-M01	2020-08-16	0
1104	OMS-16-08-20-C-M01	Oulad Msaad	intervention	Field	OMS-C-M01	2020-08-16	0
1105	OMS-16-08-20-C-M01	Oulad Msaad	intervention	Field	OMS-C-M01	2020-08-16	0
1106	OMS-16-08-20-C-M02	Oulad Msaad	intervention	Field	OMS-C-M02	2020-08-16	0
1107	OMS-16-08-20-C-M02	Oulad Msaad	intervention	Field	OMS-C-M02	2020-08-16	0
1108	OMS-16-08-20-C-M02	Oulad Msaad	intervention	Field	OMS-C-M02	2020-08-16	0
1109	OMS-16-08-20-C-M02	Oulad Msaad	intervention	Field	OMS-C-M02	2020-08-16	0
1110	OMS-16-08-20-C-M02	Oulad Msaad	intervention	Field	OMS-C-M02	2020-08-16	0
1111	OMS-16-08-20-C-M02	Oulad Msaad	intervention	Field	OMS-C-M02	2020-08-16	0
1112	OMS-16-08-20-C-M02	Oulad Msaad	intervention	Field	OMS-C-M02	2020-08-16	0
1113	OMS-16-08-20-C-M02	Oulad Msaad	intervention	Field	OMS-C-M02	2020-08-16	0
1114	OMS-16-08-20-C-M02	Oulad Msaad	intervention	Field	OMS-C-M02	2020-08-16	0
1115	OMS-16-08-20-C-M03	Oulad Msaad	intervention	Field	OMS-C-M03	2020-08-16	0
1116	OMS-16-08-20-C-M03	Oulad Msaad	intervention	Field	OMS-C-M03	2020-08-16	0
1117	OMS-16-08-20-C-M03	Oulad Msaad	intervention	Field	OMS-C-M03	2020-08-16	0
1118	OMS-16-08-20-C-M03	Oulad Msaad	intervention	Field	OMS-C-M03	2020-08-16	0
1119	OMS-16-08-20-C-M03	Oulad Msaad	intervention	Field	OMS-C-M03	2020-08-16	0
1120	OMS-16-08-20-C-M04	Oulad Msaad	intervention	Field	OMS-C-M04	2020-08-16	0
1121	OMS-16-08-20-C-M04	Oulad Msaad	intervention	Field	OMS-C-M04	2020-08-16	0
1122	OMS-16-08-20-C-M04	Oulad Msaad	intervention	Field	OMS-C-M04	2020-08-16	0
1123	OMS-16-08-20-C-M04	Oulad Msaad	intervention	Field	OMS-C-M04	2020-08-16	0
1124	OMS-16-08-20-C-M04	Oulad Msaad	intervention	Field	OMS-C-M04	2020-08-16	0
1125	OMS-16-08-20-C-M04	Oulad Msaad	intervention	Field	OMS-C-M04	2020-08-16	0
1126	OMS-16-08-20-C-M04	Oulad Msaad	intervention	Field	OMS-C-M04	2020-08-16	0
1127	OMS-16-08-20-C-M04	Oulad Msaad	intervention	Field	OMS-C-M04	2020-08-16	0
1128	OMS-16-08-20-C-M04	Oulad Msaad	intervention	Field	OMS-C-M04	2020-08-16	0
1129	OMS-16-08-20-C-M04	Oulad Msaad	intervention	Field	OMS-C-M04	2020-08-16	0
1130	OMS-16-08-20-C-M04	Oulad Msaad	intervention	Field	OMS-C-M04	2020-08-16	0
1131	OMS-16-08-20-C-M04	Oulad Msaad	intervention	Field	OMS-C-M04	2020-08-16	0
1132	OMS-16-08-20-C-M04	Oulad Msaad	intervention	Field	OMS-C-M04	2020-08-16	0
1133	OMS-16-08-20-C-M04	Oulad Msaad	intervention	Field	OMS-C-M04	2020-08-16	0
1134	OMS-16-08-20-C-M04	Oulad Msaad	intervention	Field	OMS-C-M04	2020-08-16	0
1135	OMS-16-08-20-C-M05	Oulad Msaad	intervention	Field	OMS-C-M05	2020-08-16	0
1136	OMS-16-08-20-C-M05	Oulad Msaad	intervention	Field	OMS-C-M05	2020-08-16	0
1137	OMS-16-08-20-C-M05	Oulad Msaad	intervention	Field	OMS-C-M05	2020-08-16	0
1138	OMS-16-08-20-C-M05	Oulad Msaad	intervention	Field	OMS-C-M05	2020-08-16	0
1139	OMS-16-08-20-C-M06	Oulad Msaad	intervention	Field	OMS-C-M06	2020-08-16	0
1140	OMS-16-08-20-C-M06	Oulad Msaad	intervention	Field	OMS-C-M06	2020-08-16	0
1141	OMS-16-08-20-C-M06	Oulad Msaad	intervention	Field	OMS-C-M06	2020-08-16	0
1142	OMS-16-08-20-C-M06	Oulad Msaad	intervention	Field	OMS-C-M06	2020-08-16	0
1143	OMS-16-08-20-C-M06	Oulad Msaad	intervention	Field	OMS-C-M06	2020-08-16	0
1144	OMS-16-08-20-C-M06	Oulad Msaad	intervention	Field	OMS-C-M06	2020-08-16	0
1145	OMS-16-08-20-C-M06	Oulad Msaad	intervention	Field	OMS-C-M06	2020-08-16	0
1146	OMS-16-08-20-C-M06	Oulad Msaad	intervention	Field	OMS-C-M06	2020-08-16	0
1147	OMS-16-08-20-C-M06	Oulad Msaad	intervention	Field	OMS-C-M06	2020-08-16	0
1148	OMS-16-08-20-C-M06	Oulad Msaad	intervention	Field	OMS-C-M06	2020-08-16	0
1149	OMS-16-08-20-C-M06	Oulad Msaad	intervention	Field	OMS-C-M06	2020-08-16	0
1150	OMS-16-08-20-C-M06	Oulad Msaad	intervention	Field	OMS-C-M06	2020-08-16	0
1151	OMS-16-08-20-C-M06	Oulad Msaad	intervention	Field	OMS-C-M06	2020-08-16	0
1152	OMS-16-08-20-C-M06	Oulad Msaad	intervention	Field	OMS-C-M06	2020-08-16	0
1153	OMS-16-08-20-C-M06	Oulad Msaad	intervention	Field	OMS-C-M06	2020-08-16	0
1154	OMS-16-08-20-C-M06	Oulad Msaad	intervention	Field	OMS-C-M06	2020-08-16	0
1155	OMS-16-08-20-C-M06	Oulad Msaad	intervention	Field	OMS-C-M06	2020-08-16	1
1156	OMS-16-08-20-C-M06	Oulad Msaad	intervention	Field	OMS-C-M06	2020-08-16	0
1157	OMS-16-08-20-C-M06	Oulad Msaad	intervention	Field	OMS-C-M06	2020-08-16	0
1158	OMS-16-08-20-C-M06	Oulad Msaad	intervention	Field	OMS-C-M06	2020-08-16	0
1159	OMS-16-08-20-C-M06	Oulad Msaad	intervention	Field	OMS-C-M06	2020-08-16	0
1160	OMS-16-08-20-C-M06	Oulad Msaad	intervention	Field	OMS-C-M06	2020-08-16	0
1161	OMS-16-08-20-C-M06	Oulad Msaad	intervention	Field	OMS-C-M06	2020-08-16	0
1162	OMS-16-08-20-C-M06	Oulad Msaad	intervention	Field	OMS-C-M06	2020-08-16	0
1163	OMS-16-08-20-C-M06	Oulad Msaad	intervention	Field	OMS-C-M06	2020-08-16	0
1164	OMS-16-08-20-C-M07	Oulad Msaad	intervention	Field	OMS-C-M07	2020-08-16	0
1165	OMS-16-08-20-C-M07	Oulad Msaad	intervention	Field	OMS-C-M07	2020-08-16	0
1166	OMS-16-08-20-C-M07	Oulad Msaad	intervention	Field	OMS-C-M07	2020-08-16	0
1167	OMS-16-08-20-C-M07	Oulad Msaad	intervention	Field	OMS-C-M07	2020-08-16	0
1168	OMS-16-08-20-C-M07	Oulad Msaad	intervention	Field	OMS-C-M07	2020-08-16	0
1169	OMS-16-08-20-C-M08	Oulad Msaad	intervention	Field	OMS-C-M08	2020-08-16	0
1170	OMS-16-08-20-C-M08	Oulad Msaad	intervention	Field	OMS-C-M08	2020-08-16	0
1171	OMS-16-08-20-C-M08	Oulad Msaad	intervention	Field	OMS-C-M08	2020-08-16	0
1172	OMS-16-08-20-C-M08	Oulad Msaad	intervention	Field	OMS-C-M08	2020-08-16	0
1173	OMS-16-08-20-C-M08	Oulad Msaad	intervention	Field	OMS-C-M08	2020-08-16	0
1174	OMS-16-08-20-C-M08	Oulad Msaad	intervention	Field	OMS-C-M08	2020-08-16	0
1175	OMS-16-08-20-C-M10	Oulad Msaad	intervention	Field	OMS-C-M10	2020-08-16	0
1176	OMS-16-08-20-C-M10	Oulad Msaad	intervention	Field	OMS-C-M10	2020-08-16	0
1177	OMS-16-08-20-C-M10	Oulad Msaad	intervention	Field	OMS-C-M10	2020-08-16	0
1178	OMS-16-08-20-C-M10	Oulad Msaad	intervention	Field	OMS-C-M10	2020-08-16	0
1179	OMS-17-08-20-C-M01	Oulad Msaad	intervention	Field	OMS-C-M01	2020-08-17	0
1180	OMS-17-08-20-C-M01	Oulad Msaad	intervention	Field	OMS-C-M01	2020-08-17	0
1181	OMS-17-08-20-C-M01	Oulad Msaad	intervention	Field	OMS-C-M01	2020-08-17	0
1182	OMS-17-08-20-C-M01	Oulad Msaad	intervention	Field	OMS-C-M01	2020-08-17	0
1183	OMS-17-08-20-C-M01	Oulad Msaad	intervention	Field	OMS-C-M01	2020-08-17	0
1184	OMS-17-08-20-C-M01	Oulad Msaad	intervention	Field	OMS-C-M01	2020-08-17	0
1185	OMS-17-08-20-C-M02	Oulad Msaad	intervention	Field	OMS-C-M02	2020-08-17	0
1186	OMS-17-08-20-C-M02	Oulad Msaad	intervention	Field	OMS-C-M02	2020-08-17	0
1187	OMS-17-08-20-C-M02	Oulad Msaad	intervention	Field	OMS-C-M02	2020-08-17	0
1188	OMS-17-08-20-C-M02	Oulad Msaad	intervention	Field	OMS-C-M02	2020-08-17	0
1189	OMS-17-08-20-C-M04	Oulad Msaad	intervention	Field	OMS-C-M04	2020-08-17	0
1190	OMS-17-08-20-C-M04	Oulad Msaad	intervention	Field	OMS-C-M04	2020-08-17	0
1191	OMS-17-08-20-C-M04	Oulad Msaad	intervention	Field	OMS-C-M04	2020-08-17	0
1192	OMS-17-08-20-C-M04	Oulad Msaad	intervention	Field	OMS-C-M04	2020-08-17	0
1193	OMS-17-08-20-C-M05	Oulad Msaad	intervention	Field	OMS-C-M05	2020-08-17	0
1194	OMS-17-08-20-C-M05	Oulad Msaad	intervention	Field	OMS-C-M05	2020-08-17	0
1195	OMS-17-08-20-C-M05	Oulad Msaad	intervention	Field	OMS-C-M05	2020-08-17	0
1196	OMS-17-08-20-C-M05	Oulad Msaad	intervention	Field	OMS-C-M05	2020-08-17	0
1197	OMS-17-08-20-C-M05	Oulad Msaad	intervention	Field	OMS-C-M05	2020-08-17	0
1198	OMS-17-08-20-C-M05	Oulad Msaad	intervention	Field	OMS-C-M05	2020-08-17	0
1199	OMS-17-08-20-C-M06	Oulad Msaad	intervention	Field	OMS-C-M06	2020-08-17	0
1200	OMS-17-08-20-C-M06	Oulad Msaad	intervention	Field	OMS-C-M06	2020-08-17	0
1201	OMS-17-08-20-C-M06	Oulad Msaad	intervention	Field	OMS-C-M06	2020-08-17	0
1202	OMS-17-08-20-C-M06	Oulad Msaad	intervention	Field	OMS-C-M06	2020-08-17	0
1203	OMS-17-08-20-C-M06	Oulad Msaad	intervention	Field	OMS-C-M06	2020-08-17	0
1204	OMS-17-08-20-C-M08	Oulad Msaad	intervention	Field	OMS-C-M08	2020-08-17	0
1205	OMS-17-08-20-C-M09	Oulad Msaad	intervention	Field	OMS-C-M09	2020-08-17	0
1206	OMS-17-08-20-C-M09	Oulad Msaad	intervention	Field	OMS-C-M09	2020-08-17	0
1207	TSL-15-08-20-C-M01	Timsla	control	Field	TSL-C-M01	2020-08-15	0
1208	TSL-15-08-20-C-M02	Timsla	control	Field	TSL-C-M02	2020-08-15	0
1209	TSL-15-08-20-C-M02	Timsla	control	Field	TSL-C-M02	2020-08-15	0
1210	TSL-15-08-20-C-M03	Timsla	control	Field	TSL-C-M03	2020-08-15	0
1211	TSL-15-08-20-C-M03	Timsla	control	Field	TSL-C-M03	2020-08-15	0
1212	TSL-15-08-20-C-M03	Timsla	control	Field	TSL-C-M03	2020-08-15	0
1213	TSL-15-08-20-C-M03	Timsla	control	Field	TSL-C-M03	2020-08-15	0
1214	TSL-15-08-20-C-M03	Timsla	control	Field	TSL-C-M03	2020-08-15	0
1215	TSL-15-08-20-C-M03	Timsla	control	Field	TSL-C-M03	2020-08-15	0
1216	TSL-15-08-20-C-M03	Timsla	control	Field	TSL-C-M03	2020-08-15	0
1217	TSL-15-08-20-C-M03	Timsla	control	Field	TSL-C-M03	2020-08-15	0
1218	TSL-15-08-20-C-M03	Timsla	control	Field	TSL-C-M03	2020-08-15	0
1219	TSL-15-08-20-C-M03	Timsla	control	Field	TSL-C-M03	2020-08-15	0
1220	TSL-15-08-20-C-M04	Timsla	control	Field	TSL-C-M04	2020-08-15	0
1221	TSL-15-08-20-C-M04	Timsla	control	Field	TSL-C-M04	2020-08-15	0
1222	TSL-16-08-20-C-M01	Timsla	control	Field	TSL-C-M01	2020-08-16	0
1223	TSL-16-08-20-C-M01	Timsla	control	Field	TSL-C-M01	2020-08-16	0
1224	TSL-16-08-20-C-M02	Timsla	control	Field	TSL-C-M02	2020-08-16	0
1225	TSL-16-08-20-C-M02	Timsla	control	Field	TSL-C-M02	2020-08-16	0
1226	TSL-16-08-20-C-M02	Timsla	control	Field	TSL-C-M02	2020-08-16	0
1227	TSL-16-08-20-C-M02	Timsla	control	Field	TSL-C-M02	2020-08-16	0
1228	TSL-16-08-20-C-M02	Timsla	control	Field	TSL-C-M02	2020-08-16	0
1229	TSL-16-08-20-C-M02	Timsla	control	Field	TSL-C-M02	2020-08-16	0
1230	TSL-16-08-20-C-M02	Timsla	control	Field	TSL-C-M02	2020-08-16	0
1231	TSL-16-08-20-C-M03	Timsla	control	Field	TSL-C-M03	2020-08-16	0
1232	TSL-16-08-20-C-M03	Timsla	control	Field	TSL-C-M03	2020-08-16	0
1233	TSL-16-08-20-C-M03	Timsla	control	Field	TSL-C-M03	2020-08-16	0
1234	TSL-16-08-20-C-M06	Timsla	control	Field	TSL-C-M06	2020-08-16	0
1235	TSL-16-08-20-C-M06	Timsla	control	Field	TSL-C-M06	2020-08-16	0
1236	TSL-16-08-20-C-M06	Timsla	control	Field	TSL-C-M06	2020-08-16	0
1237	TSL-16-08-20-C-M06	Timsla	control	Field	TSL-C-M06	2020-08-16	0
1238	TSL-16-08-20-C-M07	Timsla	control	Field	TSL-C-M07	2020-08-16	0
1239	TSL-16-08-20-C-M07	Timsla	control	Field	TSL-C-M07	2020-08-16	0
1240	TSL-16-08-20-C-M07	Timsla	control	Field	TSL-C-M07	2020-08-16	0
1241	TSL-16-08-20-C-M08	Timsla	control	Field	TSL-C-M08	2020-08-16	0
1242	TSL-16-08-20-C-M10	Timsla	control	Field	TSL-C-M10	2020-08-16	0
1243	TSL-16-08-20-C-M10	Timsla	control	Field	TSL-C-M10	2020-08-16	0
1244	TSL-17-08-20-C-M03	Timsla	control	Field	TSL-C-M03	2020-08-17	0
1245	TSL-17-08-20-C-M03	Timsla	control	Field	TSL-C-M03	2020-08-17	0
1246	TSL-17-08-20-C-M03	Timsla	control	Field	TSL-C-M03	2020-08-17	0
1247	TSL-17-08-20-C-M04	Timsla	control	Field	TSL-C-M04	2020-08-17	0
1248	TSL-17-08-20-C-M04	Timsla	control	Field	TSL-C-M04	2020-08-17	0
1249	TSL-17-08-20-C-M04	Timsla	control	Field	TSL-C-M04	2020-08-17	0
1250	TSL-17-08-20-C-M04	Timsla	control	Field	TSL-C-M04	2020-08-17	0
1251	TSL-17-08-20-C-M05	Timsla	control	Field	TSL-C-M05	2020-08-17	0
1252	TSL-17-08-20-C-M06	Timsla	control	Field	TSL-C-M06	2020-08-17	0
1253	TSL-17-08-20-C-M07	Timsla	control	Field	TSL-C-M07	2020-08-17	0
1254	TSL-17-08-20-C-M07	Timsla	control	Field	TSL-C-M07	2020-08-17	0
1255	TSL-17-08-20-C-M09	Timsla	control	Field	TSL-C-M09	2020-08-17	0
1256	TSL-17-08-20-C-M09	Timsla	control	Field	TSL-C-M09	2020-08-17	0
1257	TSL-17-08-20-C-M09	Timsla	control	Field	TSL-C-M09	2020-08-17	0
1258	TSL-17-08-20-C-M09	Timsla	control	Field	TSL-C-M09	2020-08-17	0
1259	TSL-17-08-20-C-M09	Timsla	control	Field	TSL-C-M09	2020-08-17	0
1260	TSL-17-08-20-C-M10	Timsla	control	Field	TSL-C-M10	2020-08-17	0
1261	TSL-17-08-20-C-M10	Timsla	control	Field	TSL-C-M10	2020-08-17	0
1262	TSL-17-08-20-C-M10	Timsla	control	Field	TSL-C-M10	2020-08-17	0
1263	TSL-17-08-20-C-M10	Timsla	control	Field	TSL-C-M10	2020-08-17	0
1264	TSL-17-08-20-C-M10	Timsla	control	Field	TSL-C-M10	2020-08-17	0
1265	TSL-17-08-20-C-M10	Timsla	control	Field	TSL-C-M10	2020-08-17	0
1266	TSL-17-08-20-C-M10	Timsla	control	Field	TSL-C-M10	2020-08-17	0
1267	AMN-27-08-20-C-M01	Ait Mnad	intervention	Field	AMN-C-M01	2020-08-27	0
1268	AMN-27-08-20-C-M01	Ait Mnad	intervention	Field	AMN-C-M01	2020-08-27	0
1269	AMN-27-08-20-C-M01	Ait Mnad	intervention	Field	AMN-C-M01	2020-08-27	0
1270	AMN-27-08-20-C-M01	Ait Mnad	intervention	Field	AMN-C-M01	2020-08-27	0
1271	AMN-27-08-20-C-M01	Ait Mnad	intervention	Field	AMN-C-M01	2020-08-27	0
1272	AMN-27-08-20-C-M02	Ait Mnad	intervention	Field	AMN-C-M02	2020-08-27	0
1273	AMN-27-08-20-C-M02	Ait Mnad	intervention	Field	AMN-C-M02	2020-08-27	0
1274	AMN-27-08-20-C-M02	Ait Mnad	intervention	Field	AMN-C-M02	2020-08-27	0
1275	AMN-27-08-20-C-M02	Ait Mnad	intervention	Field	AMN-C-M02	2020-08-27	0
1276	AMN-27-08-20-C-M02	Ait Mnad	intervention	Field	AMN-C-M02	2020-08-27	0
1277	AMN-27-08-20-C-M03	Ait Mnad	intervention	Field	AMN-C-M03	2020-08-27	0
1278	AMN-27-08-20-C-M04	Ait Mnad	intervention	Field	AMN-C-M04	2020-08-27	0
1279	AMN-27-08-20-C-M04	Ait Mnad	intervention	Field	AMN-C-M04	2020-08-27	0
1280	AMN-27-08-20-C-M05	Ait Mnad	intervention	Field	AMN-C-M05	2020-08-27	0
1281	AMN-27-08-20-C-M05	Ait Mnad	intervention	Field	AMN-C-M05	2020-08-27	0
1282	AMN-27-08-20-C-M05	Ait Mnad	intervention	Field	AMN-C-M05	2020-08-27	0
1283	AMN-27-08-20-C-M05	Ait Mnad	intervention	Field	AMN-C-M05	2020-08-27	0
1284	AMN-27-08-20-C-M05	Ait Mnad	intervention	Field	AMN-C-M05	2020-08-27	0
1285	AMN-27-08-20-C-M06	Ait Mnad	intervention	Field	AMN-C-M06	2020-08-27	0
1286	AMN-27-08-20-C-M06	Ait Mnad	intervention	Field	AMN-C-M06	2020-08-27	0
1287	AMN-27-08-20-C-M07	Ait Mnad	intervention	Field	AMN-C-M07	2020-08-27	0
1288	AMN-27-08-20-C-M07	Ait Mnad	intervention	Field	AMN-C-M07	2020-08-27	0
1289	AMN-27-08-20-C-M07	Ait Mnad	intervention	Field	AMN-C-M07	2020-08-27	0
1290	AMN-27-08-20-C-M07	Ait Mnad	intervention	Field	AMN-C-M07	2020-08-27	0
1291	AMN-27-08-20-C-M08	Ait Mnad	intervention	Field	AMN-C-M08	2020-08-27	0
1292	AMN-27-08-20-C-M08	Ait Mnad	intervention	Field	AMN-C-M08	2020-08-27	0
1293	AMN-27-08-20-C-M08	Ait Mnad	intervention	Field	AMN-C-M08	2020-08-27	0
1294	AMN-27-08-20-C-M10	Ait Mnad	intervention	Field	AMN-C-M10	2020-08-27	0
1295	AMN-27-08-20-C-M10	Ait Mnad	intervention	Field	AMN-C-M10	2020-08-27	0
1296	AMN-27-08-20-C-M10	Ait Mnad	intervention	Field	AMN-C-M10	2020-08-27	0
1297	AMN-28-08-20-C-M01	Ait Mnad	intervention	Field	AMN-C-M01	2020-08-28	0
1298	AMN-28-08-20-C-M01	Ait Mnad	intervention	Field	AMN-C-M01	2020-08-28	0
1299	AMN-28-08-20-C-M01	Ait Mnad	intervention	Field	AMN-C-M01	2020-08-28	0
1300	AMN-28-08-20-C-M01	Ait Mnad	intervention	Field	AMN-C-M01	2020-08-28	0
1301	AMN-28-08-20-C-M01	Ait Mnad	intervention	Field	AMN-C-M01	2020-08-28	0
1302	AMN-28-08-20-C-M01	Ait Mnad	intervention	Field	AMN-C-M01	2020-08-28	0
1303	AMN-28-08-20-C-M02	Ait Mnad	intervention	Field	AMN-C-M02	2020-08-28	0
1304	AMN-28-08-20-C-M02	Ait Mnad	intervention	Field	AMN-C-M02	2020-08-28	0
1305	AMN-28-08-20-C-M02	Ait Mnad	intervention	Field	AMN-C-M02	2020-08-28	0
1306	AMN-28-08-20-C-M03	Ait Mnad	intervention	Field	AMN-C-M03	2020-08-28	0
1307	AMN-28-08-20-C-M08	Ait Mnad	intervention	Field	AMN-C-M08	2020-08-28	0
1308	AMN-28-08-20-C-M08	Ait Mnad	intervention	Field	AMN-C-M08	2020-08-28	0
1309	AMN-28-08-20-C-M09	Ait Mnad	intervention	Field	AMN-C-M09	2020-08-28	0
1310	AMN-29-08-20-C-M01	Ait Mnad	intervention	Field	AMN-C-M01	2020-08-29	0
1311	AMN-29-08-20-C-M01	Ait Mnad	intervention	Field	AMN-C-M01	2020-08-29	0
1312	AMN-29-08-20-C-M01	Ait Mnad	intervention	Field	AMN-C-M01	2020-08-29	0
1313	AMN-29-08-20-C-M01	Ait Mnad	intervention	Field	AMN-C-M01	2020-08-29	0
1314	AMN-29-08-20-C-M05	Ait Mnad	intervention	Field	AMN-C-M05	2020-08-29	0
1315	AMN-29-08-20-C-M07	Ait Mnad	intervention	Field	AMN-C-M07	2020-08-29	0
1316	AMN-29-08-20-C-M07	Ait Mnad	intervention	Field	AMN-C-M07	2020-08-29	0
1317	AMN-29-08-20-C-M08	Ait Mnad	intervention	Field	AMN-C-M08	2020-08-29	0
1318	AMN-29-08-20-C-M08	Ait Mnad	intervention	Field	AMN-C-M08	2020-08-29	0
1319	AMN-29-08-20-C-M08	Ait Mnad	intervention	Field	AMN-C-M08	2020-08-29	0
1320	AMN-29-08-20-C-M08	Ait Mnad	intervention	Field	AMN-C-M08	2020-08-29	0
1321	AMN-29-08-20-C-M09	Ait Mnad	intervention	Field	AMN-C-M09	2020-08-29	0
1322	BOZ-27-08-20-C-M02	Bouzergane	control	Field	BOZ-C-M02	2020-08-27	0
1323	BOZ-27-08-20-C-M02	Bouzergane	control	Field	BOZ-C-M02	2020-08-27	0
1324	BOZ-27-08-20-C-M02	Bouzergane	control	Field	BOZ-C-M02	2020-08-27	0
1325	BOZ-27-08-20-C-M02	Bouzergane	control	Field	BOZ-C-M02	2020-08-27	0
1326	BOZ-27-08-20-C-M02	Bouzergane	control	Field	BOZ-C-M02	2020-08-27	0
1327	BOZ-27-08-20-C-M03	Bouzergane	control	Field	BOZ-C-M03	2020-08-27	0
1328	BOZ-27-08-20-C-M03	Bouzergane	control	Field	BOZ-C-M03	2020-08-27	0
1329	BOZ-27-08-20-C-M03	Bouzergane	control	Field	BOZ-C-M03	2020-08-27	0
1330	BOZ-27-08-20-C-M03	Bouzergane	control	Field	BOZ-C-M03	2020-08-27	0
1331	BOZ-27-08-20-C-M03	Bouzergane	control	Field	BOZ-C-M03	2020-08-27	0
1332	BOZ-27-08-20-C-M03	Bouzergane	control	Field	BOZ-C-M03	2020-08-27	0
1333	BOZ-27-08-20-C-M04	Bouzergane	control	Field	BOZ-C-M04	2020-08-27	0
1334	BOZ-27-08-20-C-M04	Bouzergane	control	Field	BOZ-C-M04	2020-08-27	0
1335	BOZ-27-08-20-C-M04	Bouzergane	control	Field	BOZ-C-M04	2020-08-27	0
1336	BOZ-27-08-20-C-M05	Bouzergane	control	Field	BOZ-C-M05	2020-08-27	0
1337	BOZ-27-08-20-C-M05	Bouzergane	control	Field	BOZ-C-M05	2020-08-27	0
1338	BOZ-27-08-20-C-M05	Bouzergane	control	Field	BOZ-C-M05	2020-08-27	0
1339	BOZ-27-08-20-C-M06	Bouzergane	control	Field	BOZ-C-M06	2020-08-27	0
1340	BOZ-27-08-20-C-M06	Bouzergane	control	Field	BOZ-C-M06	2020-08-27	0
1341	BOZ-27-08-20-C-M06	Bouzergane	control	Field	BOZ-C-M06	2020-08-27	0
1342	BOZ-27-08-20-C-M06	Bouzergane	control	Field	BOZ-C-M06	2020-08-27	0
1343	BOZ-27-08-20-C-M06	Bouzergane	control	Field	BOZ-C-M06	2020-08-27	0
1344	BOZ-27-08-20-C-M07	Bouzergane	control	Field	BOZ-C-M07	2020-08-27	0
1345	BOZ-27-08-20-C-M07	Bouzergane	control	Field	BOZ-C-M07	2020-08-27	0
1346	BOZ-28-08-20-C-M01	Bouzergane	control	Field	BOZ-C-M01	2020-08-28	0
1347	BOZ-28-08-20-C-M02	Bouzergane	control	Field	BOZ-C-M02	2020-08-28	0
1348	BOZ-28-08-20-C-M04	Bouzergane	control	Field	BOZ-C-M04	2020-08-28	0
1349	BOZ-28-08-20-C-M07	Bouzergane	control	Field	BOZ-C-M07	2020-08-28	0
1350	BOZ-28-08-20-C-M07	Bouzergane	control	Field	BOZ-C-M07	2020-08-28	0
1351	BOZ-28-08-20-C-M07	Bouzergane	control	Field	BOZ-C-M07	2020-08-28	0
1352	BOZ-28-08-20-C-M09	Bouzergane	control	Field	BOZ-C-M09	2020-08-28	0
1353	BOZ-28-08-20-C-M10	Bouzergane	control	Field	BOZ-C-M10	2020-08-28	0
1354	BOZ-29-08-20-C-M02	Bouzergane	control	Field	BOZ-C-M02	2020-08-29	0
1355	BOZ-29-08-20-C-M02	Bouzergane	control	Field	BOZ-C-M02	2020-08-29	0
1356	BOZ-29-08-20-C-M03	Bouzergane	control	Field	BOZ-C-M03	2020-08-29	0
1357	BOZ-29-08-20-C-M03	Bouzergane	control	Field	BOZ-C-M03	2020-08-29	0
1358	BOZ-29-08-20-C-M05	Bouzergane	control	Field	BOZ-C-M05	2020-08-29	0
1359	BOZ-29-08-20-C-M05	Bouzergane	control	Field	BOZ-C-M05	2020-08-29	0
1360	BOZ-29-08-20-C-M07	Bouzergane	control	Field	BOZ-C-M07	2020-08-29	0
1361	BOZ-29-08-20-C-M07	Bouzergane	control	Field	BOZ-C-M07	2020-08-29	0
1362	BOZ-29-08-20-C-M07	Bouzergane	control	Field	BOZ-C-M07	2020-08-29	0
1363	BOZ-29-08-20-C-M07	Bouzergane	control	Field	BOZ-C-M07	2020-08-29	0
1364	BOZ-29-08-20-C-M07	Bouzergane	control	Field	BOZ-C-M07	2020-08-29	0
1365	BOZ-29-08-20-C-M07	Bouzergane	control	Field	BOZ-C-M07	2020-08-29	0
1366	BOZ-29-08-20-C-M08	Bouzergane	control	Field	BOZ-C-M08	2020-08-29	0
1367	BOZ-29-08-20-C-M08	Bouzergane	control	Field	BOZ-C-M08	2020-08-29	0
1368	BOZ-29-08-20-C-M08	Bouzergane	control	Field	BOZ-C-M08	2020-08-29	0
1369	OMS-27-08-20-C-M01	Oulad Msaad	intervention	Field	OMS-C-M01	2020-08-27	0
1370	OMS-27-08-20-C-M01	Oulad Msaad	intervention	Field	OMS-C-M01	2020-08-27	0
1371	OMS-27-08-20-C-M01	Oulad Msaad	intervention	Field	OMS-C-M01	2020-08-27	0
1372	OMS-27-08-20-C-M01	Oulad Msaad	intervention	Field	OMS-C-M01	2020-08-27	0
1373	OMS-27-08-20-C-M01	Oulad Msaad	intervention	Field	OMS-C-M01	2020-08-27	0
1374	OMS-27-08-20-C-M02	Oulad Msaad	intervention	Field	OMS-C-M02	2020-08-27	0
1375	OMS-27-08-20-C-M03	Oulad Msaad	intervention	Field	OMS-C-M03	2020-08-27	0
1376	OMS-27-08-20-C-M03	Oulad Msaad	intervention	Field	OMS-C-M03	2020-08-27	0
1377	OMS-27-08-20-C-M03	Oulad Msaad	intervention	Field	OMS-C-M03	2020-08-27	0
1378	OMS-27-08-20-C-M03	Oulad Msaad	intervention	Field	OMS-C-M03	2020-08-27	0
1379	OMS-27-08-20-C-M03	Oulad Msaad	intervention	Field	OMS-C-M03	2020-08-27	0
1380	OMS-27-08-20-C-M03	Oulad Msaad	intervention	Field	OMS-C-M03	2020-08-27	0
1381	OMS-27-08-20-C-M03	Oulad Msaad	intervention	Field	OMS-C-M03	2020-08-27	0
1382	OMS-27-08-20-C-M04	Oulad Msaad	intervention	Field	OMS-C-M04	2020-08-27	0
1383	OMS-27-08-20-C-M05	Oulad Msaad	intervention	Field	OMS-C-M05	2020-08-27	0
1384	OMS-27-08-20-C-M05	Oulad Msaad	intervention	Field	OMS-C-M05	2020-08-27	0
1385	OMS-27-08-20-C-M06	Oulad Msaad	intervention	Field	OMS-C-M06	2020-08-27	0
1386	OMS-27-08-20-C-M06	Oulad Msaad	intervention	Field	OMS-C-M06	2020-08-27	0
1387	OMS-27-08-20-C-M07	Oulad Msaad	intervention	Field	OMS-C-M07	2020-08-27	0
1388	OMS-27-08-20-C-M07	Oulad Msaad	intervention	Field	OMS-C-M07	2020-08-27	0
1389	OMS-27-08-20-C-M07	Oulad Msaad	intervention	Field	OMS-C-M07	2020-08-27	0
1390	OMS-27-08-20-C-M07	Oulad Msaad	intervention	Field	OMS-C-M07	2020-08-27	0
1391	OMS-27-08-20-C-M07	Oulad Msaad	intervention	Field	OMS-C-M07	2020-08-27	0
1392	OMS-27-08-20-C-M09	Oulad Msaad	intervention	Field	OMS-C-M09	2020-08-27	0
1393	OMS-27-08-20-C-M10	Oulad Msaad	intervention	Field	OMS-C-M10	2020-08-27	0
1394	OMS-27-08-20-C-M10	Oulad Msaad	intervention	Field	OMS-C-M10	2020-08-27	0
1395	OMS-27-08-20-C-M10	Oulad Msaad	intervention	Field	OMS-C-M10	2020-08-27	0
1396	OMS-28-08-20-C-M01	Oulad Msaad	intervention	Field	OMS-C-M01	2020-08-28	0
1397	OMS-28-08-20-C-M01	Oulad Msaad	intervention	Field	OMS-C-M01	2020-08-28	0
1398	OMS-28-08-20-C-M01	Oulad Msaad	intervention	Field	OMS-C-M01	2020-08-28	0
1399	OMS-28-08-20-C-M02	Oulad Msaad	intervention	Field	OMS-C-M02	2020-08-28	0
1400	OMS-28-08-20-C-M02	Oulad Msaad	intervention	Field	OMS-C-M02	2020-08-28	0
1401	OMS-28-08-20-C-M02	Oulad Msaad	intervention	Field	OMS-C-M02	2020-08-28	0
1402	OMS-28-08-20-C-M02	Oulad Msaad	intervention	Field	OMS-C-M02	2020-08-28	0
1403	OMS-28-08-20-C-M03	Oulad Msaad	intervention	Field	OMS-C-M03	2020-08-28	0
1404	OMS-28-08-20-C-M03	Oulad Msaad	intervention	Field	OMS-C-M03	2020-08-28	0
1405	OMS-28-08-20-C-M03	Oulad Msaad	intervention	Field	OMS-C-M03	2020-08-28	0
1406	OMS-28-08-20-C-M03	Oulad Msaad	intervention	Field	OMS-C-M03	2020-08-28	0
1407	OMS-28-08-20-C-M03	Oulad Msaad	intervention	Field	OMS-C-M03	2020-08-28	0
1408	OMS-28-08-20-C-M03	Oulad Msaad	intervention	Field	OMS-C-M03	2020-08-28	0
1409	OMS-28-08-20-C-M04	Oulad Msaad	intervention	Field	OMS-C-M04	2020-08-28	0
1410	OMS-28-08-20-C-M04	Oulad Msaad	intervention	Field	OMS-C-M04	2020-08-28	0
1411	OMS-28-08-20-C-M05	Oulad Msaad	intervention	Field	OMS-C-M05	2020-08-28	0
1412	OMS-28-08-20-C-M05	Oulad Msaad	intervention	Field	OMS-C-M05	2020-08-28	0
1413	OMS-28-08-20-C-M06	Oulad Msaad	intervention	Field	OMS-C-M06	2020-08-28	0
1414	OMS-28-08-20-C-M06	Oulad Msaad	intervention	Field	OMS-C-M06	2020-08-28	0
1415	OMS-28-08-20-C-M06	Oulad Msaad	intervention	Field	OMS-C-M06	2020-08-28	0
1416	OMS-28-08-20-C-M06	Oulad Msaad	intervention	Field	OMS-C-M06	2020-08-28	0
1417	OMS-28-08-20-C-M06	Oulad Msaad	intervention	Field	OMS-C-M06	2020-08-28	0
1418	OMS-28-08-20-C-M06	Oulad Msaad	intervention	Field	OMS-C-M06	2020-08-28	0
1419	OMS-28-08-20-C-M06	Oulad Msaad	intervention	Field	OMS-C-M06	2020-08-28	0
1420	OMS-28-08-20-C-M06	Oulad Msaad	intervention	Field	OMS-C-M06	2020-08-28	0
1421	OMS-28-08-20-C-M06	Oulad Msaad	intervention	Field	OMS-C-M06	2020-08-28	0
1422	OMS-28-08-20-C-M06	Oulad Msaad	intervention	Field	OMS-C-M06	2020-08-28	0
1423	OMS-28-08-20-C-M06	Oulad Msaad	intervention	Field	OMS-C-M06	2020-08-28	0
1424	OMS-28-08-20-C-M06	Oulad Msaad	intervention	Field	OMS-C-M06	2020-08-28	0
1425	OMS-28-08-20-C-M06	Oulad Msaad	intervention	Field	OMS-C-M06	2020-08-28	0
1426	OMS-28-08-20-C-M07	Oulad Msaad	intervention	Field	OMS-C-M07	2020-08-28	0
1427	OMS-28-08-20-C-M07	Oulad Msaad	intervention	Field	OMS-C-M07	2020-08-28	0
1428	OMS-28-08-20-C-M07	Oulad Msaad	intervention	Field	OMS-C-M07	2020-08-28	0
1429	OMS-28-08-20-C-M07	Oulad Msaad	intervention	Field	OMS-C-M07	2020-08-28	0
1430	OMS-28-08-20-C-M07	Oulad Msaad	intervention	Field	OMS-C-M07	2020-08-28	0
1431	OMS-28-08-20-C-M07	Oulad Msaad	intervention	Field	OMS-C-M07	2020-08-28	0
1432	OMS-28-08-20-C-M07	Oulad Msaad	intervention	Field	OMS-C-M07	2020-08-28	0
1433	OMS-28-08-20-C-M07	Oulad Msaad	intervention	Field	OMS-C-M07	2020-08-28	0
1434	OMS-28-08-20-C-M07	Oulad Msaad	intervention	Field	OMS-C-M07	2020-08-28	0
1435	OMS-28-08-20-C-M07	Oulad Msaad	intervention	Field	OMS-C-M07	2020-08-28	0
1436	OMS-28-08-20-C-M07	Oulad Msaad	intervention	Field	OMS-C-M07	2020-08-28	0
1437	OMS-28-08-20-C-M07	Oulad Msaad	intervention	Field	OMS-C-M07	2020-08-28	0
1438	OMS-28-08-20-C-M08	Oulad Msaad	intervention	Field	OMS-C-M08	2020-08-28	0
1439	OMS-29-08-20-C-M01	Oulad Msaad	intervention	Field	OMS-C-M01	2020-08-29	0
1440	OMS-29-08-20-C-M02	Oulad Msaad	intervention	Field	OMS-C-M02	2020-08-29	0
1441	OMS-29-08-20-C-M03	Oulad Msaad	intervention	Field	OMS-C-M03	2020-08-29	0
1442	OMS-29-08-20-C-M03	Oulad Msaad	intervention	Field	OMS-C-M03	2020-08-29	0
1443	OMS-29-08-20-C-M04	Oulad Msaad	intervention	Field	OMS-C-M04	2020-08-29	0
1444	OMS-29-08-20-C-M04	Oulad Msaad	intervention	Field	OMS-C-M04	2020-08-29	0
1445	OMS-29-08-20-C-M04	Oulad Msaad	intervention	Field	OMS-C-M04	2020-08-29	0
1446	OMS-29-08-20-C-M04	Oulad Msaad	intervention	Field	OMS-C-M04	2020-08-29	0
1447	OMS-29-08-20-C-M04	Oulad Msaad	intervention	Field	OMS-C-M04	2020-08-29	0
1448	OMS-29-08-20-C-M04	Oulad Msaad	intervention	Field	OMS-C-M04	2020-08-29	0
1449	OMS-29-08-20-C-M04	Oulad Msaad	intervention	Field	OMS-C-M04	2020-08-29	0
1450	OMS-29-08-20-C-M06	Oulad Msaad	intervention	Field	OMS-C-M06	2020-08-29	0
1451	OMS-29-08-20-C-M06	Oulad Msaad	intervention	Field	OMS-C-M06	2020-08-29	0
1452	OMS-29-08-20-C-M06	Oulad Msaad	intervention	Field	OMS-C-M06	2020-08-29	0
1453	OMS-29-08-20-C-M06	Oulad Msaad	intervention	Field	OMS-C-M06	2020-08-29	0
1454	OMS-29-08-20-C-M06	Oulad Msaad	intervention	Field	OMS-C-M06	2020-08-29	0
1455	OMS-29-08-20-C-M07	Oulad Msaad	intervention	Field	OMS-C-M07	2020-08-29	0
1456	OMS-29-08-20-C-M07	Oulad Msaad	intervention	Field	OMS-C-M07	2020-08-29	0
1457	OMS-29-08-20-C-M09	Oulad Msaad	intervention	Field	OMS-C-M09	2020-08-29	0
1458	TSL-27-08-20-C-M01	Timsla	control	Field	TSL-C-M01	2020-08-27	0
1459	TSL-27-08-20-C-M01	Timsla	control	Field	TSL-C-M01	2020-08-27	0
1460	TSL-27-08-20-C-M03	Timsla	control	Field	TSL-C-M03	2020-08-27	0
1461	TSL-27-08-20-C-M04	Timsla	control	Field	TSL-C-M04	2020-08-27	0
1462	TSL-27-08-20-C-M04	Timsla	control	Field	TSL-C-M04	2020-08-27	0
1463	TSL-27-08-20-C-M04	Timsla	control	Field	TSL-C-M04	2020-08-27	0
1464	TSL-27-08-20-C-M04	Timsla	control	Field	TSL-C-M04	2020-08-27	0
1465	TSL-27-08-20-C-M05	Timsla	control	Field	TSL-C-M05	2020-08-27	0
1466	TSL-27-08-20-C-M07	Timsla	control	Field	TSL-C-M07	2020-08-27	0
1467	TSL-27-08-20-C-M07	Timsla	control	Field	TSL-C-M07	2020-08-27	0
1468	TSL-27-08-20-C-M07	Timsla	control	Field	TSL-C-M07	2020-08-27	0
1469	TSL-27-08-20-C-M07	Timsla	control	Field	TSL-C-M07	2020-08-27	0
1470	TSL-27-08-20-C-M08	Timsla	control	Field	TSL-C-M08	2020-08-27	0
1471	TSL-27-08-20-C-M08	Timsla	control	Field	TSL-C-M08	2020-08-27	0
1472	TSL-27-08-20-C-M08	Timsla	control	Field	TSL-C-M08	2020-08-27	0
1473	TSL-27-08-20-C-M08	Timsla	control	Field	TSL-C-M08	2020-08-27	0
1474	TSL-27-08-20-C-M08	Timsla	control	Field	TSL-C-M08	2020-08-27	0
1475	TSL-27-08-20-C-M09	Timsla	control	Field	TSL-C-M09	2020-08-27	0
1476	TSL-28-08-20-C-M04	Timsla	control	Field	TSL-C-M04	2020-08-28	0
1477	TSL-28-08-20-C-M05	Timsla	control	Field	TSL-C-M05	2020-08-28	0
1478	TSL-28-08-20-C-M09	Timsla	control	Field	TSL-C-M09	2020-08-28	0
1479	TSL-29-08-20-C-M01	Timsla	control	Field	TSL-C-M01	2020-08-29	0
1480	TSL-29-08-20-C-M02	Timsla	control	Field	TSL-C-M02	2020-08-29	0
1481	TSL-29-08-20-C-M05	Timsla	control	Field	TSL-C-M05	2020-08-29	0
1482	TSL-29-08-20-C-M05	Timsla	control	Field	TSL-C-M05	2020-08-29	0
1483	TSL-29-08-20-C-M05	Timsla	control	Field	TSL-C-M05	2020-08-29	0
1484	TSL-29-08-20-C-M06	Timsla	control	Field	TSL-C-M06	2020-08-29	0
1485	TSL-29-08-20-C-M07	Timsla	control	Field	TSL-C-M07	2020-08-29	0
1486	TSL-29-08-20-C-M07	Timsla	control	Field	TSL-C-M07	2020-08-29	0
1487	TSL-29-08-20-C-M07	Timsla	control	Field	TSL-C-M07	2020-08-29	0
1488	TSL-29-08-20-C-M07	Timsla	control	Field	TSL-C-M07	2020-08-29	0
1489	TSL-29-08-20-C-M08	Timsla	control	Field	TSL-C-M08	2020-08-29	0
1490	TSL-29-08-20-C-M08	Timsla	control	Field	TSL-C-M08	2020-08-29	0
1491	TSL-29-08-20-C-M08	Timsla	control	Field	TSL-C-M08	2020-08-29	0
1492	TSL-29-08-20-C-M09	Timsla	control	Field	TSL-C-M09	2020-08-29	0
1493	TSL-29-08-20-C-M09	Timsla	control	Field	TSL-C-M09	2020-08-29	0
1494	AMN-28-06-20-E-M01	Ait Mnad	intervention	Outdoor	AMN-E-M01	2020-06-28	0
1495	AMN-28-06-20-E-M01	Ait Mnad	intervention	Outdoor	AMN-E-M01	2020-06-28	0
1496	AMN-28-06-20-E-M01	Ait Mnad	intervention	Outdoor	AMN-E-M01	2020-06-28	0
1497	AMN-28-06-20-E-M01	Ait Mnad	intervention	Outdoor	AMN-E-M01	2020-06-28	0
1498	AMN-28-06-20-E-M01	Ait Mnad	intervention	Outdoor	AMN-E-M01	2020-06-28	0
1499	AMN-28-06-20-E-M01	Ait Mnad	intervention	Outdoor	AMN-E-M01	2020-06-28	0
1500	AMN-28-06-20-E-M01	Ait Mnad	intervention	Outdoor	AMN-E-M01	2020-06-28	0
1501	AMN-28-06-20-E-M03	Ait Mnad	intervention	Outdoor	AMN-E-M03	2020-06-28	0
1502	AMN-28-06-20-E-M03	Ait Mnad	intervention	Outdoor	AMN-E-M03	2020-06-28	0
1503	AMN-28-06-20-E-M04	Ait Mnad	intervention	Outdoor	AMN-E-M04	2020-06-28	0
1504	AMN-28-06-20-E-M05	Ait Mnad	intervention	Outdoor	AMN-E-M05	2020-06-28	0
1505	AMN-28-06-20-E-M05	Ait Mnad	intervention	Outdoor	AMN-E-M05	2020-06-28	0
1506	AMN-28-06-20-E-M05	Ait Mnad	intervention	Outdoor	AMN-E-M05	2020-06-28	0
1507	AMN-28-06-20-E-M05	Ait Mnad	intervention	Outdoor	AMN-E-M05	2020-06-28	0
1508	AMN-28-06-20-E-M05	Ait Mnad	intervention	Outdoor	AMN-E-M05	2020-06-28	0
1509	AMN-28-06-20-E-M05	Ait Mnad	intervention	Outdoor	AMN-E-M05	2020-06-28	0
1510	AMN-28-06-20-E-M05	Ait Mnad	intervention	Outdoor	AMN-E-M05	2020-06-28	0
1511	AMN-28-06-20-E-M05	Ait Mnad	intervention	Outdoor	AMN-E-M05	2020-06-28	0
1512	AMN-28-06-20-E-M05	Ait Mnad	intervention	Outdoor	AMN-E-M05	2020-06-28	0
1513	AMN-28-06-20-E-M05	Ait Mnad	intervention	Outdoor	AMN-E-M05	2020-06-28	0
1514	AMN-28-06-20-E-M05	Ait Mnad	intervention	Outdoor	AMN-E-M05	2020-06-28	1
1515	AMN-28-06-20-E-M05	Ait Mnad	intervention	Outdoor	AMN-E-M05	2020-06-28	1
1516	AMN-28-06-20-E-M05	Ait Mnad	intervention	Outdoor	AMN-E-M05	2020-06-28	0
1517	AMN-28-06-20-E-M05	Ait Mnad	intervention	Outdoor	AMN-E-M05	2020-06-28	0
1518	AMN-28-06-20-E-M05	Ait Mnad	intervention	Outdoor	AMN-E-M05	2020-06-28	0
1519	AMN-28-06-20-E-M05	Ait Mnad	intervention	Outdoor	AMN-E-M05	2020-06-28	0
1520	AMN-28-06-20-E-M05	Ait Mnad	intervention	Outdoor	AMN-E-M05	2020-06-28	0
1521	AMN-28-06-20-E-M05	Ait Mnad	intervention	Outdoor	AMN-E-M05	2020-06-28	0
1522	AMN-28-06-20-E-M07	Ait Mnad	intervention	Outdoor	AMN-E-M07	2020-06-28	0
1523	AMN-28-06-20-E-M08	Ait Mnad	intervention	Outdoor	AMN-E-M08	2020-06-28	0
1524	AMN-28-06-20-E-M08	Ait Mnad	intervention	Outdoor	AMN-E-M08	2020-06-28	0
1525	AMN-28-06-20-E-M09	Ait Mnad	intervention	Outdoor	AMN-E-M09	2020-06-28	0
1526	AMN-29-06-20-E-M01	Ait Mnad	intervention	Outdoor	AMN-E-M01	2020-06-29	0
1527	AMN-29-06-20-E-M01	Ait Mnad	intervention	Outdoor	AMN-E-M01	2020-06-29	0
1528	AMN-29-06-20-E-M01	Ait Mnad	intervention	Outdoor	AMN-E-M01	2020-06-29	0
1529	AMN-29-06-20-E-M02	Ait Mnad	intervention	Outdoor	AMN-E-M02	2020-06-29	0
1530	AMN-29-06-20-E-M05	Ait Mnad	intervention	Outdoor	AMN-E-M05	2020-06-29	0
1531	AMN-29-06-20-E-M05	Ait Mnad	intervention	Outdoor	AMN-E-M05	2020-06-29	0
1532	AMN-29-06-20-E-M06	Ait Mnad	intervention	Outdoor	AMN-E-M06	2020-06-29	0
1533	AMN-29-06-20-E-M06	Ait Mnad	intervention	Outdoor	AMN-E-M06	2020-06-29	0
1534	AMN-29-06-20-E-M06	Ait Mnad	intervention	Outdoor	AMN-E-M06	2020-06-29	0
1535	AMN-29-06-20-E-M07	Ait Mnad	intervention	Outdoor	AMN-E-M07	2020-06-29	0
1536	AMN-29-06-20-E-M07	Ait Mnad	intervention	Outdoor	AMN-E-M07	2020-06-29	0
1537	AMN-29-06-20-E-M07	Ait Mnad	intervention	Outdoor	AMN-E-M07	2020-06-29	0
1538	AMN-29-06-20-E-M08	Ait Mnad	intervention	Outdoor	AMN-E-M08	2020-06-29	0
1539	AMN-29-06-20-E-M08	Ait Mnad	intervention	Outdoor	AMN-E-M08	2020-06-29	0
1540	AMN-29-06-20-E-M08	Ait Mnad	intervention	Outdoor	AMN-E-M08	2020-06-29	0
1541	AMN-29-06-20-E-M08	Ait Mnad	intervention	Outdoor	AMN-E-M08	2020-06-29	0
1542	AMN-29-06-20-E-M08	Ait Mnad	intervention	Outdoor	AMN-E-M08	2020-06-29	0
1543	AMN-29-06-20-E-M08	Ait Mnad	intervention	Outdoor	AMN-E-M08	2020-06-29	0
1544	AMN-29-06-20-E-M08	Ait Mnad	intervention	Outdoor	AMN-E-M08	2020-06-29	1
1545	AMN-29-06-20-E-M08	Ait Mnad	intervention	Outdoor	AMN-E-M08	2020-06-29	1
1546	AMN-29-06-20-E-M08	Ait Mnad	intervention	Outdoor	AMN-E-M08	2020-06-29	0
1547	AMN-29-06-20-E-M08	Ait Mnad	intervention	Outdoor	AMN-E-M08	2020-06-29	0
1548	AMN-30-06-20-E-M03	Ait Mnad	intervention	Outdoor	AMN-E-M03	2020-06-30	0
1549	AMN-30-06-20-E-M04	Ait Mnad	intervention	Outdoor	AMN-E-M04	2020-06-30	0
1550	AMN-30-06-20-E-M04	Ait Mnad	intervention	Outdoor	AMN-E-M04	2020-06-30	0
1551	AMN-30-06-20-E-M06	Ait Mnad	intervention	Outdoor	AMN-E-M06	2020-06-30	0
1552	AMN-30-06-20-E-M06	Ait Mnad	intervention	Outdoor	AMN-E-M06	2020-06-30	0
1553	AMN-30-06-20-E-M06	Ait Mnad	intervention	Outdoor	AMN-E-M06	2020-06-30	0
1554	AMN-30-06-20-E-M06	Ait Mnad	intervention	Outdoor	AMN-E-M06	2020-06-30	0
1555	AMN-30-06-20-E-M06	Ait Mnad	intervention	Outdoor	AMN-E-M06	2020-06-30	0
1556	AMN-30-06-20-E-M06	Ait Mnad	intervention	Outdoor	AMN-E-M06	2020-06-30	0
1557	AMN-30-06-20-E-M06	Ait Mnad	intervention	Outdoor	AMN-E-M06	2020-06-30	0
1558	AMN-30-06-20-E-M06	Ait Mnad	intervention	Outdoor	AMN-E-M06	2020-06-30	0
1559	AMN-30-06-20-E-M06	Ait Mnad	intervention	Outdoor	AMN-E-M06	2020-06-30	0
1560	AMN-30-06-20-E-M07	Ait Mnad	intervention	Outdoor	AMN-E-M07	2020-06-30	0
1561	AMN-30-06-20-E-M07	Ait Mnad	intervention	Outdoor	AMN-E-M07	2020-06-30	0
1562	AMN-30-06-20-E-M07	Ait Mnad	intervention	Outdoor	AMN-E-M07	2020-06-30	0
1563	AMN-30-06-20-E-M07	Ait Mnad	intervention	Outdoor	AMN-E-M07	2020-06-30	0
1564	AMN-30-06-20-E-M07	Ait Mnad	intervention	Outdoor	AMN-E-M07	2020-06-30	0
1565	AMN-30-06-20-E-M07	Ait Mnad	intervention	Outdoor	AMN-E-M07	2020-06-30	0
1566	AMN-30-06-20-E-M07	Ait Mnad	intervention	Outdoor	AMN-E-M07	2020-06-30	0
1567	AMN-30-06-20-E-M07	Ait Mnad	intervention	Outdoor	AMN-E-M07	2020-06-30	0
1568	BOZ-28-06-20-E-M01	Bouzergane	control	Outdoor	BOZ-E-M01	2020-06-28	0
1569	BOZ-28-06-20-E-M01	Bouzergane	control	Outdoor	BOZ-E-M01	2020-06-28	0
1570	BOZ-28-06-20-E-M01	Bouzergane	control	Outdoor	BOZ-E-M01	2020-06-28	0
1571	BOZ-28-06-20-E-M01	Bouzergane	control	Outdoor	BOZ-E-M01	2020-06-28	0
1572	BOZ-28-06-20-E-M01	Bouzergane	control	Outdoor	BOZ-E-M01	2020-06-28	0
1573	BOZ-28-06-20-E-M04	Bouzergane	control	Outdoor	BOZ-E-M04	2020-06-28	0
1574	BOZ-28-06-20-E-M04	Bouzergane	control	Outdoor	BOZ-E-M04	2020-06-28	0
1575	BOZ-28-06-20-E-M04	Bouzergane	control	Outdoor	BOZ-E-M04	2020-06-28	0
1576	BOZ-28-06-20-E-M04	Bouzergane	control	Outdoor	BOZ-E-M04	2020-06-28	0
1577	BOZ-28-06-20-E-M04	Bouzergane	control	Outdoor	BOZ-E-M04	2020-06-28	0
1578	BOZ-28-06-20-E-M04	Bouzergane	control	Outdoor	BOZ-E-M04	2020-06-28	0
1579	BOZ-28-06-20-E-M04	Bouzergane	control	Outdoor	BOZ-E-M04	2020-06-28	0
1580	BOZ-28-06-20-E-M04	Bouzergane	control	Outdoor	BOZ-E-M04	2020-06-28	0
1581	BOZ-28-06-20-E-M04	Bouzergane	control	Outdoor	BOZ-E-M04	2020-06-28	0
1582	BOZ-28-06-20-E-M04	Bouzergane	control	Outdoor	BOZ-E-M04	2020-06-28	0
1583	BOZ-28-06-20-E-M04	Bouzergane	control	Outdoor	BOZ-E-M04	2020-06-28	0
1584	BOZ-28-06-20-E-M04	Bouzergane	control	Outdoor	BOZ-E-M04	2020-06-28	0
1585	BOZ-28-06-20-E-M04	Bouzergane	control	Outdoor	BOZ-E-M04	2020-06-28	0
1586	BOZ-28-06-20-E-M04	Bouzergane	control	Outdoor	BOZ-E-M04	2020-06-28	0
1587	BOZ-28-06-20-E-M04	Bouzergane	control	Outdoor	BOZ-E-M04	2020-06-28	0
1588	BOZ-28-06-20-E-M04	Bouzergane	control	Outdoor	BOZ-E-M04	2020-06-28	0
1589	BOZ-28-06-20-E-M04	Bouzergane	control	Outdoor	BOZ-E-M04	2020-06-28	0
1590	BOZ-28-06-20-E-M04	Bouzergane	control	Outdoor	BOZ-E-M04	2020-06-28	0
1591	BOZ-28-06-20-E-M04	Bouzergane	control	Outdoor	BOZ-E-M04	2020-06-28	0
1592	BOZ-28-06-20-E-M04	Bouzergane	control	Outdoor	BOZ-E-M04	2020-06-28	0
1593	BOZ-28-06-20-E-M04	Bouzergane	control	Outdoor	BOZ-E-M04	2020-06-28	0
1594	BOZ-28-06-20-E-M04	Bouzergane	control	Outdoor	BOZ-E-M04	2020-06-28	0
1595	BOZ-28-06-20-E-M04	Bouzergane	control	Outdoor	BOZ-E-M04	2020-06-28	0
1596	BOZ-28-06-20-E-M04	Bouzergane	control	Outdoor	BOZ-E-M04	2020-06-28	0
1597	BOZ-28-06-20-E-M04	Bouzergane	control	Outdoor	BOZ-E-M04	2020-06-28	0
1598	BOZ-28-06-20-E-M04	Bouzergane	control	Outdoor	BOZ-E-M04	2020-06-28	0
1599	BOZ-28-06-20-E-M04	Bouzergane	control	Outdoor	BOZ-E-M04	2020-06-28	0
1600	BOZ-28-06-20-E-M04	Bouzergane	control	Outdoor	BOZ-E-M04	2020-06-28	0
1601	BOZ-28-06-20-E-M04	Bouzergane	control	Outdoor	BOZ-E-M04	2020-06-28	0
1602	BOZ-28-06-20-E-M04	Bouzergane	control	Outdoor	BOZ-E-M04	2020-06-28	0
1603	BOZ-28-06-20-E-M04	Bouzergane	control	Outdoor	BOZ-E-M04	2020-06-28	0
1604	BOZ-28-06-20-E-M04	Bouzergane	control	Outdoor	BOZ-E-M04	2020-06-28	0
1605	BOZ-28-06-20-E-M04	Bouzergane	control	Outdoor	BOZ-E-M04	2020-06-28	0
1606	BOZ-28-06-20-E-M04	Bouzergane	control	Outdoor	BOZ-E-M04	2020-06-28	0
1607	BOZ-28-06-20-E-M04	Bouzergane	control	Outdoor	BOZ-E-M04	2020-06-28	0
1608	BOZ-28-06-20-E-M04	Bouzergane	control	Outdoor	BOZ-E-M04	2020-06-28	0
1609	BOZ-28-06-20-E-M04	Bouzergane	control	Outdoor	BOZ-E-M04	2020-06-28	0
1610	BOZ-28-06-20-E-M04	Bouzergane	control	Outdoor	BOZ-E-M04	2020-06-28	0
1611	BOZ-28-06-20-E-M04	Bouzergane	control	Outdoor	BOZ-E-M04	2020-06-28	0
1612	BOZ-28-06-20-E-M04	Bouzergane	control	Outdoor	BOZ-E-M04	2020-06-28	0
1613	BOZ-28-06-20-E-M04	Bouzergane	control	Outdoor	BOZ-E-M04	2020-06-28	0
1614	BOZ-28-06-20-E-M04	Bouzergane	control	Outdoor	BOZ-E-M04	2020-06-28	0
1615	BOZ-28-06-20-E-M04	Bouzergane	control	Outdoor	BOZ-E-M04	2020-06-28	0
1616	BOZ-28-06-20-E-M04	Bouzergane	control	Outdoor	BOZ-E-M04	2020-06-28	0
1617	BOZ-28-06-20-E-M04	Bouzergane	control	Outdoor	BOZ-E-M04	2020-06-28	0
1618	BOZ-28-06-20-E-M04	Bouzergane	control	Outdoor	BOZ-E-M04	2020-06-28	0
1619	BOZ-28-06-20-E-M04	Bouzergane	control	Outdoor	BOZ-E-M04	2020-06-28	0
1620	BOZ-28-06-20-E-M04	Bouzergane	control	Outdoor	BOZ-E-M04	2020-06-28	0
1621	BOZ-28-06-20-E-M04	Bouzergane	control	Outdoor	BOZ-E-M04	2020-06-28	0
1622	BOZ-28-06-20-E-M04	Bouzergane	control	Outdoor	BOZ-E-M04	2020-06-28	0
1623	BOZ-28-06-20-E-M05	Bouzergane	control	Outdoor	BOZ-E-M05	2020-06-28	0
1624	BOZ-28-06-20-E-M06	Bouzergane	control	Outdoor	BOZ-E-M06	2020-06-28	0
1625	BOZ-28-06-20-E-M06	Bouzergane	control	Outdoor	BOZ-E-M06	2020-06-28	0
1626	BOZ-28-06-20-E-M06	Bouzergane	control	Outdoor	BOZ-E-M06	2020-06-28	0
1627	BOZ-28-06-20-E-M06	Bouzergane	control	Outdoor	BOZ-E-M06	2020-06-28	0
1628	BOZ-29-06-20-E-M01	Bouzergane	control	Outdoor	BOZ-E-M01	2020-06-29	0
1629	BOZ-29-06-20-E-M01	Bouzergane	control	Outdoor	BOZ-E-M01	2020-06-29	0
1630	BOZ-29-06-20-E-M01	Bouzergane	control	Outdoor	BOZ-E-M01	2020-06-29	0
1631	BOZ-29-06-20-E-M01	Bouzergane	control	Outdoor	BOZ-E-M01	2020-06-29	0
1632	BOZ-29-06-20-E-M03	Bouzergane	control	Outdoor	BOZ-E-M03	2020-06-29	0
1633	BOZ-29-06-20-E-M03	Bouzergane	control	Outdoor	BOZ-E-M03	2020-06-29	0
1634	BOZ-29-06-20-E-M03	Bouzergane	control	Outdoor	BOZ-E-M03	2020-06-29	0
1635	BOZ-29-06-20-E-M03	Bouzergane	control	Outdoor	BOZ-E-M03	2020-06-29	0
1636	BOZ-29-06-20-E-M03	Bouzergane	control	Outdoor	BOZ-E-M03	2020-06-29	0
1637	BOZ-29-06-20-E-M03	Bouzergane	control	Outdoor	BOZ-E-M03	2020-06-29	0
1638	BOZ-29-06-20-E-M03	Bouzergane	control	Outdoor	BOZ-E-M03	2020-06-29	0
1639	BOZ-29-06-20-E-M03	Bouzergane	control	Outdoor	BOZ-E-M03	2020-06-29	0
1640	BOZ-29-06-20-E-M05	Bouzergane	control	Outdoor	BOZ-E-M05	2020-06-29	0
1641	BOZ-29-06-20-E-M05	Bouzergane	control	Outdoor	BOZ-E-M05	2020-06-29	0
1642	BOZ-29-06-20-E-M05	Bouzergane	control	Outdoor	BOZ-E-M05	2020-06-29	0
1643	BOZ-29-06-20-E-M05	Bouzergane	control	Outdoor	BOZ-E-M05	2020-06-29	0
1644	BOZ-29-06-20-E-M05	Bouzergane	control	Outdoor	BOZ-E-M05	2020-06-29	0
1645	BOZ-29-06-20-E-M08	Bouzergane	control	Outdoor	BOZ-E-M08	2020-06-29	0
1646	BOZ-29-06-20-E-M08	Bouzergane	control	Outdoor	BOZ-E-M08	2020-06-29	0
1647	BOZ-29-06-20-E-M08	Bouzergane	control	Outdoor	BOZ-E-M08	2020-06-29	0
1648	BOZ-29-06-20-E-M08	Bouzergane	control	Outdoor	BOZ-E-M08	2020-06-29	0
1649	BOZ-30-06-20-E-M02	Bouzergane	control	Outdoor	BOZ-E-M02	2020-06-30	0
1650	BOZ-30-06-20-E-M03	Bouzergane	control	Outdoor	BOZ-E-M03	2020-06-30	0
1651	BOZ-30-06-20-E-M03	Bouzergane	control	Outdoor	BOZ-E-M03	2020-06-30	0
1652	BOZ-30-06-20-E-M03	Bouzergane	control	Outdoor	BOZ-E-M03	2020-06-30	0
1653	BOZ-30-06-20-E-M03	Bouzergane	control	Outdoor	BOZ-E-M03	2020-06-30	0
1654	BOZ-30-06-20-E-M03	Bouzergane	control	Outdoor	BOZ-E-M03	2020-06-30	0
1655	BOZ-30-06-20-E-M03	Bouzergane	control	Outdoor	BOZ-E-M03	2020-06-30	0
1656	BOZ-30-06-20-E-M05	Bouzergane	control	Outdoor	BOZ-E-M05	2020-06-30	0
1657	BOZ-30-06-20-E-M05	Bouzergane	control	Outdoor	BOZ-E-M05	2020-06-30	0
1658	BOZ-30-06-20-E-M05	Bouzergane	control	Outdoor	BOZ-E-M05	2020-06-30	0
1659	BOZ-30-06-20-E-M06	Bouzergane	control	Outdoor	BOZ-E-M06	2020-06-30	0
1660	BOZ-30-06-20-E-M06	Bouzergane	control	Outdoor	BOZ-E-M06	2020-06-30	0
1661	BOZ-30-06-20-E-M07	Bouzergane	control	Outdoor	BOZ-E-M07	2020-06-30	0
1662	BOZ-30-06-20-E-M07	Bouzergane	control	Outdoor	BOZ-E-M07	2020-06-30	0
1663	BOZ-30-06-20-E-M07	Bouzergane	control	Outdoor	BOZ-E-M07	2020-06-30	0
1664	BOZ-30-06-20-E-M08	Bouzergane	control	Outdoor	BOZ-E-M08	2020-06-30	0
1665	BOZ-30-06-20-E-M08	Bouzergane	control	Outdoor	BOZ-E-M08	2020-06-30	0
1666	BOZ-30-06-20-E-M08	Bouzergane	control	Outdoor	BOZ-E-M08	2020-06-30	0
1667	BOZ-30-06-20-E-M08	Bouzergane	control	Outdoor	BOZ-E-M08	2020-06-30	0
1668	BOZ-30-06-20-E-M08	Bouzergane	control	Outdoor	BOZ-E-M08	2020-06-30	1
1669	BOZ-30-06-20-E-M09	Bouzergane	control	Outdoor	BOZ-E-M09	2020-06-30	0
1670	BOZ-30-06-20-E-M09	Bouzergane	control	Outdoor	BOZ-E-M09	2020-06-30	0
1671	BOZ-30-06-20-E-M09	Bouzergane	control	Outdoor	BOZ-E-M09	2020-06-30	0
1672	OMS-28-06-20-E-M01	Oulad Msaad	intervention	Outdoor	OMS-E-M01	2020-06-28	0
1673	OMS-28-06-20-E-M01	Oulad Msaad	intervention	Outdoor	OMS-E-M01	2020-06-28	0
1674	OMS-28-06-20-E-M01	Oulad Msaad	intervention	Outdoor	OMS-E-M01	2020-06-28	0
1675	OMS-28-06-20-E-M01	Oulad Msaad	intervention	Outdoor	OMS-E-M01	2020-06-28	0
1676	OMS-28-06-20-E-M01	Oulad Msaad	intervention	Outdoor	OMS-E-M01	2020-06-28	0
1677	OMS-28-06-20-E-M02	Oulad Msaad	intervention	Outdoor	OMS-E-M02	2020-06-28	0
1678	OMS-28-06-20-E-M02	Oulad Msaad	intervention	Outdoor	OMS-E-M02	2020-06-28	0
1679	OMS-28-06-20-E-M02	Oulad Msaad	intervention	Outdoor	OMS-E-M02	2020-06-28	0
1680	OMS-28-06-20-E-M02	Oulad Msaad	intervention	Outdoor	OMS-E-M02	2020-06-28	0
1681	OMS-28-06-20-E-M02	Oulad Msaad	intervention	Outdoor	OMS-E-M02	2020-06-28	0
1682	OMS-28-06-20-E-M02	Oulad Msaad	intervention	Outdoor	OMS-E-M02	2020-06-28	0
1683	OMS-28-06-20-E-M02	Oulad Msaad	intervention	Outdoor	OMS-E-M02	2020-06-28	0
1684	OMS-28-06-20-E-M02	Oulad Msaad	intervention	Outdoor	OMS-E-M02	2020-06-28	0
1685	OMS-28-06-20-E-M03	Oulad Msaad	intervention	Outdoor	OMS-E-M03	2020-06-28	0
1686	OMS-28-06-20-E-M03	Oulad Msaad	intervention	Outdoor	OMS-E-M03	2020-06-28	0
1687	OMS-28-06-20-E-M03	Oulad Msaad	intervention	Outdoor	OMS-E-M03	2020-06-28	0
1688	OMS-28-06-20-E-M03	Oulad Msaad	intervention	Outdoor	OMS-E-M03	2020-06-28	0
1689	OMS-28-06-20-E-M03	Oulad Msaad	intervention	Outdoor	OMS-E-M03	2020-06-28	0
1690	OMS-28-06-20-E-M03	Oulad Msaad	intervention	Outdoor	OMS-E-M03	2020-06-28	0
1691	OMS-28-06-20-E-M03	Oulad Msaad	intervention	Outdoor	OMS-E-M03	2020-06-28	0
1692	OMS-28-06-20-E-M05	Oulad Msaad	intervention	Outdoor	OMS-E-M05	2020-06-28	0
1693	OMS-28-06-20-E-M05	Oulad Msaad	intervention	Outdoor	OMS-E-M05	2020-06-28	0
1694	OMS-28-06-20-E-M05	Oulad Msaad	intervention	Outdoor	OMS-E-M05	2020-06-28	0
1695	OMS-28-06-20-E-M07	Oulad Msaad	intervention	Outdoor	OMS-E-M07	2020-06-28	0
1696	OMS-28-06-20-E-M07	Oulad Msaad	intervention	Outdoor	OMS-E-M07	2020-06-28	0
1697	OMS-28-06-20-E-M07	Oulad Msaad	intervention	Outdoor	OMS-E-M07	2020-06-28	0
1698	OMS-28-06-20-E-M07	Oulad Msaad	intervention	Outdoor	OMS-E-M07	2020-06-28	0
1699	OMS-28-06-20-E-M08	Oulad Msaad	intervention	Outdoor	OMS-E-M08	2020-06-28	0
1700	OMS-28-06-20-E-M08	Oulad Msaad	intervention	Outdoor	OMS-E-M08	2020-06-28	0
1701	OMS-28-06-20-E-M08	Oulad Msaad	intervention	Outdoor	OMS-E-M08	2020-06-28	0
1702	OMS-28-06-20-E-M08	Oulad Msaad	intervention	Outdoor	OMS-E-M08	2020-06-28	0
1703	OMS-28-06-20-E-M08	Oulad Msaad	intervention	Outdoor	OMS-E-M08	2020-06-28	0
1704	OMS-28-06-20-E-M08	Oulad Msaad	intervention	Outdoor	OMS-E-M08	2020-06-28	0
1705	OMS-28-06-20-E-M10	Oulad Msaad	intervention	Outdoor	OMS-E-M10	2020-06-28	0
1706	OMS-28-06-20-E-M10	Oulad Msaad	intervention	Outdoor	OMS-E-M10	2020-06-28	0
1707	OMS-28-06-20-E-M10	Oulad Msaad	intervention	Outdoor	OMS-E-M10	2020-06-28	0
1708	OMS-29-06-20-E-M02	Oulad Msaad	intervention	Outdoor	OMS-E-M02	2020-06-29	0
1709	OMS-29-06-20-E-M03	Oulad Msaad	intervention	Outdoor	OMS-E-M03	2020-06-29	0
1710	OMS-29-06-20-E-M03	Oulad Msaad	intervention	Outdoor	OMS-E-M03	2020-06-29	0
1711	OMS-29-06-20-E-M03	Oulad Msaad	intervention	Outdoor	OMS-E-M03	2020-06-29	0
1712	OMS-29-06-20-E-M03	Oulad Msaad	intervention	Outdoor	OMS-E-M03	2020-06-29	0
1713	OMS-29-06-20-E-M04	Oulad Msaad	intervention	Outdoor	OMS-E-M04	2020-06-29	0
1714	OMS-29-06-20-E-M05	Oulad Msaad	intervention	Outdoor	OMS-E-M05	2020-06-29	0
1715	OMS-29-06-20-E-M06	Oulad Msaad	intervention	Outdoor	OMS-E-M06	2020-06-29	0
1716	OMS-29-06-20-E-M06	Oulad Msaad	intervention	Outdoor	OMS-E-M06	2020-06-29	0
1717	OMS-29-06-20-E-M06	Oulad Msaad	intervention	Outdoor	OMS-E-M06	2020-06-29	0
1718	OMS-29-06-20-E-M06	Oulad Msaad	intervention	Outdoor	OMS-E-M06	2020-06-29	0
1719	OMS-29-06-20-E-M06	Oulad Msaad	intervention	Outdoor	OMS-E-M06	2020-06-29	0
1720	OMS-29-06-20-E-M06	Oulad Msaad	intervention	Outdoor	OMS-E-M06	2020-06-29	0
1721	OMS-29-06-20-E-M06	Oulad Msaad	intervention	Outdoor	OMS-E-M06	2020-06-29	0
1722	OMS-29-06-20-E-M06	Oulad Msaad	intervention	Outdoor	OMS-E-M06	2020-06-29	0
1723	OMS-29-06-20-E-M07	Oulad Msaad	intervention	Outdoor	OMS-E-M07	2020-06-29	0
1724	OMS-29-06-20-E-M08	Oulad Msaad	intervention	Outdoor	OMS-E-M08	2020-06-29	0
1725	OMS-29-06-20-E-M10	Oulad Msaad	intervention	Outdoor	OMS-E-M10	2020-06-29	0
1726	OMS-29-06-20-E-M10	Oulad Msaad	intervention	Outdoor	OMS-E-M10	2020-06-29	0
1727	OMS-29-06-20-E-M10	Oulad Msaad	intervention	Outdoor	OMS-E-M10	2020-06-29	0
1728	OMS-29-06-20-E-M10	Oulad Msaad	intervention	Outdoor	OMS-E-M10	2020-06-29	0
1729	OMS-29-06-20-E-M10	Oulad Msaad	intervention	Outdoor	OMS-E-M10	2020-06-29	0
1730	OMS-29-06-20-E-M10	Oulad Msaad	intervention	Outdoor	OMS-E-M10	2020-06-29	0
1731	OMS-29-06-20-E-M10	Oulad Msaad	intervention	Outdoor	OMS-E-M10	2020-06-29	0
1732	OMS-30-06-20-E-M02	Oulad Msaad	intervention	Outdoor	OMS-E-M02	2020-06-30	0
1733	OMS-30-06-20-E-M02	Oulad Msaad	intervention	Outdoor	OMS-E-M02	2020-06-30	0
1734	OMS-30-06-20-E-M03	Oulad Msaad	intervention	Outdoor	OMS-E-M03	2020-06-30	0
1735	OMS-30-06-20-E-M03	Oulad Msaad	intervention	Outdoor	OMS-E-M03	2020-06-30	0
1736	OMS-30-06-20-E-M03	Oulad Msaad	intervention	Outdoor	OMS-E-M03	2020-06-30	0
1737	OMS-30-06-20-E-M03	Oulad Msaad	intervention	Outdoor	OMS-E-M03	2020-06-30	0
1738	OMS-30-06-20-E-M03	Oulad Msaad	intervention	Outdoor	OMS-E-M03	2020-06-30	0
1739	OMS-30-06-20-E-M05	Oulad Msaad	intervention	Outdoor	OMS-E-M05	2020-06-30	0
1740	OMS-30-06-20-E-M05	Oulad Msaad	intervention	Outdoor	OMS-E-M05	2020-06-30	0
1741	OMS-30-06-20-E-M05	Oulad Msaad	intervention	Outdoor	OMS-E-M05	2020-06-30	0
1742	OMS-30-06-20-E-M07	Oulad Msaad	intervention	Outdoor	OMS-E-M07	2020-06-30	0
1743	OMS-30-06-20-E-M07	Oulad Msaad	intervention	Outdoor	OMS-E-M07	2020-06-30	0
1744	OMS-30-06-20-E-M07	Oulad Msaad	intervention	Outdoor	OMS-E-M07	2020-06-30	0
1745	OMS-30-06-20-E-M07	Oulad Msaad	intervention	Outdoor	OMS-E-M07	2020-06-30	0
1746	OMS-30-06-20-E-M07	Oulad Msaad	intervention	Outdoor	OMS-E-M07	2020-06-30	0
1747	OMS-30-06-20-E-M07	Oulad Msaad	intervention	Outdoor	OMS-E-M07	2020-06-30	0
1748	OMS-30-06-20-E-M07	Oulad Msaad	intervention	Outdoor	OMS-E-M07	2020-06-30	0
1749	OMS-30-06-20-E-M07	Oulad Msaad	intervention	Outdoor	OMS-E-M07	2020-06-30	0
1750	OMS-30-06-20-E-M07	Oulad Msaad	intervention	Outdoor	OMS-E-M07	2020-06-30	0
1751	OMS-30-06-20-E-M07	Oulad Msaad	intervention	Outdoor	OMS-E-M07	2020-06-30	0
1752	OMS-30-06-20-E-M07	Oulad Msaad	intervention	Outdoor	OMS-E-M07	2020-06-30	0
1753	OMS-30-06-20-E-M07	Oulad Msaad	intervention	Outdoor	OMS-E-M07	2020-06-30	0
1754	OMS-30-06-20-E-M08	Oulad Msaad	intervention	Outdoor	OMS-E-M08	2020-06-30	0
1755	TSL-28-06-20-E-M01	Timsla	control	Outdoor	TSL-E-M01	2020-06-28	0
1756	TSL-28-06-20-E-M01	Timsla	control	Outdoor	TSL-E-M01	2020-06-28	0
1757	TSL-28-06-20-E-M01	Timsla	control	Outdoor	TSL-E-M01	2020-06-28	0
1758	TSL-28-06-20-E-M01	Timsla	control	Outdoor	TSL-E-M01	2020-06-28	0
1759	TSL-28-06-20-E-M02	Timsla	control	Outdoor	TSL-E-M02	2020-06-28	0
1760	TSL-28-06-20-E-M02	Timsla	control	Outdoor	TSL-E-M02	2020-06-28	0
1761	TSL-28-06-20-E-M02	Timsla	control	Outdoor	TSL-E-M02	2020-06-28	0
1762	TSL-28-06-20-E-M03	Timsla	control	Outdoor	TSL-E-M03	2020-06-28	0
1763	TSL-28-06-20-E-M03	Timsla	control	Outdoor	TSL-E-M03	2020-06-28	0
1764	TSL-28-06-20-E-M03	Timsla	control	Outdoor	TSL-E-M03	2020-06-28	0
1765	TSL-28-06-20-E-M03	Timsla	control	Outdoor	TSL-E-M03	2020-06-28	0
1766	TSL-28-06-20-E-M03	Timsla	control	Outdoor	TSL-E-M03	2020-06-28	0
1767	TSL-28-06-20-E-M03	Timsla	control	Outdoor	TSL-E-M03	2020-06-28	0
1768	TSL-28-06-20-E-M03	Timsla	control	Outdoor	TSL-E-M03	2020-06-28	0
1769	TSL-28-06-20-E-M03	Timsla	control	Outdoor	TSL-E-M03	2020-06-28	0
1770	TSL-28-06-20-E-M03	Timsla	control	Outdoor	TSL-E-M03	2020-06-28	0
1771	TSL-28-06-20-E-M03	Timsla	control	Outdoor	TSL-E-M03	2020-06-28	0
1772	TSL-28-06-20-E-M03	Timsla	control	Outdoor	TSL-E-M03	2020-06-28	0
1773	TSL-28-06-20-E-M03	Timsla	control	Outdoor	TSL-E-M03	2020-06-28	0
1774	TSL-28-06-20-E-M03	Timsla	control	Outdoor	TSL-E-M03	2020-06-28	0
1775	TSL-28-06-20-E-M03	Timsla	control	Outdoor	TSL-E-M03	2020-06-28	0
1776	TSL-28-06-20-E-M03	Timsla	control	Outdoor	TSL-E-M03	2020-06-28	0
1777	TSL-28-06-20-E-M04	Timsla	control	Outdoor	TSL-E-M04	2020-06-28	0
1778	TSL-28-06-20-E-M05	Timsla	control	Outdoor	TSL-E-M05	2020-06-28	0
1779	TSL-28-06-20-E-M05	Timsla	control	Outdoor	TSL-E-M05	2020-06-28	0
1780	TSL-28-06-20-E-M05	Timsla	control	Outdoor	TSL-E-M05	2020-06-28	0
1781	TSL-28-06-20-E-M05	Timsla	control	Outdoor	TSL-E-M05	2020-06-28	0
1782	TSL-28-06-20-E-M07	Timsla	control	Outdoor	TSL-E-M07	2020-06-28	0
1783	TSL-28-06-20-E-M07	Timsla	control	Outdoor	TSL-E-M07	2020-06-28	0
1784	TSL-28-06-20-E-M07	Timsla	control	Outdoor	TSL-E-M07	2020-06-28	0
1785	TSL-28-06-20-E-M07	Timsla	control	Outdoor	TSL-E-M07	2020-06-28	0
1786	TSL-28-06-20-E-M07	Timsla	control	Outdoor	TSL-E-M07	2020-06-28	0
1787	TSL-28-06-20-E-M07	Timsla	control	Outdoor	TSL-E-M07	2020-06-28	0
1788	TSL-28-06-20-E-M07	Timsla	control	Outdoor	TSL-E-M07	2020-06-28	0
1789	TSL-28-06-20-E-M08	Timsla	control	Outdoor	TSL-E-M08	2020-06-28	0
1790	TSL-28-06-20-E-M09	Timsla	control	Outdoor	TSL-E-M09	2020-06-28	0
1791	TSL-28-06-20-E-M09	Timsla	control	Outdoor	TSL-E-M09	2020-06-28	0
1792	TSL-28-06-20-E-M09	Timsla	control	Outdoor	TSL-E-M09	2020-06-28	0
1793	TSL-28-06-20-E-M09	Timsla	control	Outdoor	TSL-E-M09	2020-06-28	0
1794	TSL-29-06-20-E-M02	Timsla	control	Outdoor	TSL-E-M02	2020-06-29	0
1795	TSL-29-06-20-E-M02	Timsla	control	Outdoor	TSL-E-M02	2020-06-29	0
1796	TSL-29-06-20-E-M04	Timsla	control	Outdoor	TSL-E-M04	2020-06-29	0
1797	TSL-29-06-20-E-M04	Timsla	control	Outdoor	TSL-E-M04	2020-06-29	0
1798	TSL-29-06-20-E-M06	Timsla	control	Outdoor	TSL-E-M06	2020-06-29	0
1799	TSL-29-06-20-E-M06	Timsla	control	Outdoor	TSL-E-M06	2020-06-29	0
1800	TSL-30-06-20-E-M01	Timsla	control	Outdoor	TSL-E-M01	2020-06-30	1
1801	TSL-30-06-20-E-M02	Timsla	control	Outdoor	TSL-E-M02	2020-06-30	0
1802	TSL-30-06-20-E-M03	Timsla	control	Outdoor	TSL-E-M03	2020-06-30	0
1803	TSL-30-06-20-E-M03	Timsla	control	Outdoor	TSL-E-M03	2020-06-30	0
1804	TSL-30-06-20-E-M03	Timsla	control	Outdoor	TSL-E-M03	2020-06-30	0
1805	TSL-30-06-20-E-M04	Timsla	control	Outdoor	TSL-E-M04	2020-06-30	0
1806	TSL-30-06-20-E-M04	Timsla	control	Outdoor	TSL-E-M04	2020-06-30	0
1807	TSL-30-06-20-E-M04	Timsla	control	Outdoor	TSL-E-M04	2020-06-30	0
1808	TSL-30-06-20-E-M05	Timsla	control	Outdoor	TSL-E-M05	2020-06-30	0
1809	TSL-30-06-20-E-M05	Timsla	control	Outdoor	TSL-E-M05	2020-06-30	0
1810	TSL-30-06-20-E-M05	Timsla	control	Outdoor	TSL-E-M05	2020-06-30	0
1811	TSL-30-06-20-E-M05	Timsla	control	Outdoor	TSL-E-M05	2020-06-30	0
1812	TSL-30-06-20-E-M05	Timsla	control	Outdoor	TSL-E-M05	2020-06-30	0
1813	TSL-30-06-20-E-M05	Timsla	control	Outdoor	TSL-E-M05	2020-06-30	0
1814	TSL-30-06-20-E-M05	Timsla	control	Outdoor	TSL-E-M05	2020-06-30	0
1815	TSL-30-06-20-E-M05	Timsla	control	Outdoor	TSL-E-M05	2020-06-30	0
1816	TSL-30-06-20-E-M05	Timsla	control	Outdoor	TSL-E-M05	2020-06-30	0
1817	TSL-30-06-20-E-M05	Timsla	control	Outdoor	TSL-E-M05	2020-06-30	0
1818	TSL-30-06-20-E-M05	Timsla	control	Outdoor	TSL-E-M05	2020-06-30	0
1819	TSL-30-06-20-E-M06	Timsla	control	Outdoor	TSL-E-M06	2020-06-30	0
1820	TSL-30-06-20-E-M06	Timsla	control	Outdoor	TSL-E-M06	2020-06-30	0
1821	TSL-30-06-20-E-M06	Timsla	control	Outdoor	TSL-E-M06	2020-06-30	0
1822	TSL-30-06-20-E-M06	Timsla	control	Outdoor	TSL-E-M06	2020-06-30	0
1823	TSL-30-06-20-E-M06	Timsla	control	Outdoor	TSL-E-M06	2020-06-30	0
1824	TSL-30-06-20-E-M07	Timsla	control	Outdoor	TSL-E-M07	2020-06-30	0
1825	TSL-30-06-20-E-M07	Timsla	control	Outdoor	TSL-E-M07	2020-06-30	0
1826	TSL-30-06-20-E-M07	Timsla	control	Outdoor	TSL-E-M07	2020-06-30	0
1827	TSL-30-06-20-E-M08	Timsla	control	Outdoor	TSL-E-M08	2020-06-30	0
1828	TSL-30-06-20-E-M08	Timsla	control	Outdoor	TSL-E-M08	2020-06-30	0
1829	TSL-30-06-20-E-M08	Timsla	control	Outdoor	TSL-E-M08	2020-06-30	0
1830	TSL-30-06-20-E-M08	Timsla	control	Outdoor	TSL-E-M08	2020-06-30	0
1831	TSL-30-06-20-E-M10	Timsla	control	Outdoor	TSL-E-M10	2020-06-30	0
1832	TSL-30-06-20-E-M10	Timsla	control	Outdoor	TSL-E-M10	2020-06-30	0
1833	TSL-30-06-20-E-M10	Timsla	control	Outdoor	TSL-E-M10	2020-06-30	0
1834	AMN-13-07-20-E-M01	Ait Mnad	intervention	Outdoor	AMN-E-M01	2020-07-13	0
1835	AMN-13-07-20-E-M02	Ait Mnad	intervention	Outdoor	AMN-E-M02	2020-07-13	0
1836	AMN-13-07-20-E-M02	Ait Mnad	intervention	Outdoor	AMN-E-M02	2020-07-13	0
1837	AMN-13-07-20-E-M02	Ait Mnad	intervention	Outdoor	AMN-E-M02	2020-07-13	0
1838	AMN-13-07-20-E-M02	Ait Mnad	intervention	Outdoor	AMN-E-M02	2020-07-13	0
1839	AMN-13-07-20-E-M03	Ait Mnad	intervention	Outdoor	AMN-E-M03	2020-07-13	0
1840	AMN-13-07-20-E-M07	Ait Mnad	intervention	Outdoor	AMN-E-M07	2020-07-13	0
1841	AMN-13-07-20-E-M08	Ait Mnad	intervention	Outdoor	AMN-E-M08	2020-07-13	0
1842	AMN-13-07-20-E-M08	Ait Mnad	intervention	Outdoor	AMN-E-M08	2020-07-13	0
1843	AMN-13-07-20-E-M08	Ait Mnad	intervention	Outdoor	AMN-E-M08	2020-07-13	0
1844	AMN-14-07-20-E-M01	Ait Mnad	intervention	Outdoor	AMN-E-M01	2020-07-14	0
1845	AMN-14-07-20-E-M01	Ait Mnad	intervention	Outdoor	AMN-E-M01	2020-07-14	0
1846	AMN-14-07-20-E-M01	Ait Mnad	intervention	Outdoor	AMN-E-M01	2020-07-14	0
1847	AMN-14-07-20-E-M01	Ait Mnad	intervention	Outdoor	AMN-E-M01	2020-07-14	0
1848	AMN-14-07-20-E-M01	Ait Mnad	intervention	Outdoor	AMN-E-M01	2020-07-14	0
1849	AMN-14-07-20-E-M03	Ait Mnad	intervention	Outdoor	AMN-E-M03	2020-07-14	0
1850	AMN-14-07-20-E-M03	Ait Mnad	intervention	Outdoor	AMN-E-M03	2020-07-14	0
1851	AMN-14-07-20-E-M03	Ait Mnad	intervention	Outdoor	AMN-E-M03	2020-07-14	0
1852	AMN-14-07-20-E-M03	Ait Mnad	intervention	Outdoor	AMN-E-M03	2020-07-14	0
1853	AMN-14-07-20-E-M03	Ait Mnad	intervention	Outdoor	AMN-E-M03	2020-07-14	0
1854	AMN-14-07-20-E-M04	Ait Mnad	intervention	Outdoor	AMN-E-M04	2020-07-14	0
1855	AMN-14-07-20-E-M04	Ait Mnad	intervention	Outdoor	AMN-E-M04	2020-07-14	0
1856	AMN-14-07-20-E-M05	Ait Mnad	intervention	Outdoor	AMN-E-M05	2020-07-14	0
1857	AMN-14-07-20-E-M05	Ait Mnad	intervention	Outdoor	AMN-E-M05	2020-07-14	0
1858	AMN-14-07-20-E-M09	Ait Mnad	intervention	Outdoor	AMN-E-M09	2020-07-14	0
1859	AMN-15-07-20-E-M01	Ait Mnad	intervention	Outdoor	AMN-E-M01	2020-07-15	0
1860	AMN-15-07-20-E-M01	Ait Mnad	intervention	Outdoor	AMN-E-M01	2020-07-15	0
1861	AMN-15-07-20-E-M01	Ait Mnad	intervention	Outdoor	AMN-E-M01	2020-07-15	0
1862	AMN-15-07-20-E-M02	Ait Mnad	intervention	Outdoor	AMN-E-M02	2020-07-15	0
1863	AMN-15-07-20-E-M03	Ait Mnad	intervention	Outdoor	AMN-E-M03	2020-07-15	0
1864	AMN-15-07-20-E-M04	Ait Mnad	intervention	Outdoor	AMN-E-M04	2020-07-15	0
1865	AMN-15-07-20-E-M04	Ait Mnad	intervention	Outdoor	AMN-E-M04	2020-07-15	0
1866	AMN-15-07-20-E-M04	Ait Mnad	intervention	Outdoor	AMN-E-M04	2020-07-15	0
1867	AMN-15-07-20-E-M04	Ait Mnad	intervention	Outdoor	AMN-E-M04	2020-07-15	0
1868	AMN-15-07-20-E-M05	Ait Mnad	intervention	Outdoor	AMN-E-M05	2020-07-15	0
1869	AMN-15-07-20-E-M05	Ait Mnad	intervention	Outdoor	AMN-E-M05	2020-07-15	0
1870	AMN-15-07-20-E-M05	Ait Mnad	intervention	Outdoor	AMN-E-M05	2020-07-15	0
1871	AMN-15-07-20-E-M07	Ait Mnad	intervention	Outdoor	AMN-E-M07	2020-07-15	0
1872	AMN-15-07-20-E-M07	Ait Mnad	intervention	Outdoor	AMN-E-M07	2020-07-15	0
1873	AMN-15-07-20-E-M09	Ait Mnad	intervention	Outdoor	AMN-E-M09	2020-07-15	0
1874	BOZ-13-07-20-E-M01	Bouzergane	control	Outdoor	BOZ-E-M01	2020-07-13	0
1875	BOZ-13-07-20-E-M01	Bouzergane	control	Outdoor	BOZ-E-M01	2020-07-13	0
1876	BOZ-13-07-20-E-M01	Bouzergane	control	Outdoor	BOZ-E-M01	2020-07-13	0
1877	BOZ-13-07-20-E-M02	Bouzergane	control	Outdoor	BOZ-E-M02	2020-07-13	0
1878	BOZ-13-07-20-E-M04	Bouzergane	control	Outdoor	BOZ-E-M04	2020-07-13	0
1879	BOZ-13-07-20-E-M04	Bouzergane	control	Outdoor	BOZ-E-M04	2020-07-13	0
1880	BOZ-13-07-20-E-M05	Bouzergane	control	Outdoor	BOZ-E-M05	2020-07-13	0
1881	BOZ-13-07-20-E-M06	Bouzergane	control	Outdoor	BOZ-E-M06	2020-07-13	0
1882	BOZ-13-07-20-E-M06	Bouzergane	control	Outdoor	BOZ-E-M06	2020-07-13	0
1883	BOZ-13-07-20-E-M07	Bouzergane	control	Outdoor	BOZ-E-M07	2020-07-13	0
1884	BOZ-13-07-20-E-M10	Bouzergane	control	Outdoor	BOZ-E-M10	2020-07-13	0
1885	BOZ-13-07-20-E-M10	Bouzergane	control	Outdoor	BOZ-E-M10	2020-07-13	0
1886	BOZ-13-07-20-E-M10	Bouzergane	control	Outdoor	BOZ-E-M10	2020-07-13	0
1887	BOZ-14-07-20-E-M01	Bouzergane	control	Outdoor	BOZ-E-M01	2020-07-14	0
1888	BOZ-14-07-20-E-M02	Bouzergane	control	Outdoor	BOZ-E-M02	2020-07-14	0
1889	BOZ-14-07-20-E-M06	Bouzergane	control	Outdoor	BOZ-E-M06	2020-07-14	0
1890	BOZ-14-07-20-E-M09	Bouzergane	control	Outdoor	BOZ-E-M09	2020-07-14	0
1891	BOZ-14-07-20-E-M09	Bouzergane	control	Outdoor	BOZ-E-M09	2020-07-14	0
1892	BOZ-14-07-20-E-M09	Bouzergane	control	Outdoor	BOZ-E-M09	2020-07-14	0
1893	BOZ-14-07-20-E-M09	Bouzergane	control	Outdoor	BOZ-E-M09	2020-07-14	0
1894	BOZ-14-07-20-E-M09	Bouzergane	control	Outdoor	BOZ-E-M09	2020-07-14	0
1895	BOZ-14-07-20-E-M09	Bouzergane	control	Outdoor	BOZ-E-M09	2020-07-14	0
1896	BOZ-14-07-20-E-M09	Bouzergane	control	Outdoor	BOZ-E-M09	2020-07-14	0
1897	BOZ-15-07-20-E-M08	Bouzergane	control	Outdoor	BOZ-E-M08	2020-07-15	0
1898	BOZ-15-07-20-E-M09	Bouzergane	control	Outdoor	BOZ-E-M09	2020-07-15	0
1899	OMS-13-07-20-E-M02	Oulad Msaad	intervention	Outdoor	OMS-E-M02	2020-07-13	0
1900	OMS-13-07-20-E-M02	Oulad Msaad	intervention	Outdoor	OMS-E-M02	2020-07-13	0
1901	OMS-13-07-20-E-M03	Oulad Msaad	intervention	Outdoor	OMS-E-M03	2020-07-13	0
1902	OMS-13-07-20-E-M03	Oulad Msaad	intervention	Outdoor	OMS-E-M03	2020-07-13	0
1903	OMS-13-07-20-E-M08	Oulad Msaad	intervention	Outdoor	OMS-E-M08	2020-07-13	0
1904	OMS-13-07-20-E-M08	Oulad Msaad	intervention	Outdoor	OMS-E-M08	2020-07-13	0
1905	OMS-13-07-20-E-M09	Oulad Msaad	intervention	Outdoor	OMS-E-M09	2020-07-13	0
1906	OMS-13-07-20-E-M09	Oulad Msaad	intervention	Outdoor	OMS-E-M09	2020-07-13	0
1907	OMS-13-07-20-E-M09	Oulad Msaad	intervention	Outdoor	OMS-E-M09	2020-07-13	0
1908	OMS-13-07-20-E-M09	Oulad Msaad	intervention	Outdoor	OMS-E-M09	2020-07-13	0
1909	OMS-13-07-20-E-M09	Oulad Msaad	intervention	Outdoor	OMS-E-M09	2020-07-13	0
1910	OMS-13-07-20-E-M10	Oulad Msaad	intervention	Outdoor	OMS-E-M10	2020-07-13	0
1911	OMS-14-07-20-E-M04	Oulad Msaad	intervention	Outdoor	OMS-E-M04	2020-07-14	0
1912	OMS-14-07-20-E-M04	Oulad Msaad	intervention	Outdoor	OMS-E-M04	2020-07-14	0
1913	OMS-14-07-20-E-M05	Oulad Msaad	intervention	Outdoor	OMS-E-M05	2020-07-14	0
1914	OMS-14-07-20-E-M05	Oulad Msaad	intervention	Outdoor	OMS-E-M05	2020-07-14	0
1915	OMS-14-07-20-E-M06	Oulad Msaad	intervention	Outdoor	OMS-E-M06	2020-07-14	0
1916	OMS-14-07-20-E-M06	Oulad Msaad	intervention	Outdoor	OMS-E-M06	2020-07-14	0
1917	OMS-14-07-20-E-M08	Oulad Msaad	intervention	Outdoor	OMS-E-M08	2020-07-14	0
1918	OMS-14-07-20-E-M08	Oulad Msaad	intervention	Outdoor	OMS-E-M08	2020-07-14	0
1919	OMS-14-07-20-E-M08	Oulad Msaad	intervention	Outdoor	OMS-E-M08	2020-07-14	0
1920	OMS-14-07-20-E-M08	Oulad Msaad	intervention	Outdoor	OMS-E-M08	2020-07-14	0
1921	OMS-14-07-20-E-M09	Oulad Msaad	intervention	Outdoor	OMS-E-M09	2020-07-14	0
1922	OMS-14-07-20-E-M09	Oulad Msaad	intervention	Outdoor	OMS-E-M09	2020-07-14	0
1923	OMS-14-07-20-E-M09	Oulad Msaad	intervention	Outdoor	OMS-E-M09	2020-07-14	0
1924	OMS-14-07-20-E-M09	Oulad Msaad	intervention	Outdoor	OMS-E-M09	2020-07-14	0
1925	OMS-14-07-20-E-M10	Oulad Msaad	intervention	Outdoor	OMS-E-M10	2020-07-14	0
1926	OMS-14-07-20-E-M10	Oulad Msaad	intervention	Outdoor	OMS-E-M10	2020-07-14	0
1927	OMS-15-07-20-E-M01	Oulad Msaad	intervention	Outdoor	OMS-E-M01	2020-07-15	0
1928	OMS-15-07-20-E-M01	Oulad Msaad	intervention	Outdoor	OMS-E-M01	2020-07-15	0
1929	OMS-15-07-20-E-M03	Oulad Msaad	intervention	Outdoor	OMS-E-M03	2020-07-15	0
1930	OMS-15-07-20-E-M03	Oulad Msaad	intervention	Outdoor	OMS-E-M03	2020-07-15	0
1931	OMS-15-07-20-E-M03	Oulad Msaad	intervention	Outdoor	OMS-E-M03	2020-07-15	0
1932	OMS-15-07-20-E-M03	Oulad Msaad	intervention	Outdoor	OMS-E-M03	2020-07-15	0
1933	OMS-15-07-20-E-M03	Oulad Msaad	intervention	Outdoor	OMS-E-M03	2020-07-15	0
1934	OMS-15-07-20-E-M05	Oulad Msaad	intervention	Outdoor	OMS-E-M05	2020-07-15	0
1935	OMS-15-07-20-E-M05	Oulad Msaad	intervention	Outdoor	OMS-E-M05	2020-07-15	0
1936	OMS-15-07-20-E-M05	Oulad Msaad	intervention	Outdoor	OMS-E-M05	2020-07-15	0
1937	OMS-15-07-20-E-M05	Oulad Msaad	intervention	Outdoor	OMS-E-M05	2020-07-15	0
1938	OMS-15-07-20-E-M05	Oulad Msaad	intervention	Outdoor	OMS-E-M05	2020-07-15	0
1939	OMS-15-07-20-E-M06	Oulad Msaad	intervention	Outdoor	OMS-E-M06	2020-07-15	0
1940	OMS-15-07-20-E-M06	Oulad Msaad	intervention	Outdoor	OMS-E-M06	2020-07-15	0
1941	OMS-15-07-20-E-M07	Oulad Msaad	intervention	Outdoor	OMS-E-M07	2020-07-15	0
1942	OMS-15-07-20-E-M07	Oulad Msaad	intervention	Outdoor	OMS-E-M07	2020-07-15	0
1943	OMS-15-07-20-E-M07	Oulad Msaad	intervention	Outdoor	OMS-E-M07	2020-07-15	0
1944	OMS-15-07-20-E-M10	Oulad Msaad	intervention	Outdoor	OMS-E-M10	2020-07-15	0
1945	OMS-15-07-20-E-M10	Oulad Msaad	intervention	Outdoor	OMS-E-M10	2020-07-15	0
1946	OMS-15-07-20-E-M10	Oulad Msaad	intervention	Outdoor	OMS-E-M10	2020-07-15	0
1947	OMS-15-07-20-E-M10	Oulad Msaad	intervention	Outdoor	OMS-E-M10	2020-07-15	0
1948	TSL-13-07-20-E-M01	Timsla	control	Outdoor	TSL-E-M01	2020-07-13	0
1949	TSL-13-07-20-E-M01	Timsla	control	Outdoor	TSL-E-M01	2020-07-13	0
1950	TSL-13-07-20-E-M01	Timsla	control	Outdoor	TSL-E-M01	2020-07-13	0
1951	TSL-13-07-20-E-M02	Timsla	control	Outdoor	TSL-E-M02	2020-07-13	0
1952	TSL-13-07-20-E-M02	Timsla	control	Outdoor	TSL-E-M02	2020-07-13	0
1953	TSL-13-07-20-E-M03	Timsla	control	Outdoor	TSL-E-M03	2020-07-13	0
1954	TSL-13-07-20-E-M03	Timsla	control	Outdoor	TSL-E-M03	2020-07-13	0
1955	TSL-13-07-20-E-M03	Timsla	control	Outdoor	TSL-E-M03	2020-07-13	0
1956	TSL-13-07-20-E-M05	Timsla	control	Outdoor	TSL-E-M05	2020-07-13	0
1957	TSL-13-07-20-E-M05	Timsla	control	Outdoor	TSL-E-M05	2020-07-13	0
1958	TSL-13-07-20-E-M06	Timsla	control	Outdoor	TSL-E-M06	2020-07-13	0
1959	TSL-13-07-20-E-M06	Timsla	control	Outdoor	TSL-E-M06	2020-07-13	0
1960	TSL-13-07-20-E-M06	Timsla	control	Outdoor	TSL-E-M06	2020-07-13	0
1961	TSL-13-07-20-E-M06	Timsla	control	Outdoor	TSL-E-M06	2020-07-13	0
1962	TSL-13-07-20-E-M06	Timsla	control	Outdoor	TSL-E-M06	2020-07-13	0
1963	TSL-13-07-20-E-M06	Timsla	control	Outdoor	TSL-E-M06	2020-07-13	0
1964	TSL-13-07-20-E-M06	Timsla	control	Outdoor	TSL-E-M06	2020-07-13	0
1965	TSL-13-07-20-E-M06	Timsla	control	Outdoor	TSL-E-M06	2020-07-13	0
1966	TSL-13-07-20-E-M06	Timsla	control	Outdoor	TSL-E-M06	2020-07-13	0
1967	TSL-13-07-20-E-M09	Timsla	control	Outdoor	TSL-E-M09	2020-07-13	0
1968	TSL-13-07-20-E-M09	Timsla	control	Outdoor	TSL-E-M09	2020-07-13	0
1969	TSL-13-07-20-E-M09	Timsla	control	Outdoor	TSL-E-M09	2020-07-13	0
1970	TSL-13-07-20-E-M09	Timsla	control	Outdoor	TSL-E-M09	2020-07-13	0
1971	TSL-14-07-20-E-M02	Timsla	control	Outdoor	TSL-E-M02	2020-07-14	0
1972	TSL-14-07-20-E-M02	Timsla	control	Outdoor	TSL-E-M02	2020-07-14	0
1973	TSL-14-07-20-E-M02	Timsla	control	Outdoor	TSL-E-M02	2020-07-14	0
1974	TSL-14-07-20-E-M02	Timsla	control	Outdoor	TSL-E-M02	2020-07-14	0
1975	TSL-14-07-20-E-M02	Timsla	control	Outdoor	TSL-E-M02	2020-07-14	0
1976	TSL-14-07-20-E-M02	Timsla	control	Outdoor	TSL-E-M02	2020-07-14	0
1977	TSL-14-07-20-E-M02	Timsla	control	Outdoor	TSL-E-M02	2020-07-14	0
1978	TSL-14-07-20-E-M03	Timsla	control	Outdoor	TSL-E-M03	2020-07-14	0
1979	TSL-14-07-20-E-M03	Timsla	control	Outdoor	TSL-E-M03	2020-07-14	0
1980	TSL-14-07-20-E-M04	Timsla	control	Outdoor	TSL-E-M04	2020-07-14	0
1981	TSL-14-07-20-E-M06	Timsla	control	Outdoor	TSL-E-M06	2020-07-14	0
1982	TSL-14-07-20-E-M06	Timsla	control	Outdoor	TSL-E-M06	2020-07-14	0
1983	TSL-14-07-20-E-M07	Timsla	control	Outdoor	TSL-E-M07	2020-07-14	0
1984	TSL-14-07-20-E-M08	Timsla	control	Outdoor	TSL-E-M08	2020-07-14	0
1985	TSL-14-07-20-E-M08	Timsla	control	Outdoor	TSL-E-M08	2020-07-14	0
1986	TSL-14-07-20-E-M09	Timsla	control	Outdoor	TSL-E-M09	2020-07-14	0
1987	TSL-14-07-20-E-M09	Timsla	control	Outdoor	TSL-E-M09	2020-07-14	0
1988	TSL-14-07-20-E-M09	Timsla	control	Outdoor	TSL-E-M09	2020-07-14	0
1989	TSL-15-07-20-E-M01	Timsla	control	Outdoor	TSL-E-M01	2020-07-15	0
1990	TSL-15-07-20-E-M01	Timsla	control	Outdoor	TSL-E-M01	2020-07-15	0
1991	TSL-15-07-20-E-M02	Timsla	control	Outdoor	TSL-E-M02	2020-07-15	0
1992	TSL-15-07-20-E-M02	Timsla	control	Outdoor	TSL-E-M02	2020-07-15	0
1993	TSL-15-07-20-E-M04	Timsla	control	Outdoor	TSL-E-M04	2020-07-15	0
1994	TSL-15-07-20-E-M04	Timsla	control	Outdoor	TSL-E-M04	2020-07-15	0
1995	TSL-15-07-20-E-M04	Timsla	control	Outdoor	TSL-E-M04	2020-07-15	0
1996	TSL-15-07-20-E-M04	Timsla	control	Outdoor	TSL-E-M04	2020-07-15	0
1997	TSL-15-07-20-E-M04	Timsla	control	Outdoor	TSL-E-M04	2020-07-15	0
1998	TSL-15-07-20-E-M04	Timsla	control	Outdoor	TSL-E-M04	2020-07-15	0
1999	TSL-15-07-20-E-M04	Timsla	control	Outdoor	TSL-E-M04	2020-07-15	0
[truncated: 1,659 more rows]
